# Supplementary material for: Caribbean cyclone activity: an annually-resolved Common Era record
Source: Sci Rep. 2020 Jul 16;10:11780. doi: 10.1038/s41598-020-68633-8 (PMC7367345; doi:10.1038/s41598-020-68633-8)
Supplement: Supplementary file 2 — Supplementary Information 2. [file 41598_2020_68633_MOESM2_ESM.xlsx]

## Sheet: Table
Suppl. 2
TC	maximum intensity at sampling location	strike year	core record year
--	--	--	2017
Earl	H1	2016	2016
Hanna	TS	2014	2015
Harvey	TS	2011	2013
Richard	H1	2010	2010
Arthur	TS	2008	2007
--	--	--	2005
Iris	H4	2001	2002
Keith	H4	2000	not observed
Mitch	H5	1998	not observed
Kyle	TS	1996	not observed
Gert	TS	1993	not observed
--	--	--	1989
not named	TD	1986	1986
Hermine	TS	1980	1982
Greta	H3	1978	not observed
Edith	H1	1972	not observed
Laura	TS	1971	not observed
Francelia*	H2	1969	1969
--	--	--	1966
not named	TD	1964	1963
Hattie	H5	1961	1962
Abby	H1	1960	not observed
Janet	H5	1955	1955
Gilda	TS	1954	not observed
not named	TS	1943	1943
not named	TS	1938	1938
not named	TS	1924	1924
not named	TS	1921	1922
not named	TD	1920	1919
--	--	--	1901
not named	TS	1898	1899
not named	H2	1892	1892
--	--	--	1885
--	--	--	1875
not named	H1	1870	1872
--	--	--	1867
not named	H1	1864	1864
