# Supplementary material for: Caribbean cyclone activity: an annually-resolved Common Era record
Source: Sci Rep. 2020 Jul 16;10:11780. doi: 10.1038/s41598-020-68633-8 (PMC7367345; doi:10.1038/s41598-020-68633-8)
Supplement: Supplementary file 3 — Supplementary Information 3. [file 41598_2020_68633_MOESM3_ESM.xlsx]

## Sheet: Core (g)
Suppl. 5
BH6: 0 cm - 855,25 cm														BH6: 0 cm - 855,25 cm
sample	sample	TEX86	d18O/13C	C14	fraction	fraction	fraction	fraction	fraction	fraction	fraction	fraction		sample	sample	TEX86	d18O/13C	C14	fraction	fraction	fraction	fraction	fraction	fraction	fraction	fraction
BH6	BH6	bulk	bulk	bulk	total	> 2 mm	1 mm	500 μm	250 μm	125 μm	63 μm	<63 μm		BH6	BH6	bulk	bulk	bulk	total	> 2 mm	1 mm	500 μm	250 μm	125 μm	63 μm	<63 μm
number	core depth	[g]	[g]	[g]	[g]	[g]	[g]	[g]	[g]	[g]	[g]	[g]		number	core depth	[g]	[g]	[g]	[%]	[%]	[%]	[%]	[%]	[%]	[%]	[%]
1	0,00-0,25	/	0.48	/	2.34	0	0.01	0.06	0.11	0.22	0.12	1.82		1	0,00-0,25	/	0.48	/	100	0	0.42735	2.5641	4.70085	9.40171	5.12821	77.7778
2	0,25-0,50	/	0.59	/	1.28	0.01	0.02	0.02	0.04	0.09	0.12	0.98		2	0,25-0,50	/	0.59	/	100	0.78125	1.5625	1.5625	3.125	7.03125	9.375	76.5625
3	0,50-0,75	/	0.75	/	3.52	0	0	0.06	0.1	0.26	0.31	2.79		3	0,50-0,75	/	0.75	/	100	0	0	1.70455	2.84091	7.38636	8.80682	79.2614
4	0,75-1,00	/	0.62	/	4.79	0.3	0.08	0.13	0.35	0.55	0.58	2.8		4	0,75-1,00	/	0.62	/	100	6.26305	1.67015	2.71399	7.30689	11.4823	12.1086	58.4551
5	1,00-1,25	/	0.72	/	3.55	0	0	0.01	0.01	0.07	0.25	3.21		5	1,00-1,25	/	0.72	/	100	0	0	0.28169	0.28169	1.97183	7.04225	90.4225
6	1,25-1,50	/	0.65	/	3.42	0.04	0.07	0.13	0.27	0.42	0.31	2.18		6	1,25-1,50	/	0.65	/	100	1.16959	2.04678	3.80117	7.89474	12.2807	9.06433	63.7427
7	1,50-1,75	/	0.95	/	5.54	0.04	0.07	0.14	0.32	0.4	0.41	4.16		7	1,50-1,75	/	0.95	/	100	0.722022	1.26354	2.52708	5.77617	7.22022	7.40072	75.0903
8	1,75-2,00	/	1.13	/	2.93	0	0.03	0.05	0.11	0.26	0.14	2.34		8	1,75-2,00	/	1.13	/	100	0	1.02389	1.70648	3.75427	8.87372	4.77816	79.8635
9	2,00-2,25	/	0.49	/	8.48	0	0.07	0.14	0.36	0.76	0.36	6.79		9	2,00-2,25	/	0.49	/	100	0	0.825472	1.65094	4.24528	8.96226	4.24528	80.0708
10	2,25-2,50	/	0.59	/	2.59	0.01	0.01	0.01	0.03	0.08	0.09	2.36		10	2,25-2,50	/	0.59	/	100	0.3861	0.3861	0.3861	1.1583	3.0888	3.4749	91.1197
11	2,50-2,75	/	0.73	/	3.62	0.04	0.07	0.11	0.56	0.43	0.19	2.22		11	2,50-2,75	/	0.73	/	100	1.10497	1.9337	3.03867	15.4696	11.8785	5.24862	61.326
12	2,75-3,00	/	0.5	/	4.66	0.05	0.07	0.13	0.32	0.61	0.32	3.16		12	2,75-3,00	/	0.5	/	100	1.07296	1.50215	2.7897	6.86695	13.0901	6.86695	67.8112
13	3,00-3,25	/	1.05	/	6.55	0.02	0.13	0.24	0.72	0.91	0.67	3.86		13	3,00-3,25	/	1.05	/	100	0.305344	1.98473	3.66412	10.9924	13.8931	10.229	58.9313
14	3,25-3,50	/	1.02	/	3.93	0	0.05	0.09	0.21	0.67	0.29	2.62		14	3,25-3,50	/	1.02	/	100	0	1.27226	2.29008	5.34351	17.0483	7.37913	66.6667
15	3,50-3,75	/	1.31	/	4.62	0	0.05	0.08	0.35	0.78	0.32	3.04		15	3,50-3,75	/	1.31	/	100	0	1.08225	1.7316	7.57576	16.8831	6.92641	65.8009
16	3,75-4,00	/	1.11	/	4.55	0	0.04	0.07	0.21	0.43	0.3	3.5		16	3,75-4,00	/	1.11	/	100	0	0.879121	1.53846	4.61538	9.45055	6.59341	76.9231
17	4,00-4,25	/	0.56	/	2.86	0	0	0.02	0.05	0.17	0.25	2.37		17	4,00-4,25	/	0.56	/	100	0	0	0.699301	1.74825	5.94406	8.74126	82.8671
18	4,25-4,50	/	0.62	/	1.94	0	0	0.03	0.05	0.12	0.16	1.58		18	4,25-4,50	/	0.62	/	100	0	0	1.54639	2.57732	6.18557	8.24742	81.4433
19	4,50-4,75	/	0.75	/	4.6	0.01	0.02	0.02	0.04	0.08	0.2	4.23		19	4,50-4,75	/	0.75	/	100	0.217391	0.434783	0.434783	0.869565	1.73913	4.34783	91.9565
20	4,75-5,00	/	0.91	/	5.46	0	0.01	0.03	0.05	0.12	0.29	4.96		20	4,75-5,00	/	0.91	/	100	0	0.18315	0.549451	0.915751	2.1978	5.31136	90.8425
21	5,00-5,25	/	0.55	/	1.96	0	0	0.02	0.06	0.08	0.1	1.7		21	5,00-5,25	/	0.55	/	100	0	0	1.02041	3.06122	4.08163	5.10204	86.7347
22	5,25-5,50	/	0.98	/	6.61	0.01	0.01	0.05	0.06	0.1	0.25	6.13		22	5,25-5,50	/	0.98	/	100	0.151286	0.151286	0.75643	0.907716	1.51286	3.78215	92.7383
23	5,50-5,75	/	/	5.03	/	/	/	/	/	/	/	/		23	5,50-5,75	/	/	5.03	/	/	/	/	/	/	/	/
24	5,75-6,00	/	0.68	/	2.25	0	0	0.01	0.01	0.05	0.09	2.09		24	5,75-6,00	/	0.68	/	100	0	0	0.444444	0.444444	2.22222	4	92.8889
25	6,00-6,25	/	0.69	/	4.36	0.02	0.02	0.02	0.04	0.16	0.42	3.68		25	6,00-6,25	/	0.69	/	100	0.458716	0.458716	0.458716	0.917431	3.66972	9.63303	84.4037
26	6,25-6,50	/	0.89	/	1.8	0	0	0.02	0.05	0.09	0.05	1.59		26	6,25-6,50	/	0.89	/	100	0	0	1.11111	2.77778	5	2.77778	88.3333
27	6,50-6,75	/	0.72	/	3.91	0	0.01	0.02	0.08	0.19	0.15	3.46		27	6,50-6,75	/	0.72	/	100	0	0.255754	0.511509	2.04604	4.85934	3.83632	88.491
28	6,75-7,00	/	0.86	/	4.91	0	0.01	0.02	0.05	0.16	0.38	4.29		28	6,75-7,00	/	0.86	/	100	0	0.203666	0.407332	1.01833	3.25866	7.73931	87.3727
29	7,00-7,25	/	1.12	/	3.01	0	0	0.02	0.03	0.09	0.29	2.58		29	7,00-7,25	/	1.12	/	100	0	0	0.664452	0.996678	2.99003	9.63455	85.7143
30	7,25-7,50	/	0.8	/	3.64	0	0.02	0.01	0.11	0.17	0.13	3.2		30	7,25-7,50	/	0.8	/	100	0	0.549451	0.274725	3.02198	4.67033	3.57143	87.9121
31	7,50-7,75	/	0.91	/	4.22	0	0	0.01	0.05	0.18	0.21	3.77		31	7,50-7,75	/	0.91	/	100	0	0	0.236967	1.18483	4.2654	4.9763	89.3365
32	7,75-8,00	/	0.65	/	2.48	0	0	0.01	0.06	0.2	0.18	2.03		32	7,75-8,00	/	0.65	/	100	0	0	0.403226	2.41935	8.06452	7.25806	81.8548
33	8,00-8,25	/	0.75	/	4.11	0	0.02	0.03	0.05	0.09	0.28	3.64		33	8,00-8,25	/	0.75	/	100	0	0.486618	0.729927	1.21655	2.18978	6.81265	88.5645
34	8,25-8,50	/	0.68	/	3.46	0	0	0.03	0.04	0.07	0.21	3.11		34	8,25-8,50	/	0.68	/	100	0	0	0.867052	1.15607	2.02312	6.06936	89.8844
35	8,50-8,75	/	0.77	/	4.64	0	0.01	0.02	0.04	0.15	0.16	4.26		35	8,50-8,75	/	0.77	/	100	0	0.215517	0.431034	0.862069	3.23276	3.44828	91.8103
36	8,75-9,00	/	0.49	/	3.76	0	0	0.04	0.07	0.21	0.22	3.22		36	8,75-9,00	/	0.49	/	100	0	0	1.06383	1.8617	5.58511	5.85106	85.6383
37	9,00-9,25	/	0.6	/	3.43	0	0	0.01	0.02	0.26	0.21	2.93		37	9,00-9,25	/	0.6	/	100	0	0	0.291545	0.58309	7.58017	6.12245	85.4227
38	9,25-9,50	/	0.68	/	4.42	0	0.01	0.04	0.03	0.11	0.16	4.07		38	9,25-9,50	/	0.68	/	100	0	0.226244	0.904977	0.678733	2.48869	3.61991	92.0814
39	9,50-9,75	/	0.96	/	3.64	0	0.01	0.02	0.03	0.08	0.23	3.27		39	9,50-9,75	/	0.96	/	100	0	0.274725	0.549451	0.824176	2.1978	6.31868	89.8352
40	9,75-10,00	/	1	/	4.94	0.01	0.01	0.02	0.05	0.1	0.35	4.4		40	9,75-10,00	/	1	/	100	0.202429	0.202429	0.404858	1.01215	2.02429	7.08502	89.0688
41	10,00-10,25	4.17	/	/	/	/	/	/	/	/	/	/		41	10,00-10,25	4.17	/	/	/	/	/	/	/	/	/	/
42	10,25-10,50	/	0.53	/	3.37	0	0	0.02	0.09	0.11	0.14	3.01		42	10,25-10,50	/	0.53	/	100	0	0	0.593472	2.67062	3.26409	4.1543	89.3175
43	10,50-10,75	/	0.94	/	5.39	0	0	0.03	0.15	0.26	0.19	4.76		43	10,50-10,75	/	0.94	/	100	0	0	0.556586	2.78293	4.82375	3.52505	88.3117
44	10,75-11,00	/	0.56	/	2.24	0.01	0.02	0.02	0.02	0.05	0.14	1.98		44	10,75-11,00	/	0.56	/	100	0.446429	0.892857	0.892857	0.892857	2.23214	6.25	88.3929
45	11,00-11,25	/	0.85	/	4.3	0	0	0.01	0.01	0.25	0.19	3.84		45	11,00-11,25	/	0.85	/	100	0	0	0.232558	0.232558	5.81395	4.4186	89.3023
46	11,25-11,50	/	0.71	/	4.3	0	0.02	0.07	0.11	0.14	0.17	3.79		46	11,25-11,50	/	0.71	/	100	0	0.465116	1.62791	2.55814	3.25581	3.95349	88.1395
47	11,50-11,75	/	0.85	/	2.17	0	0	0.01	0.02	0.04	0.13	1.97		47	11,50-11,75	/	0.85	/	100	0	0	0.460829	0.921659	1.84332	5.99078	90.7834
48	11,75-12,00	/	0.79	/	3.82	0	0	0.02	0.04	0.25	0.16	3.35		48	11,75-12,00	/	0.79	/	100	0	0	0.52356	1.04712	6.5445	4.18848	87.6963
49	12,00-12,25	/	0.62	/	3.57	0	0	0.01	0.04	0.17	0.23	3.12		49	12,00-12,25	/	0.62	/	100	0	0	0.280112	1.12045	4.7619	6.44258	87.395
50	12,25-12,50	/	0.71	/	3.71	0	0	0.02	0.03	0.09	0.29	3.28		50	12,25-12,50	/	0.71	/	100	0	0	0.539084	0.808625	2.42588	7.81671	88.4097
51	12,50-12,75	/	0.39	/	2.87	0	0.01	0.02	0.03	0.11	0.21	2.49		51	12,50-12,75	/	0.39	/	100	0	0.348432	0.696864	1.0453	3.83275	7.31707	86.7596
52	12,75-13,00	/	0.57	/	3.7	0	0.01	0.01	0.05	0.04	0.26	3.33		52	12,75-13,00	/	0.57	/	100	0	0.27027	0.27027	1.35135	1.08108	7.02703	90
53	13,00-13,25	/	0.52	/	3.35	0	0.01	0.02	0.04	0.07	0.26	2.95		53	13,00-13,25	/	0.52	/	100	0	0.298507	0.597015	1.19403	2.08955	7.76119	88.0597
54	13,25-13,50	/	0.65	/	3.96	0	0	0.01	0.03	0.08	0.26	3.58		54	13,25-13,50	/	0.65	/	100	0	0	0.252525	0.757576	2.0202	6.56566	90.404
55	13,50-13,75	/	0.51	/	3.85	0.01	0.02	0.03	0.07	0.26	0.12	3.34		55	13,50-13,75	/	0.51	/	100	0.25974	0.519481	0.779221	1.81818	6.75325	3.11688	86.7532
56	13,75-14,00	/	0.44	/	3.26	0	0.01	0.03	0.03	0.09	0.2	2.9		56	13,75-14,00	/	0.44	/	100	0	0.306748	0.920245	0.920245	2.76074	6.13497	88.9571
57	14,00-14,25	/	0.88	/	4.26	0	0.01	0.01	0.04	0.02	0.06	4.12		57	14,00-14,25	/	0.88	/	100	0	0.234742	0.234742	0.938967	0.469484	1.40845	96.7136
58	14,25-14,50	/	0.52	/	3.51	0	0.01	0.01	0.03	0.06	0.2	3.2		58	14,25-14,50	/	0.52	/	100	0	0.2849	0.2849	0.854701	1.7094	5.69801	91.1681
59	14,50-14,75	/	0.68	/	5	0	0.01	0.04	0.07	0.08	0.23	4.57		59	14,50-14,75	/	0.68	/	100	0	0.2	0.8	1.4	1.6	4.6	91.4
60	14,75-15,00	/	0.56	/	2.091	0	0	0.02	0.091	0.05	0.17	1.76		60	14,75-15,00	/	0.56	/	100	0	0	0.95648	4.35198	2.3912	8.13008	84.1703
61	15,00-15,25	/	0.5	/	4.3	0.05	0.02	0.02	0.05	0.07	0.27	3.82		61	15,00-15,25	/	0.5	/	100	1.16279	0.465116	0.465116	1.16279	1.62791	6.27907	88.8372
62	15,25-15,50	/	0.6	/	4.16	0	0	0.03	0.05	0.04	0.28	3.76		62	15,25-15,50	/	0.6	/	100	0	0	0.721154	1.20192	0.961538	6.73077	90.3846
63	15,50-15,75	/	0.74	/	2.72	0	0.01	0.01	0.04	0.02	0.21	2.43		63	15,50-15,75	/	0.74	/	100	0	0.367647	0.367647	1.47059	0.735294	7.72059	89.3382
64	15,75-16,00	/	0.62	/	5.03	0	0	0.02	0.03	0.06	0.14	4.78		64	15,75-16,00	/	0.62	/	100	0	0	0.397614	0.596421	1.19284	2.7833	95.0298
65	16,00-16,25	/	0.8	/	4.12	0	0.01	0.01	0.01	0.06	0.25	3.78		65	16,00-16,25	/	0.8	/	100	0	0.242718	0.242718	0.242718	1.45631	6.06796	91.7476
66	16,25-16,50	/	0.33	/	2.42	0	0	0.02	0.04	0.03	0.1	2.23		66	16,25-16,50	/	0.33	/	100	0	0	0.826446	1.65289	1.23967	4.13223	92.1488
67	16,50-16,75	/	0.57	/	5.53	0	0.02	0.01	0.04	0.22	0.19	5.05		67	16,50-16,75	/	0.57	/	100	0	0.361664	0.180832	0.723327	3.9783	3.4358	91.3201
68	16,75-17,00	/	0.66	/	2.6	0	0	0.07	0.05	0.08	0.08	2.32		68	16,75-17,00	/	0.66	/	100	0	0	2.69231	1.92308	3.07692	3.07692	89.2308
69	17,00-17,25	/	0.65	/	4.04	0	0	0.04	0.02	0.07	0.11	3.8		69	17,00-17,25	/	0.65	/	100	0	0	0.990099	0.49505	1.73267	2.72277	94.0594
70	17,25-17,50	/	0.58	/	4.82	0	0.02	0.01	0.02	0.08	0.14	4.55		70	17,25-17,50	/	0.58	/	100	0	0.414938	0.207469	0.414938	1.65975	2.90456	94.3983
71	17,50-17,75	/	0.5	/	3.68	0	0	0.02	0.05	0.04	0.1	3.47		71	17,50-17,75	/	0.5	/	100	0	0	0.543478	1.3587	1.08696	2.71739	94.2935
72	17,75-18,00	/	0.51	/	4.48	0	0	0.02	0.02	0.07	0.14	4.23		72	17,75-18,00	/	0.51	/	100	0	0	0.446429	0.446429	1.5625	3.125	94.4196
73	18,00-18,25	/	0.59	/	4.35	0	0	0.01	0.06	0.12	0.26	3.9		73	18,00-18,25	/	0.59	/	100	0	0	0.229885	1.37931	2.75862	5.97701	89.6552
74	18,25-18,50	/	0.51	/	4.39	0	0	0.02	0.11	0.18	0.24	3.84		74	18,25-18,50	/	0.51	/	100	0	0	0.455581	2.50569	4.10023	5.46697	87.4715
75	18,50-18,75	/	0.57	/	4.96	0	0	0.04	0.08	0.2	0.18	4.46		75	18,50-18,75	/	0.57	/	100	0	0	0.806452	1.6129	4.03226	3.62903	89.9194
76	18,75-19,00	/	0.42	/	3.73	0	0	0.03	0.02	0.23	0.16	3.29		76	18,75-19,00	/	0.42	/	100	0	0	0.80429	0.536193	6.16622	4.28954	88.2038
77	19,00-19,25	/	0.63	/	4.23	0	0	0.01	0.05	0.24	0.2	3.73		77	19,00-19,25	/	0.63	/	100	0	0	0.236407	1.18203	5.67376	4.72813	88.1797
78	19,25-19,50	/	0.61	/	5.43	0.04	0.01	0.03	0.1	0.36	0.24	4.65		78	19,25-19,50	/	0.61	/	100	0.736648	0.184162	0.552486	1.84162	6.62983	4.41989	85.6354
79	19,50-19,75	/	0.53	/	3.58	0	0	0.08	0.07	0.17	0.19	3.07		79	19,50-19,75	/	0.53	/	100	0	0	2.23464	1.95531	4.7486	5.30726	85.7542
80	19,75-20,00	/	0.41	/	2.83	0	0	0.01	0.03	0.16	0.14	2.49		80	19,75-20,00	/	0.41	/	100	0	0	0.353357	1.06007	5.65371	4.947	87.9859
81	20,00-20,25	4.86	/	/	/	/	/	/	/	/	/	/		81	20,00-20,25	4.86	/	/	/	/	/	/	/	/	/	/
82	20,25-20,50	/	0.69	/	3.34	0	0	0.01	0.02	0.16	0.14	3.01		82	20,25-20,50	/	0.69	/	100	0	0	0.299401	0.598802	4.79042	4.19162	90.1198
83	20,50-20,75	/	0.76	/	3.53	0	0	0.11	0.07	0.21	0.14	3		83	20,50-20,75	/	0.76	/	100	0	0	3.11615	1.983	5.94901	3.96601	84.9858
84	20,75-21,00	/	0.93	/	4.89	0	0	0.02	0.04	0.15	0.21	4.47		84	20,75-21,00	/	0.93	/	100	0	0	0.408998	0.817996	3.06748	4.29448	91.411
85	21,00-21,25	/	0.64	/	4.87	0	0	0	0.06	0.9	0.16	3.75		85	21,00-21,25	/	0.64	/	100	0	0	0	1.23203	18.4805	3.28542	77.0021
86	21,25-21,50	/	0.6	/	3.96	0	0.01	0.04	0.08	0.34	0.18	3.31		86	21,25-21,50	/	0.6	/	100	0	0.252525	1.0101	2.0202	8.58586	4.54545	83.5859
87	21,50-21,75	/	0.73	/	4.44	0	0.02	0.03	0.25	0.33	0.12	3.69		87	21,50-21,75	/	0.73	/	100	0	0.45045	0.675676	5.63063	7.43243	2.7027	83.1081
88	21,75-22,00	/	0.83	/	5	0	0.04	0.03	0.2	0.23	0.25	4.25		88	21,75-22,00	/	0.83	/	100	0	0.8	0.6	4	4.6	5	85
89	22,00-22,25	/	0.79	/	3.87	0	0	0.04	0.1	0.24	0.15	3.34		89	22,00-22,25	/	0.79	/	100	0	0	1.03359	2.58398	6.20155	3.87597	86.3049
90	22,25-22,50	/	0.69	/	3.61	0	0	0.02	0.13	0.29	0.13	3.04		90	22,25-22,50	/	0.69	/	100	0	0	0.554017	3.60111	8.03324	3.60111	84.2105
91	22,50-22,75	/	0.67	/	5.97	0	0.04	0.1	0.42	0.5	0.28	4.63		91	22,50-22,75	/	0.67	/	100	0	0.670017	1.67504	7.03518	8.37521	4.69012	77.5544
92	22,75-23,00	/	0.65	/	2.72	0	0.04	0.08	0.26	0.33	0.16	1.85		92	22,75-23,00	/	0.65	/	100	0	1.47059	2.94118	9.55882	12.1324	5.88235	68.0147
93	23,00-23,25	/	0.46	/	5.72	0	0.05	0.18	0.71	0.6	0.26	3.92		93	23,00-23,25	/	0.46	/	100	0	0.874126	3.14685	12.4126	10.4895	4.54545	68.5315
94	23,25-23,50	/	0.72	/	4.33	0	0.04	0.13	0.57	0.6	0.19	2.8		94	23,25-23,50	/	0.72	/	100	0	0.923788	3.00231	13.164	13.8568	4.38799	64.6651
95	23,50-23,75	/	0.74	/	4.27	0.03	0.03	0.17	0.63	0.43	0.18	2.8		95	23,50-23,75	/	0.74	/	100	0.702576	0.702576	3.98126	14.7541	10.0703	4.21546	65.5738
96	23,75-24,00	/	0.6	/	2.61	0	0.01	0.09	0.37	0.28	0.12	1.74		96	23,75-24,00	/	0.6	/	100	0	0.383142	3.44828	14.1762	10.728	4.5977	66.6667
97	24,00-24,25	/	0.61	/	5.79	0.02	0.03	0.33	0.88	0.61	0.23	3.69		97	24,00-24,25	/	0.61	/	100	0.345423	0.518135	5.69948	15.1986	10.5354	3.97237	63.7306
98	24,25-24,50	/	0.85	/	4.78	0.05	0.05	0.39	0.82	0.5	0.2	2.77		98	24,25-24,50	/	0.85	/	100	1.04603	1.04603	8.159	17.1548	10.4603	4.1841	57.9498
99	24,50-24,75	/	0.75	/	5.5	0.07	0.09	0.56	0.99	0.68	0.21	2.9		99	24,50-24,75	/	0.75	/	100	1.27273	1.63636	10.1818	18	12.3636	3.81818	52.7273
100	24,75-25,00	/	0.63	/	3.47	0.02	0.03	0.07	0.2	0.38	0.07	2.7		100	24,75-25,00	/	0.63	/	100	0.576369	0.864553	2.01729	5.76369	10.951	2.01729	77.8098
101	25,00-25,25	/	0.48	/	2.96	0	0	0.04	0.02	0.05	0.08	2.77		101	25,00-25,25	/	0.48	/	100	0	0	1.35135	0.675676	1.68919	2.7027	93.5811
102	25,25-25,50	/	0.75	/	2.94	0	0	0.02	0.05	0.02	0.1	2.75		102	25,25-25,50	/	0.75	/	100	0	0	0.680272	1.70068	0.680272	3.40136	93.5374
103	25,50-25,75	/	1.22	/	4.22	0	0.02	0.03	0.06	0.14	0.2	3.77		103	25,50-25,75	/	1.22	/	100	0	0.473934	0.7109	1.4218	3.31754	4.73934	89.3365
104	25,75-26,00	/	0.54	/	2.57	0	0	0.02	0.04	0.06	0.08	2.37		104	25,75-26,00	/	0.54	/	100	0	0	0.77821	1.55642	2.33463	3.11284	92.2179
105	26,00-26,25	/	0.65	/	4.07	0	0	0.01	0.02	0.08	0.13	3.83		105	26,00-26,25	/	0.65	/	100	0	0	0.2457	0.4914	1.9656	3.1941	94.1032
106	26,25-26,50	/	0.58	/	3.01	0	0.03	0.05	0.04	0.02	0.11	2.76		106	26,25-26,50	/	0.58	/	100	0	0.996678	1.66113	1.3289	0.664452	3.65449	91.6944
107	26,50-26,75	/	0.8	/	4.84	0	0	0.01	0.05	0.13	0.2	4.45		107	26,50-26,75	/	0.8	/	100	0	0	0.206612	1.03306	2.68595	4.13223	91.9421
108	26,75-27,00	/	0.8	/	4.3	0	0	0.02	0.06	0.16	0.31	3.75		108	26,75-27,00	/	0.8	/	100	0	0	0.465116	1.39535	3.72093	7.2093	87.2093
109	27,00-27,25	/	0.86	/	4.52	0	0	0.02	0.21	0.52	0.28	3.49		109	27,00-27,25	/	0.86	/	100	0	0	0.442478	4.64602	11.5044	6.19469	77.2124
110	27,25-27,50	/	0.6	/	3.17	0	0	0.01	0.06	0.22	0.15	2.73		110	27,25-27,50	/	0.6	/	100	0	0	0.315457	1.89274	6.94006	4.73186	86.1199
111	27,50-27,75	/	0.59	/	2.67	0	0	0	0.03	0.09	0.2	2.35		111	27,50-27,75	/	0.59	/	100	0	0	0	1.1236	3.37079	7.49064	88.015
112	27,75-28,00	/	0.46	/	3.2	0	0	0.01	0.06	0.1	0.19	2.84		112	27,75-28,00	/	0.46	/	100	0	0	0.3125	1.875	3.125	5.9375	88.75
113	28,00-28,25	/	0.75	/	5.07	0	0	0.03	0.04	0.11	0.11	4.78		113	28,00-28,25	/	0.75	/	100	0	0	0.591716	0.788955	2.16963	2.16963	94.2801
114	28,25-28,50	/	0.67	/	2.99	0	0	0.01	0.04	0.04	0.1	2.8		114	28,25-28,50	/	0.67	/	100	0	0	0.334448	1.33779	1.33779	3.34448	93.6455
115	28,50-28,75	/	0.49	/	3.7	0	0	0.03	0.06	0.05	0.09	3.47		115	28,50-28,75	/	0.49	/	100	0	0	0.810811	1.62162	1.35135	2.43243	93.7838
116	28,75-29,00	/	0.47	/	3.05	0	0	0.01	0.04	0.08	0.14	2.78		116	28,75-29,00	/	0.47	/	100	0	0	0.327869	1.31148	2.62295	4.59016	91.1475
117	29,00-29,25	/	0.72	/	4.83	0	0	0.06	0.08	0.1	0.11	4.48		117	29,00-29,25	/	0.72	/	100	0	0	1.24224	1.65631	2.07039	2.27743	92.7536
118	29,25-29,50	/	0.58	/	3.55	0	0	0.03	0.08	0.1	0.12	3.22		118	29,25-29,50	/	0.58	/	100	0	0	0.84507	2.25352	2.8169	3.38028	90.7042
119	29,50-29,75	/	0.47	/	3.83	0	0	0.03	0.1	0.12	0.08	3.5		119	29,50-29,75	/	0.47	/	100	0	0	0.78329	2.61097	3.13316	2.08877	91.3838
120	29,75-30,00	/	0.87	/	5.08	0	0.02	0.03	0.03	0.07	0.2	4.73		120	29,75-30,00	/	0.87	/	100	0	0.393701	0.590551	0.590551	1.37795	3.93701	93.1102
121	30,00-30,25	4.5	/	/	/	/	/	/	/	/	/	/		121	30,00-30,25	4.5	/	/	/	/	/	/	/	/	/	/
122	30,25-30,50	/	0.73	/	4.83	0.03	0.01	0.02	0.03	0.17	0.2	4.37		122	30,25-30,50	/	0.73	/	100	0.621118	0.207039	0.414079	0.621118	3.51967	4.14079	90.4762
123	30,50-30,75	/	0.72	/	5.36	0	0.04	0.04	0.08	0.45	0.32	4.43		123	30,50-30,75	/	0.72	/	100	0	0.746269	0.746269	1.49254	8.39552	5.97015	82.6493
124	30,75-31,00	/	0.52	/	4.31	0	0	0.01	0.02	0.07	0.17	4.04		124	30,75-31,00	/	0.52	/	100	0	0	0.232019	0.464037	1.62413	3.94432	93.7355
125	31,00-31,25	/	0.89	/	5.57	0	0.01	0.02	0.06	0.1	0.21	5.17		125	31,00-31,25	/	0.89	/	100	0	0.179533	0.359066	1.0772	1.79533	3.7702	92.8187
126	31,25-31,50	/	0.48	/	2.38	0	0	0	0.02	0.03	0.08	2.25		126	31,25-31,50	/	0.48	/	100	0	0	0	0.840336	1.2605	3.36134	94.5378
127	31,50-31,75	/	0.73	/	5.65	0	0	0	0.03	0.09	0.09	5.44		127	31,50-31,75	/	0.73	/	100	0	0	0	0.530973	1.59292	1.59292	96.2832
128	31,75-32,00	/	0.75	/	5.09	0	0.01	0.03	0.02	0.09	0.24	4.7		128	31,75-32,00	/	0.75	/	100	0	0.196464	0.589391	0.392927	1.76817	4.71513	92.3379
129	32,00-32,25	/	0.72	/	4.206	0	0	0.04	0.08	0.31	0.276	3.5		129	32,00-32,25	/	0.72	/	100	0	0	0.951022	1.90204	7.37042	6.56205	83.2145
130	32,25-32,50	/	0.94	/	3.56	0	0	0.02	0.05	0.08	0.14	3.27		130	32,25-32,50	/	0.94	/	100	0	0	0.561798	1.40449	2.24719	3.93258	91.8539
131	32,50-32,75	/	0.37	/	3.5	0	0	0.02	0.02	0.07	0.16	3.23		131	32,50-32,75	/	0.37	/	100	0	0	0.571429	0.571429	2	4.57143	92.2857
132	32,75-33,00	/	0.63	/	4.12	0	0	0.03	0.04	0.13	0.14	3.78		132	32,75-33,00	/	0.63	/	100	0	0	0.728155	0.970874	3.15534	3.39806	91.7476
133	33,00-33,25	/	0.58	/	4.35	0	0	0.03	0.02	0.08	0.13	4.09		133	33,00-33,25	/	0.58	/	100	0	0	0.689655	0.45977	1.83908	2.98851	94.023
134	33,25-33,50	/	0.5	/	4.52	0	0	0.04	0.03	0.08	0.16	4.21		134	33,25-33,50	/	0.5	/	100	0	0	0.884956	0.663717	1.76991	3.53982	93.1416
135	33,50-33,75	/	0.79	/	5.08	0	0	0.01	0.02	0.08	0.16	4.81		135	33,50-33,75	/	0.79	/	100	0	0	0.19685	0.393701	1.5748	3.14961	94.685
136	33,75-34,00	/	0.55	/	4.13	0	0.01	0.03	0.04	0.2	0.12	3.73		136	33,75-34,00	/	0.55	/	100	0	0.242131	0.726392	0.968523	4.84262	2.90557	90.3148
137	34,00-34,25	/	0.68	/	4.28	0	0	0.01	0.04	0.05	0.15	4.03		137	34,00-34,25	/	0.68	/	100	0	0	0.233645	0.934579	1.16822	3.50467	94.1589
138	34,25-34,50	/	0.8	/	5.51	0	0	0.03	0.05	0.09	0.22	5.12		138	34,25-34,50	/	0.8	/	100	0	0	0.544465	0.907441	1.63339	3.99274	92.922
139	34,50-34,75	/	0.55	/	4.12	0	0	0.02	0.03	0.04	0.08	3.95		139	34,50-34,75	/	0.55	/	100	0	0	0.485437	0.728155	0.970874	1.94175	95.8738
140	34,75-35,00	/	0.58	/	3.47	0	0	0.02	0.03	0.06	0.11	3.25		140	34,75-35,00	/	0.58	/	100	0	0	0.576369	0.864553	1.72911	3.17003	93.6599
141	35,00-35,25	/	0.73	/	5.65	0	0	0.01	0.02	0.14	0.22	5.26		141	35,00-35,25	/	0.73	/	100	0	0	0.176991	0.353982	2.47788	3.89381	93.0973
142	35,25-35,50	/	0.6	/	3.87	0	0	0.01	0.04	0.1	0.25	3.47		142	35,25-35,50	/	0.6	/	100	0	0	0.258398	1.03359	2.58398	6.45995	89.6641
143	35,50-35,75	/	0.45	/	3.92	0	0	0.01	0.06	0.19	0.32	3.34		143	35,50-35,75	/	0.45	/	100	0	0	0.255102	1.53061	4.84694	8.16327	85.2041
144	35,75-36,00	/	0.49	/	4.64	0.09	0.06	0.13	0.45	0.66	0.29	2.96		144	35,75-36,00	/	0.49	/	100	1.93966	1.2931	2.80172	9.69828	14.2241	6.25	63.7931
145	36,00-36,25	/	1.05	/	7.3	0.02	0.03	0.33	0.76	0.95	0.42	4.79		145	36,00-36,25	/	1.05	/	100	0.273973	0.410959	4.52055	10.411	13.0137	5.75342	65.6164
146	36,25-36,50	/	0.44	/	3.23	0	0	0.02	0.05	0.3	0.23	2.63		146	36,25-36,50	/	0.44	/	100	0	0	0.619195	1.54799	9.28793	7.12074	81.4241
147	36,50-36,75	/	1.1	/	7.11	0.01	0.02	0.05	0.47	1.03	0.42	5.11		147	36,50-36,75	/	1.1	/	100	0.140647	0.281294	0.703235	6.61041	14.4866	5.90717	71.8706
148	36,75-37,00	/	0.86	/	4.36	0	0	0.05	0.04	0.1	0.16	4.01		148	36,75-37,00	/	0.86	/	100	0	0	1.14679	0.917431	2.29358	3.66972	91.9725
149	37,00-37,25	/	0.8	/	5.73	0	0.01	0.02	0.05	0.22	0.31	5.12		149	37,00-37,25	/	0.8	/	100	0	0.17452	0.34904	0.8726	3.83944	5.41012	89.3543
150	37,25-37,50	/	0.51	/	1.75	0	0	0.01	0.01	0.12	0.12	1.49		150	37,25-37,50	/	0.51	/	100	0	0	0.571429	0.571429	6.85714	6.85714	85.1429
151	37,50-37,75	/	0.58	/	5.64	0	0.01	0.01	0.04	0.14	0.31	5.13		151	37,50-37,75	/	0.58	/	100	0	0.177305	0.177305	0.70922	2.48227	5.49645	90.9574
152	37,75-38,00	/	0.5	/	3.76	0	0	0.02	0.04	0.06	0.11	3.53		152	37,75-38,00	/	0.5	/	100	0	0	0.531915	1.06383	1.59574	2.92553	93.883
153	38,00-38,25	/	0.81	/	6.12	0	0.01	0.02	0.05	0.08	0.18	5.78		153	38,00-38,25	/	0.81	/	100	0	0.163399	0.326797	0.816993	1.30719	2.94118	94.4444
154	38,25-38,50	/	0.89	/	5.69	0	0	0.02	0.12	0.4	0.29	4.86		154	38,25-38,50	/	0.89	/	100	0	0	0.351494	2.10896	7.02988	5.09666	85.413
155	38,50-38,75	/	0.72	/	3.75	0	0	0.01	0.02	0.09	0.07	3.56		155	38,50-38,75	/	0.72	/	100	0	0	0.266667	0.533333	2.4	1.86667	94.9333
156	38,75-39,00	/	0.71	/	4.29	0	0.02	0.03	0.05	0.06	0.13	4		156	38,75-39,00	/	0.71	/	100	0	0.4662	0.699301	1.1655	1.3986	3.0303	93.2401
157	39,00-39,25	/	0.5	/	3.6	0	0	0.02	0.04	0.03	0.11	3.4		157	39,00-39,25	/	0.5	/	100	0	0	0.555556	1.11111	0.833333	3.05556	94.4444
158	39,25-39,50	/	0.65	/	5.82	0	0.02	0.02	0.03	0.05	0.12	5.58		158	39,25-39,50	/	0.65	/	100	0	0.343643	0.343643	0.515464	0.859107	2.06186	95.8763
159	39,50-39,75	/	0.59	/	3.71	0	0	0.02	0.05	0.07	0.11	3.46		159	39,50-39,75	/	0.59	/	100	0	0	0.539084	1.34771	1.88679	2.96496	93.2615
160	39,75-40,00	/	0.71	/	5.28	0	0	0.04	0.05	0.12	0.11	4.96		160	39,75-40,00	/	0.71	/	100	0	0	0.757576	0.94697	2.27273	2.08333	93.9394
161	40,00-40,25	5.98	/	/	/	/	/	/	/	/	/	/		161	40,00-40,25	5.98	/	/	/	/	/	/	/	/	/	/
162	40,25-40,50	/	0.59	/	3.49	0	0.01	0.02	0.03	0.08	0.1	3.25		162	40,25-40,50	/	0.59	/	100	0	0.286533	0.573066	0.859599	2.29226	2.86533	93.1232
163	40,50-40,75	/	0.79	/	3.2	0	0	0.01	0.02	0.05	0.04	3.08		163	40,50-40,75	/	0.79	/	100	0	0	0.3125	0.625	1.5625	1.25	96.25
164	40,75-41,00	/	0.69	/	4.57	0	0	0.05	0.02	0.07	0.11	4.32		164	40,75-41,00	/	0.69	/	100	0	0	1.09409	0.437637	1.53173	2.407	94.5295
165	41,00-41,25	/	0.89	/	5.37	0	0.01	0.03	0.05	0.09	0.13	5.06		165	41,00-41,25	/	0.89	/	100	0	0.18622	0.558659	0.931099	1.67598	2.42086	94.2272
166	41,25-41,50	/	0.79	/	4.17	0	0.02	0.02	0.03	0.08	0.13	3.89		166	41,25-41,50	/	0.79	/	100	0	0.479616	0.479616	0.719424	1.91847	3.11751	93.2854
167	41,50-41,75	/	1.1	/	5.14	0	0	0.02	0.06	0.07	0.12	4.87		167	41,50-41,75	/	1.1	/	100	0	0	0.389105	1.16732	1.36187	2.33463	94.7471
168	41,75-42,00	/	0.61	/	2.6	0	0	0.02	0.02	0.06	0.05	2.45		168	41,75-42,00	/	0.61	/	100	0	0	0.769231	0.769231	2.30769	1.92308	94.2308
169	42,00-42,25	/	0.7	/	5.06	0	0.01	0.01	0.02	0.1	0.14	4.78		169	42,00-42,25	/	0.7	/	100	0	0.197628	0.197628	0.395257	1.97628	2.7668	94.4664
170	42,25-42,50	/	0.88	/	7.09	0.01	0.02	0.03	0.06	0.37	0.21	6.39		170	42,25-42,50	/	0.88	/	100	0.141044	0.282087	0.423131	0.846262	5.21862	2.96192	90.1269
171	42,50-42,75	/	0.56	/	4.34	0	0	0.02	0.04	0.13	0.3	3.85		171	42,50-42,75	/	0.56	/	100	0	0	0.460829	0.921659	2.99539	6.91244	88.7097
172	42,75-43,00	/	0.82	/	3.91	0	0.03	0.03	0.04	0.28	0.11	3.42		172	42,75-43,00	/	0.82	/	100	0	0.767263	0.767263	1.02302	7.16113	2.8133	87.468
173	43,00-43,25	/	0.97	/	5.8	0	0.01	0.02	0.12	0.4	0.28	4.97		173	43,00-43,25	/	0.97	/	100	0	0.172414	0.344828	2.06897	6.89655	4.82759	85.6897
174	43,25-43,50	/	0.71	/	4.66	0	0.01	0.04	0.12	0.38	0.26	3.85		174	43,25-43,50	/	0.71	/	100	0	0.214592	0.858369	2.57511	8.15451	5.5794	82.618
175	43,50-43,75	/	1.34	/	4.52	0.01	0.02	0.04	0.17	0.45	0.27	3.56		175	43,50-43,75	/	1.34	/	100	0.221239	0.442478	0.884956	3.76106	9.95575	5.97345	78.7611
176	43,75-44,00	/	0.58	/	2.08	0	0.01	0.02	0.15	0.23	0.14	1.53		176	43,75-44,00	/	0.58	/	100	0	0.480769	0.961538	7.21154	11.0577	6.73077	73.5577
177	44,00-44,25	/	0.66	/	4.09	0	0.02	0.01	0.1	0.29	0.11	3.56		177	44,00-44,25	/	0.66	/	100	0	0.488998	0.244499	2.44499	7.09046	2.68949	87.0416
178	44,25-44,50	/	0.79	/	6.15	0.01	0.01	0.02	0.04	0.15	0.25	5.67		178	44,25-44,50	/	0.79	/	100	0.162602	0.162602	0.325203	0.650407	2.43902	4.06504	92.1951
179	44,50-44,75	/	0.76	/	6.19	0.01	0.02	0.01	0.13	0.6	0.32	5.1		179	44,50-44,75	/	0.76	/	100	0.161551	0.323102	0.161551	2.10016	9.69305	5.16963	82.391
180	44,75-45,00	/	0.8	/	5.62	0.01	0.03	0.04	0.15	0.66	0.35	4.38		180	44,75-45,00	/	0.8	/	100	0.177936	0.533808	0.711744	2.66904	11.7438	6.22776	77.9359
181	45,00-45,25	/	0.55	/	3.33	0.01	0.01	0.04	0.32	0.56	0.17	2.22		181	45,00-45,25	/	0.55	/	100	0.3003	0.3003	1.2012	9.60961	16.8168	5.10511	66.6667
182	45,25-45,50	/	0.86	/	6.46	0.01	0.03	0.07	0.33	0.71	0.33	4.98		182	45,25-45,50	/	0.86	/	100	0.154799	0.464396	1.08359	5.10836	10.9907	5.10836	77.0898
183	45,50-45,75	/	0.88	/	5.27	0	0.03	0.03	0.17	0.5	0.29	4.25		183	45,50-45,75	/	0.88	/	100	0	0.56926	0.56926	3.22581	9.48767	5.50285	80.6452
184	45,75-46,00	/	0.65	/	3.39	0	0	0.02	0.03	0.06	0.14	3.14		184	45,75-46,00	/	0.65	/	100	0	0	0.589971	0.884956	1.76991	4.12979	92.6254
185	46,00-46,25	/	1	/	5.01	0.01	0.01	0.03	0.06	0.18	0.22	4.5		185	46,00-46,25	/	1	/	100	0.199601	0.199601	0.598802	1.1976	3.59281	4.39122	89.8204
186	46,25-46,50	/	0.81	/	3.7	0	0.02	0.03	0.04	0.17	0.16	3.28		186	46,25-46,50	/	0.81	/	100	0	0.540541	0.810811	1.08108	4.59459	4.32432	88.6486
187	46,50-46,75	/	0.87	/	5.13	0	0.02	0.03	0.04	0.3	0.14	4.6		187	46,50-46,75	/	0.87	/	100	0	0.389864	0.584795	0.779727	5.84795	2.72904	89.6686
188	46,75-47,00	/	0.78	/	3.45	0	0	0.01	0.02	0.03	0.12	3.27		188	46,75-47,00	/	0.78	/	100	0	0	0.289855	0.57971	0.869565	3.47826	94.7826
189	47,00-47,25	/	0.55	/	3.39	0	0	0.02	0.01	0.09	0.1	3.17		189	47,00-47,25	/	0.55	/	100	0	0	0.589971	0.294985	2.65487	2.94985	93.5103
190	47,25-47,50	/	0.78	/	4.64	0	0	0.02	0.06	0.13	0.18	4.25		190	47,25-47,50	/	0.78	/	100	0	0	0.431034	1.2931	2.80172	3.87931	91.5948
191	47,50-47,75	/	0.84	/	4.97	0	0.02	0.01	0.09	0.46	0.24	4.15		191	47,50-47,75	/	0.84	/	100	0	0.402414	0.201207	1.81087	9.25553	4.82897	83.501
192	47,75-48,00	/	0.55	/	4.07	0.01	0	0.02	0.13	0.38	0.16	3.37		192	47,75-48,00	/	0.55	/	100	0.2457	0	0.4914	3.1941	9.33661	3.9312	82.801
193	48,00-48,25	/	0.7	/	4.46	0	0	0.04	0.04	0.14	0.11	4.13		193	48,00-48,25	/	0.7	/	100	0	0	0.896861	0.896861	3.13901	2.46637	92.6009
194	48,25-48,50	/	0.73	/	3.6	0	0.01	0.01	0.05	0.11	0.09	3.33		194	48,25-48,50	/	0.73	/	100	0	0.277778	0.277778	1.38889	3.05556	2.5	92.5
195	48,50-48,75	/	0.97	/	5.26	0	0.01	0.01	0.03	0.06	0.15	5		195	48,50-48,75	/	0.97	/	100	0	0.190114	0.190114	0.570342	1.14068	2.85171	95.057
196	48,75-49,00	/	0.43	/	3.77	0	0.02	0.03	0.02	0.05	0.13	3.52		196	48,75-49,00	/	0.43	/	100	0	0.530504	0.795756	0.530504	1.32626	3.44828	93.3687
197	49,00-49,25	/	0.63	/	6.21	0	0.03	0.06	0.07	0.12	0.24	5.69		197	49,00-49,25	/	0.63	/	100	0	0.483092	0.966184	1.12721	1.93237	3.86473	91.6264
198	49,25-49,50	/	0.57	/	2.84	0	0	0.02	0.04	0.05	0.13	2.6		198	49,25-49,50	/	0.57	/	100	0	0	0.704225	1.40845	1.76056	4.57746	91.5493
199	49,50-49,75	/	0.58	/	3.22	0	0.02	0.03	0.05	0.1	0.16	2.86		199	49,50-49,75	/	0.58	/	100	0	0.621118	0.931677	1.5528	3.10559	4.96894	88.8199
200	49,75-50,00	/	0.84	/	5.49	0	0.01	0.01	0.08	0.27	0.51	4.61		200	49,75-50,00	/	0.84	/	100	0	0.182149	0.182149	1.45719	4.91803	9.28962	83.9709
201	50,00-50,25	5.92	/	/	/	/	/	/	/	/	/	/		201	50,00-50,25	5.92	/	/	/	/	/	/	/	/	/	/
202	50,25-50,50	/	0.49	/	4.96	0.01	0.04	0.16	0.4	0.54	0.2	3.61		202	50,25-50,50	/	0.49	/	100	0.201613	0.806452	3.22581	8.06452	10.8871	4.03226	72.7823
203	50,50-50,75	/	0.6	/	4.5	0	0.03	0.11	0.39	0.41	0.26	3.3		203	50,50-50,75	/	0.6	/	100	0	0.666667	2.44444	8.66667	9.11111	5.77778	73.3333
204	50,75-51,00	/	0.64	/	5.9	0	0.02	0.02	0.09	0.14	0.22	5.41		204	50,75-51,00	/	0.64	/	100	0	0.338983	0.338983	1.52542	2.37288	3.72881	91.6949
205	51,00-51,25	/	0.78	/	5.31	0	0.01	0.04	0.08	0.11	0.22	4.85		205	51,00-51,25	/	0.78	/	100	0	0.188324	0.753296	1.50659	2.07156	4.14313	91.3371
206	51,25-51,50	/	0.48	/	3.61	0	0	0.03	0.04	0.04	0.12	3.38		206	51,25-51,50	/	0.48	/	100	0	0	0.831025	1.10803	1.10803	3.3241	93.6288
207	51,50-51,75	/	0.55	/	5.13	0	0.01	0.02	0.05	0.16	0.19	4.7		207	51,50-51,75	/	0.55	/	100	0	0.194932	0.389864	0.974659	3.11891	3.7037	91.6179
208	51,75-52,00	/	0.55	/	4.6	0	0.01	0.01	0.07	0.18	0.16	4.17		208	51,75-52,00	/	0.55	/	100	0	0.217391	0.217391	1.52174	3.91304	3.47826	90.6522
209	52,00-52,25	/	0.54	/	4.74	0	0	0.02	0.1	0.15	0.22	4.25		209	52,00-52,25	/	0.54	/	100	0	0	0.421941	2.1097	3.16456	4.64135	89.6624
210	52,25-52,50	/	0.55	/	3.89	0	0.01	0.05	0.05	0.09	0.16	3.53		210	52,25-52,50	/	0.55	/	100	0	0.257069	1.28535	1.28535	2.31362	4.11311	90.7455
211	52,50-52,75	/	0.81	/	5.96	0	0.01	0.03	0.1	0.14	0.29	5.39		211	52,50-52,75	/	0.81	/	100	0	0.167785	0.503356	1.67785	2.34899	4.86577	90.4362
212	52,75-53,00	/	0.38	/	2.71	0	0	0.04	0.03	0.02	0.07	2.55		212	52,75-53,00	/	0.38	/	100	0	0	1.47601	1.10701	0.738007	2.58303	94.0959
213	53,00-53,25	/	0.83	/	5.54	0	0.03	0.04	0.03	0.04	0.21	5.19		213	53,00-53,25	/	0.83	/	100	0	0.541516	0.722022	0.541516	0.722022	3.79061	93.6823
214	53,25-53,50	/	0.74	/	6.14	0	0.01	0.06	0.08	0.37	0.26	5.36		214	53,25-53,50	/	0.74	/	100	0	0.162866	0.977199	1.30293	6.02606	4.23453	87.2964
215	53,50-53,75	/	0.44	/	2.13	0	0	0.02	0.03	0.06	0.06	1.96		215	53,50-53,75	/	0.44	/	100	0	0	0.938967	1.40845	2.8169	2.8169	92.0188
216	53,75-54,00	/	0.78	/	5.63	0	0.01	0.04	0.04	0.07	0.13	5.34		216	53,75-54,00	/	0.78	/	100	0	0.17762	0.71048	0.71048	1.24334	2.30906	94.849
217	54,00-54,25	/	0.69	/	4.17	0	0.01	0.01	0.07	0.12	0.23	3.73		217	54,00-54,25	/	0.69	/	100	0	0.239808	0.239808	1.67866	2.8777	5.51559	89.4484
218	54,25-54,50	/	0.7	/	6.24	0	0.03	0.02	0.07	0.22	0.35	5.55		218	54,25-54,50	/	0.7	/	100	0	0.480769	0.320513	1.12179	3.52564	5.60897	88.9423
219	54,50-54,75	/	0.73	/	4.37	0	0.01	0.01	0.03	0.12	0.14	4.06		219	54,50-54,75	/	0.73	/	100	0	0.228833	0.228833	0.686499	2.746	3.20366	92.9062
220	54,75-55,00	/	0.49	/	4.07	0	0.02	0.03	0.02	0.05	0.11	3.84		220	54,75-55,00	/	0.49	/	100	0	0.4914	0.737101	0.4914	1.2285	2.7027	94.3489
221	55,00-55,25	/	0.56	/	4.69	0	0	0.03	0.05	0.02	0.13	4.46		221	55,00-55,25	/	0.56	/	100	0	0	0.639659	1.0661	0.426439	2.77186	95.0959
222	55,25-55,50	/	0.58	/	2.55	0	0	0.01	0.02	0.04	0.06	2.42		222	55,25-55,50	/	0.58	/	100	0	0	0.392157	0.784314	1.56863	2.35294	94.902
223	55,50-55,75	/	0.84	/	5.83	0	0.01	0.02	0.03	0.1	0.17	5.5		223	55,50-55,75	/	0.84	/	100	0	0.171527	0.343053	0.51458	1.71527	2.91595	94.3396
224	55,75-56,00	/	0.65	/	5.16	0.01	0	0.03	0.11	0.35	0.17	4.49		224	55,75-56,00	/	0.65	/	100	0.193798	0	0.581395	2.13178	6.78295	3.29457	87.0155
225	56,00-56,25	/	0.63	/	5.41	0.01	0.03	0.08	0.22	0.52	0.35	4.2		225	56,00-56,25	/	0.63	/	100	0.184843	0.554529	1.47874	4.06654	9.61183	6.4695	77.634
226	56,25-56,50	/	0.41	/	4.47	0.1	0.16	0.31	0.69	0.8	0.16	2.25		226	56,25-56,50	/	0.41	/	100	2.23714	3.57942	6.93512	15.4362	17.8971	3.57942	50.3356
227	56,50-56,75	/	0.36	/	5.63	0.04	0.12	0.55	0.85	0.63	0.22	3.22		227	56,50-56,75	/	0.36	/	100	0.71048	2.13144	9.76909	15.0977	11.1901	3.90764	57.1936
228	56,75-57,00	/	0.79	/	4.55	0	0.01	0.05	0.1	0.09	0.13	4.17		228	56,75-57,00	/	0.79	/	100	0	0.21978	1.0989	2.1978	1.97802	2.85714	91.6484
229	57,00-57,25	/	0.65	/	5	0	0.02	0.03	0.07	0.12	0.11	4.65		229	57,00-57,25	/	0.65	/	100	0	0.4	0.6	1.4	2.4	2.2	93
230	57,25-57,50	/	0.65	/	5.97	0	0.02	0.04	0.07	0.15	0.12	5.57		230	57,25-57,50	/	0.65	/	100	0	0.335008	0.670017	1.17253	2.51256	2.01005	93.2998
231	57,50-57,75	/	0.7	/	4.62	0	0.01	0.04	0.08	0.27	0.16	4.06		231	57,50-57,75	/	0.7	/	100	0	0.21645	0.865801	1.7316	5.84416	3.4632	87.8788
232	57,75-58,00	/	0.92	/	5	0	0.01	0.05	0.09	0.26	0.29	4.3		232	57,75-58,00	/	0.92	/	100	0	0.2	1	1.8	5.2	5.8	86
233	58,00-58,25	/	0.52	/	4.01	0	0	0.02	0.04	0.06	0.12	3.77		233	58,00-58,25	/	0.52	/	100	0	0	0.498753	0.997506	1.49626	2.99252	94.015
234	58,25-58,50	/	0.51	/	5.02	0	0.01	0.01	0.03	0.14	0.16	4.67		234	58,25-58,50	/	0.51	/	100	0	0.199203	0.199203	0.59761	2.78884	3.18725	93.0279
235	58,50-58,75	/	0.76	/	5.07	0	0	0.01	0.05	0.09	0.16	4.76		235	58,50-58,75	/	0.76	/	100	0	0	0.197239	0.986193	1.77515	3.15582	93.8856
236	58,75-59,00	/	0.36	/	3.81	0	0	0.01	0.08	0.09	0.07	3.56		236	58,75-59,00	/	0.36	/	100	0	0	0.262467	2.09974	2.3622	1.83727	93.4383
237	59,00-59,25	/	0.57	/	5.08	0	0.01	0.01	0.02	0.06	0.12	4.86		237	59,00-59,25	/	0.57	/	100	0	0.19685	0.19685	0.393701	1.1811	2.3622	95.6693
238	59,25-59,50	/	0.6	/	3.72	0	0	0.03	0.03	0.05	0.1	3.51		238	59,25-59,50	/	0.6	/	100	0	0	0.806452	0.806452	1.34409	2.68817	94.3548
239	59,50-59,75	/	0.69	/	5.26	0	0	0.09	0.02	0.08	0.13	4.94		239	59,50-59,75	/	0.69	/	100	0	0	1.71103	0.380228	1.52091	2.47148	93.9163
240	59,75-60,00	/	0.76	/	5.48	0	0	0.02	0.02	0.07	0.16	5.21		240	59,75-60,00	/	0.76	/	100	0	0	0.364964	0.364964	1.27737	2.91971	95.073
241	60,00-60,25	3.64	/	/	/	/	/	/	/	/	/	/		241	60,00-60,25	3.64	/	/	/	/	/	/	/	/	/	/
242	60,25-60,50	/	0.65	/	6.17	0	0	0.03	0.05	0.06	0.19	5.84		242	60,25-60,50	/	0.65	/	100	0	0	0.486224	0.810373	0.972447	3.07942	94.6515
243	60,50-60,75	/	0.63	/	4.8	0	0.01	0.01	0.02	0.08	0.13	4.55		243	60,50-60,75	/	0.63	/	100	0	0.208333	0.208333	0.416667	1.66667	2.70833	94.7917
244	60,75-61,00	/	0.53	/	4.72	0	0	0.04	0.02	0.12	0.1	4.44		244	60,75-61,00	/	0.53	/	100	0	0	0.847458	0.423729	2.54237	2.11864	94.0678
245	61,00-61,25	/	0.72	/	4.76	0	0.01	0.01	0.03	0.12	0.08	4.51		245	61,00-61,25	/	0.72	/	100	0	0.210084	0.210084	0.630252	2.52101	1.68067	94.7479
246	61,25-61,50	/	0.65	/	3.77	0	0	0.04	0.04	0.13	0.13	3.43		246	61,25-61,50	/	0.65	/	100	0	0	1.06101	1.06101	3.44828	3.44828	90.9814
247	61,50-61,75	/	0.78	/	5.65	0.01	0.03	0.03	0.06	0.16	0.16	5.2		247	61,50-61,75	/	0.78	/	100	0.176991	0.530973	0.530973	1.06195	2.83186	2.83186	92.0354
248	61,75-62,00	/	0.63	/	4.4	0	0	0.02	0.01	0.04	0.07	4.26		248	61,75-62,00	/	0.63	/	100	0	0	0.454545	0.227273	0.909091	1.59091	96.8182
249	62,00-62,25	/	0.95	/	4.7	0	0.03	0.02	0.06	0.09	0.14	4.36		249	62,00-62,25	/	0.95	/	100	0	0.638298	0.425532	1.2766	1.91489	2.97872	92.766
250	62,25-62,50	/	0.47	/	4.54	0	0.03	0.03	0.02	0.02	0.15	4.29		250	62,25-62,50	/	0.47	/	100	0	0.660793	0.660793	0.440529	0.440529	3.30396	94.4934
251	62,50-62,75	/	1.03	/	4.62	0.01	0	0.03	0.05	0.1	0.11	4.32		251	62,50-62,75	/	1.03	/	100	0.21645	0	0.649351	1.08225	2.1645	2.38095	93.5065
252	62,75-63,00	/	0.75	/	5.17	0	0.02	0.03	0.03	0.12	0.17	4.8		252	62,75-63,00	/	0.75	/	100	0	0.386847	0.580271	0.580271	2.32108	3.2882	92.8433
253	63,00-63,25	/	0.7	/	4.53	0	0.01	0.04	0.06	0.16	0.25	4.01		253	63,00-63,25	/	0.7	/	100	0	0.220751	0.883002	1.3245	3.53201	5.51876	88.521
254	63,25-63,50	/	0.66	/	4.35	0	0.01	0.01	0.03	0.13	0.23	3.94		254	63,25-63,50	/	0.66	/	100	0	0.229885	0.229885	0.689655	2.98851	5.28736	90.5747
255	63,50-63,75	/	0.62	/	5.39	0	0.01	0.03	0.06	0.22	0.3	4.77		255	63,50-63,75	/	0.62	/	100	0	0.185529	0.556586	1.11317	4.08163	5.56586	88.4972
256	63,75-64,00	/	0.44	/	5.23	0.04	0.02	0.02	0.05	0.15	0.16	4.79		256	63,75-64,00	/	0.44	/	100	0.764818	0.382409	0.382409	0.956023	2.86807	3.05927	91.587
257	64,00-64,25	/	0.58	/	4.63	0.01	0.04	0.06	0.14	0.12	0.16	4.1		257	64,00-64,25	/	0.58	/	100	0.215983	0.863931	1.2959	3.02376	2.59179	3.45572	88.5529
258	64,25-64,50	/	0.58	/	4.98	0.01	0.01	0.02	0.04	0.17	0.47	4.26		258	64,25-64,50	/	0.58	/	100	0.200803	0.200803	0.401606	0.803213	3.41365	9.43775	85.5422
259	64,50-64,75	/	0.98	/	2.67	0	0	0.01	0.08	0.2	0.15	2.23		259	64,50-64,75	/	0.98	/	100	0	0	0.374532	2.99625	7.49064	5.61798	83.5206
260	64,75-65,00	/	0.9	/	4.03	0	0	0.01	0.06	0.19	0.15	3.62		260	64,75-65,00	/	0.9	/	100	0	0	0.248139	1.48883	4.71464	3.72208	89.8263
261	65,00-65,25	/	0.65	/	6.16	0	0.04	0.05	0.05	0.4	0.31	5.31		261	65,00-65,25	/	0.65	/	100	0	0.649351	0.811688	0.811688	6.49351	5.03247	86.2013
262	65,25-65,50	/	0.46	/	4.62	0	0.04	0.05	0.12	0.45	0.22	3.74		262	65,25-65,50	/	0.46	/	100	0	0.865801	1.08225	2.5974	9.74026	4.7619	80.9524
263	65,50-65,75	/	0.56	/	5.23	0.33	0.13	0.07	0.27	0.85	0.43	3.15		263	65,50-65,75	/	0.56	/	100	6.30975	2.48566	1.33843	5.16252	16.2524	8.2218	60.2294
264	65,75-66,00	/	0.45	/	3.03	0.35	0.17	0.1	0.34	0.45	0.17	1.45		264	65,75-66,00	/	0.45	/	100	11.5512	5.61056	3.30033	11.2211	14.8515	5.61056	47.8548
265	66,00-66,25	/	0.47	/	4.38	0.68	0.26	0.18	0.59	0.65	0.24	1.78		265	66,00-66,25	/	0.47	/	100	15.5251	5.93607	4.10959	13.4703	14.8402	5.47945	40.6393
266	66,25-66,50	/	0.36	/	5.19	0.64	0.33	0.53	1.06	0.61	0.24	1.78		266	66,25-66,50	/	0.36	/	100	12.3314	6.35838	10.2119	20.4239	11.7534	4.62428	34.2967
267	66,50-66,75	/	0.48	/	3.69	0.07	0.12	1.01	1.03	0.55	0.17	0.74		267	66,50-66,75	/	0.48	/	100	1.89702	3.25203	27.3713	27.9133	14.9051	4.60705	20.0542
268	66,75-67,00	/	0.84	/	6.97	0.09	0.23	0.45	0.91	0.68	0.23	4.38		268	66,75-67,00	/	0.84	/	100	1.29125	3.29986	6.45624	13.056	9.7561	3.29986	62.8407
269	67,00-67,25	/	0.57	/	3.52	0	0.04	0.08	0.22	0.13	0.15	2.9		269	67,00-67,25	/	0.57	/	100	0	1.13636	2.27273	6.25	3.69318	4.26136	82.3864
270	67,25-67,50	/	0.68	/	4.03	0	0.01	0.05	0.16	0.18	0.18	3.45		270	67,25-67,50	/	0.68	/	100	0	0.248139	1.24069	3.97022	4.4665	4.4665	85.6079
271	67,50-67,75	/	0.45	/	3.04	0	0.01	0.02	0.16	0.15	0.13	2.57		271	67,50-67,75	/	0.45	/	100	0	0.328947	0.657895	5.26316	4.93421	4.27632	84.5395
272	67,75-68,00	/	0.79	/	4.04	0	0.04	0.09	0.15	0.2	0.17	3.39		272	67,75-68,00	/	0.79	/	100	0	0.990099	2.22772	3.71287	4.9505	4.20792	83.9109
273	68,00-68,25	/	0.61	/	4.67	0.09	0.05	0.09	0.21	0.49	0.51	3.23		273	68,00-68,25	/	0.61	/	100	1.92719	1.07066	1.92719	4.49679	10.4925	10.9208	69.1649
274	68,25-68,50	/	0.69	/	4.55	0	0.01	0.05	0.11	0.29	0.18	3.91		274	68,25-68,50	/	0.69	/	100	0	0.21978	1.0989	2.41758	6.37363	3.95604	85.9341
275	68,50-68,75	/	0.42	/	4.92	0	0.02	0.03	0.15	0.26	0.24	4.22		275	68,50-68,75	/	0.42	/	100	0	0.406504	0.609756	3.04878	5.28455	4.87805	85.7724
276	68,75-69,00	/	0.45	/	4.19	0	0	0.05	0.16	0.4	0.37	3.21		276	68,75-69,00	/	0.45	/	100	0	0	1.19332	3.81862	9.54654	8.83055	76.611
277	69,00-69,25	/	1.08	/	5.82	0	0.05	0.05	0.37	0.88	0.35	4.12		277	69,00-69,25	/	1.08	/	100	0	0.859107	0.859107	6.35739	15.1203	6.01375	70.7904
278	69,25-69,50	/	0.61	/	5.47	0	0.02	0.06	0.12	0.63	0.21	4.43		278	69,25-69,50	/	0.61	/	100	0	0.365631	1.09689	2.19378	11.5174	3.83912	80.9872
279	69,50-69,75	/	0.23	/	5.04	0.01	0.05	0.07	0.13	0.53	0.34	3.91		279	69,50-69,75	/	0.23	/	100	0.198413	0.992063	1.38889	2.57937	10.5159	6.74603	77.5794
280	69,75-70,00	/	0.53	/	6.13	0.02	0.08	0.08	0.14	0.42	0.22	5.17		280	69,75-70,00	/	0.53	/	100	0.326264	1.30506	1.30506	2.28385	6.85155	3.58891	84.3393
281	70,00-70,25	3.07	/	/	/	/	/	/	/	/	/	/		281	70,00-70,25	3.07	/	/	/	/	/	/	/	/	/	/
282	70,25-70,50	/	0.57	/	5.04	0	0.02	0.03	0.05	0.08	0.27	4.59		282	70,25-70,50	/	0.57	/	100	0	0.396825	0.595238	0.992063	1.5873	5.35714	91.0714
283	70,50-70,75	/	0.55	/	4.86	0	0.01	0.04	0.07	0.06	0.1	4.58		283	70,50-70,75	/	0.55	/	100	0	0.205761	0.823045	1.44033	1.23457	2.05761	94.2387
284	70,75-71,00	/	0.81	/	4.94	0.03	0.01	0.03	0.09	0.08	0.12	4.58		284	70,75-71,00	/	0.81	/	100	0.607287	0.202429	0.607287	1.82186	1.61943	2.42915	92.7126
285	71,00-71,25	/	0.71	/	3.63	0	0	0.03	0.08	0.13	0.22	3.17		285	71,00-71,25	/	0.71	/	100	0	0	0.826446	2.20386	3.58127	6.06061	87.3278
286	71,25-71,50	/	0.66	/	4.16	0.02	0.01	0.02	0.06	0.13	0.2	3.72		286	71,25-71,50	/	0.66	/	100	0.480769	0.240385	0.480769	1.44231	3.125	4.80769	89.4231
287	71,50-71,75	/	0.57	/	3.7	0.02	0.01	0.02	0.08	0.09	0.14	3.34		287	71,50-71,75	/	0.57	/	100	0.540541	0.27027	0.540541	2.16216	2.43243	3.78378	90.2703
288	71,75-72,00	/	0.49	/	4.74	0	0	0.02	0.03	0.06	0.05	4.58		288	71,75-72,00	/	0.49	/	100	0	0	0.421941	0.632911	1.26582	1.05485	96.6245
289	72,00-72,25	/	0.5	/	4.06	0	0	0.02	0.05	0.08	0.09	3.82		289	72,00-72,25	/	0.5	/	100	0	0	0.492611	1.23153	1.97044	2.21675	94.0887
290	72,25-72,50	/	0.53	/	3.74	0	0	0.03	0.05	0.12	0.13	3.41		290	72,25-72,50	/	0.53	/	100	0	0	0.802139	1.3369	3.20856	3.47594	91.1765
291	72,50-72,75	/	0.99	/	5.21	0.04	0.02	0.02	0.05	0.33	0.27	4.48		291	72,50-72,75	/	0.99	/	100	0.767754	0.383877	0.383877	0.959693	6.33397	5.18234	85.9885
292	72,75-73,00	/	0.61	/	4.68	0.01	0.01	0.02	0.09	0.12	0.15	4.28		292	72,75-73,00	/	0.61	/	100	0.213675	0.213675	0.42735	1.92308	2.5641	3.20513	91.453
293	73,00-73,25	/	0.77	/	3.7	0	0.02	0.01	0.05	0.1	0.12	3.4		293	73,00-73,25	/	0.77	/	100	0	0.540541	0.27027	1.35135	2.7027	3.24324	91.8919
294	73,25-73,50	/	0.41	/	3.5	0	0.01	0.02	0.04	0.06	0.11	3.26		294	73,25-73,50	/	0.41	/	100	0	0.285714	0.571429	1.14286	1.71429	3.14286	93.1429
295	73,50-73,75	/	0.53	/	4.67	0	0.03	0.02	0.05	0.13	0.13	4.31		295	73,50-73,75	/	0.53	/	100	0	0.642398	0.428266	1.07066	2.78373	2.78373	92.2912
296	73,75-74,00	/	0.43	/	3.32	0	0.01	0.01	0.04	0.07	0.07	3.12		296	73,75-74,00	/	0.43	/	100	0	0.301205	0.301205	1.20482	2.10843	2.10843	93.9759
297	74,00-74,25	/	0.66	/	4.4	0	0	0.02	0.03	0.12	0.12	4.11		297	74,00-74,25	/	0.66	/	100	0	0	0.454545	0.681818	2.72727	2.72727	93.4091
298	74,25-74,50	/	0.59	/	4.59	0	0.01	0.02	0.05	0.19	0.16	4.16		298	74,25-74,50	/	0.59	/	100	0	0.217865	0.43573	1.08932	4.13943	3.48584	90.6318
299	74,50-74,75	/	0.43	/	2.63	0	0	0.01	0.03	0.07	0.08	2.44		299	74,50-74,75	/	0.43	/	100	0	0	0.380228	1.14068	2.6616	3.04183	92.7757
300	74,75-75,00	/	1.13	/	5.69	0	0.01	0.01	0.03	0.1	0.15	5.39		300	74,75-75,00	/	1.13	/	100	0	0.175747	0.175747	0.527241	1.75747	2.6362	94.7276
301	75,00-75,25	/	0.74	/	4.36	0	0.02	0.01	0.09	0.14	0.15	3.95		301	75,00-75,25	/	0.74	/	100	0	0.458716	0.229358	2.06422	3.21101	3.44037	90.5963
302	75,25-75,50	/	0.57	/	3.7	0	0	0.02	0.03	0.05	0.09	3.51		302	75,25-75,50	/	0.57	/	100	0	0	0.540541	0.810811	1.35135	2.43243	94.8649
303	75,50-75,75	/	0.73	/	9.2	0.03	0.02	0.03	0.07	0.12	0.22	8.71		303	75,50-75,75	/	0.73	/	100	0.326087	0.217391	0.326087	0.76087	1.30435	2.3913	94.6739
304	75,75-76,00	/	0.65	/	3.37	0	0	0.01	0.03	0.16	0.13	3.04		304	75,75-76,00	/	0.65	/	100	0	0	0.296736	0.890208	4.74777	3.85757	90.2077
305	76,00-76,25	/	0.57	/	4.97	0	0.02	0.03	0.06	0.16	0.12	4.58		305	76,00-76,25	/	0.57	/	100	0	0.402414	0.603622	1.20724	3.21932	2.41449	92.1529
306	76,25-76,50	/	0.57	/	2.99	0	0.02	0.02	0.04	0.06	0.1	2.75		306	76,25-76,50	/	0.57	/	100	0	0.668896	0.668896	1.33779	2.00669	3.34448	91.9732
307	76,50-76,75	/	0.59	/	5.95	0.03	0.01	0.03	0.06	0.3	0.2	5.32		307	76,50-76,75	/	0.59	/	100	0.504202	0.168067	0.504202	1.0084	5.04202	3.36134	89.4118
308	76,75-77,00	/	0.73	/	5.24	0	0	0.02	0.02	0.11	0.19	4.9		308	76,75-77,00	/	0.73	/	100	0	0	0.381679	0.381679	2.09924	3.62595	93.5115
309	77,00-77,25	/	0.55	/	3.01	0	0	0.02	0.03	0.07	0.1	2.79		309	77,00-77,25	/	0.55	/	100	0	0	0.664452	0.996678	2.32558	3.32226	92.691
310	77,25-77,50	/	0.84	/	3.93	0.01	0.02	0.04	0.07	0.14	0.23	3.42		310	77,25-77,50	/	0.84	/	100	0.254453	0.508906	1.01781	1.78117	3.56234	5.85242	87.0229
311	77,50-77,75	/	0.51	/	8.87	0	0	0.03	0.02	0.06	0.15	8.61		311	77,50-77,75	/	0.51	/	100	0	0	0.338219	0.225479	0.676437	1.69109	97.0688
312	77,75-78,00	/	0.52	/	4.97	0.02	0.02	0.03	0.04	0.12	0.15	4.59		312	77,75-78,00	/	0.52	/	100	0.402414	0.402414	0.603622	0.804829	2.41449	3.01811	92.3541
313	78,00-78,25	/	1.03	/	5.59	0	0.02	0.02	0.03	0.05	0.18	5.29		313	78,00-78,25	/	1.03	/	100	0	0.357782	0.357782	0.536673	0.894454	3.22004	94.6333
314	78,25-78,50	/	0.67	/	3.62	0	0.03	0.02	0.03	0.07	0.14	3.33		314	78,25-78,50	/	0.67	/	100	0	0.828729	0.552486	0.828729	1.9337	3.8674	91.989
315	78,50-78,75	/	0.79	/	4.51	0	0.01	0.01	0.03	0.21	0.18	4.07		315	78,50-78,75	/	0.79	/	100	0	0.221729	0.221729	0.665188	4.65632	3.99113	90.2439
316	78,75-79,00	/	0.75	/	5.54	0	0	0.02	0.07	0.27	0.25	4.93		316	78,75-79,00	/	0.75	/	100	0	0	0.361011	1.26354	4.87365	4.51264	88.9892
317	79,00-79,25	/	0.72	/	4.85	0.01	0	0.02	0.03	0.28	0.25	4.26		317	79,00-79,25	/	0.72	/	100	0.206186	0	0.412371	0.618557	5.7732	5.15464	87.8351
318	79,25-79,50	/	0.46	/	4.37	0	0	0.02	0.05	0.15	0.34	3.81		318	79,25-79,50	/	0.46	/	100	0	0	0.457666	1.14416	3.43249	7.78032	87.1854
319	79,50-79,75	/	0.86	/	6.33	0	0	0.01	0.5	0.4	0.28	5.14		319	79,50-79,75	/	0.86	/	100	0	0	0.157978	7.89889	6.31912	4.42338	81.2006
320	79,75-80,00	/	1.05	/	3.77	0	0	0.02	0.04	0.26	0.23	3.22		320	79,75-80,00	/	1.05	/	100	0	0	0.530504	1.06101	6.89655	6.1008	85.4111
321	80,00-80,25	6.09	/	/	/	/	/	/	/	/	/	/		321	80,00-80,25	6.09	/	/	/	/	/	/	/	/	/	/
322	80,25-80,50	/	0.68	/	3.51	0.04	0.07	0.08	0.34	0.54	0.24	2.2		322	80,25-80,50	/	0.68	/	100	1.1396	1.9943	2.2792	9.68661	15.3846	6.83761	62.6781
323	80,50-80,75	/	0.53	/	3.5	0.2	0.11	0.14	0.45	0.57	0.21	1.82		323	80,50-80,75	/	0.53	/	100	5.71429	3.14286	4	12.8571	16.2857	6	52
324	80,75-81,00	/	0.35	/	5.3	0.39	0.22	0.46	1.13	0.96	0.33	1.81		324	80,75-81,00	/	0.35	/	100	7.35849	4.15094	8.67925	21.3208	18.1132	6.22642	34.1509
325	81,00-81,25	/	0.54	/	4.72	0.27	0.18	0.58	1.41	0.77	0.27	1.24		325	81,00-81,25	/	0.54	/	100	5.72034	3.81356	12.2881	29.8729	16.3136	5.72034	26.2712
326	81,25-81,50	/	0.49	/	4.02	0.06	0.14	0.93	1.33	0.71	0.16	0.69		326	81,25-81,50	/	0.49	/	100	1.49254	3.48259	23.1343	33.0846	17.6617	3.9801	17.1642
327	81,50-81,75	/	0.41	/	3.78	0.09	0.13	1.32	0.95	0.49	0.1	0.7		327	81,50-81,75	/	0.41	/	100	2.38095	3.43915	34.9206	25.1323	12.963	2.6455	18.5185
328	81,75-82,00	/	1.41	/	4.96	0.03	0.09	0.87	0.84	0.47	0.19	2.47		328	81,75-82,00	/	1.41	/	100	0.604839	1.81452	17.5403	16.9355	9.47581	3.83065	49.7984
329	82,00-82,25	/	0.67	/	2.07	0	0.01	0.04	0.09	0.15	0.15	1.63		329	82,00-82,25	/	0.67	/	100	0	0.483092	1.93237	4.34783	7.24638	7.24638	78.744
330	82,25-82,50	/	0.92	/	5.31	0.02	0.03	0.09	0.27	0.57	0.25	4.08		330	82,25-82,50	/	0.92	/	100	0.376648	0.564972	1.69492	5.08475	10.7345	4.7081	76.8362
331	82,50-82,75	/	0.33	/	4.61	0.01	0.06	0.13	0.37	0.6	0.28	3.16		331	82,50-82,75	/	0.33	/	100	0.21692	1.30152	2.81996	8.02603	13.0152	6.07375	68.5466
332	82,75-83,00	/	0.6	/	5.57	0.01	0.09	0.26	0.65	0.68	0.28	3.6		332	82,75-83,00	/	0.6	/	100	0.179533	1.6158	4.66786	11.6697	12.2083	5.02693	64.632
333	83,00-83,25	/	0.53	/	4.04	0	0.02	0.06	0.17	0.28	0.16	3.35		333	83,00-83,25	/	0.53	/	100	0	0.49505	1.48515	4.20792	6.93069	3.9604	82.9208
334	83,25-83,50	/	0.68	/	6.04	0	0.01	0.05	0.21	0.37	0.33	5.07		334	83,25-83,50	/	0.68	/	100	0	0.165563	0.827815	3.47682	6.12583	5.46358	83.9404
335	83,50-83,75	/	0.7	/	2.6	0	0	0.02	0.05	0.1	0.2	2.23		335	83,50-83,75	/	0.7	/	100	0	0	0.769231	1.92308	3.84615	7.69231	85.7692
336	83,75-84,00	/	0.81	/	6.01	0	0.02	0.02	0.07	0.44	0.27	5.19		336	83,75-84,00	/	0.81	/	100	0	0.332779	0.332779	1.16473	7.32113	4.49251	86.3561
337	84,00-84,25	/	0.64	/	4.53	0	0	0.02	0.05	0.26	0.28	3.92		337	84,00-84,25	/	0.64	/	100	0	0	0.441501	1.10375	5.73951	6.18102	86.5342
338	84,25-84,50	/	0.67	/	4.78	0	0.01	0.02	0.05	0.12	0.26	4.32		338	84,25-84,50	/	0.67	/	100	0	0.209205	0.41841	1.04603	2.51046	5.43933	90.3766
339	84,50-84,75	/	0.56	/	3.79	0	0	0.01	0.01	0.11	0.26	3.4		339	84,50-84,75	/	0.56	/	100	0	0	0.263852	0.263852	2.90237	6.86016	89.7098
340	84,75-85,00	/	0.79	/	6.14	0	0.01	0.01	0.06	0.22	0.5	5.34		340	84,75-85,00	/	0.79	/	100	0	0.162866	0.162866	0.977199	3.58306	8.14332	86.9707
341	85,00-85,25	/	0.49	/	2.76	0	0	0.01	0.01	0.16	0.2	2.38		341	85,00-85,25	/	0.49	/	100	0	0	0.362319	0.362319	5.7971	7.24638	86.2319
342	85,25-85,50	/	0.58	/	4.71	0	0	0.02	0.08	0.4	0.15	4.06		342	85,25-85,50	/	0.58	/	100	0	0	0.424628	1.69851	8.49257	3.18471	86.1996
343	85,50-85,75	/	0.69	/	5.2	0	0	0.02	0.09	0.23	0.23	4.63		343	85,50-85,75	/	0.69	/	100	0	0	0.384615	1.73077	4.42308	4.42308	89.0385
344	85,75-86,00	/	0.54	/	3	0	0	0.02	0.07	0.11	0.13	2.67		344	85,75-86,00	/	0.54	/	100	0	0	0.666667	2.33333	3.66667	4.33333	89
345	86,00-86,25	/	0.6	/	3.97	0	0	0.02	0.06	0.2	0.28	3.41		345	86,00-86,25	/	0.6	/	100	0	0	0.503778	1.51134	5.03778	7.0529	85.8942
346	86,25-86,50	5.84	/	/	/	/	/	/	/	/	/	/		346	86,25-86,50	5.84	/	/	/	/	/	/	/	/	/	/
347	86,75-87,00	/	0.84	/	5.15	0.11	0.12	0.16	0.17	0.21	0.32	4.06		347	86,75-87,00	/	0.84	/	100	2.13592	2.3301	3.1068	3.30097	4.07767	6.21359	78.835
348	87,00-87,25	/	1.09	/	8.03	0.06	0.16	0.17	0.24	0.66	0.38	6.36		348	87,00-87,25	/	1.09	/	100	0.747198	1.99253	2.11706	2.98879	8.21918	4.73225	79.203
349	87,25-87,50	/	0.68	/	2.48	0.03	0.03	0.04	0.05	0.08	0.11	2.14		349	87,25-87,50	/	0.68	/	100	1.20968	1.20968	1.6129	2.01613	3.22581	4.43548	86.2903
350	87,50-87,75	/	1.25	/	5	0.05	0.08	0.09	0.13	0.32	0.31	4.02		350	87,50-87,75	/	1.25	/	100	1	1.6	1.8	2.6	6.4	6.2	80.4
351	87,75-88,00	/	0.47	/	2.95	0.01	0.03	0.02	0.09	0.11	0.1	2.59		351	87,75-88,00	/	0.47	/	100	0.338983	1.01695	0.677966	3.05085	3.72881	3.38983	87.7966
352	88,00-88,25	/	0.82	/	4.73	0	0.04	0.08	0.27	0.29	0.27	3.78		352	88,00-88,25	/	0.82	/	100	0	0.845666	1.69133	5.70825	6.13108	5.70825	79.9154
353	88,25-88,50	/	0.65	/	4.35	0	0.03	0.07	0.18	0.16	0.2	3.71		353	88,25-88,50	/	0.65	/	100	0	0.689655	1.6092	4.13793	3.67816	4.5977	85.2874
354	88,50-88,75	/	0.54	/	3.81	0.01	0.15	0.14	0.11	0.07	0.17	3.16		354	88,50-88,75	/	0.54	/	100	0.262467	3.93701	3.67454	2.88714	1.83727	4.46194	82.9396
355	88,75-89,00	/	0.81	/	4.53	0.02	0.24	0.13	0.07	0.09	0.19	3.79		355	88,75-89,00	/	0.81	/	100	0.441501	5.29801	2.86976	1.54525	1.98675	4.19426	83.6645
356	89,00-89,25	/	0.61	/	3.48	0	0.03	0.06	0.12	0.13	0.14	3		356	89,00-89,25	/	0.61	/	100	0	0.862069	1.72414	3.44828	3.73563	4.02299	86.2069
357	89,25-89,50	/	0.67	/	3.85	0	0.18	0.12	0.09	0.1	0.2	3.16		357	89,25-89,50	/	0.67	/	100	0	4.67532	3.11688	2.33766	2.5974	5.19481	82.0779
358	89,50-89,75	/	0.83	/	3.64	0.03	0.09	0.07	0.08	0.16	0.32	2.89		358	89,50-89,75	/	0.83	/	100	0.824176	2.47253	1.92308	2.1978	4.3956	8.79121	79.3956
359	89,75-90,00	/	0.26	/	5.1	0.03	0.05	0.05	0.08	0.58	0.44	3.87		359	89,75-90,00	/	0.26	/	100	0.588235	0.980392	0.980392	1.56863	11.3725	8.62745	75.8824
360	90,00-90,25	/	0.9	/	6.02	0.05	0.09	0.1	0.32	0.65	0.34	4.47		360	90,00-90,25	/	0.9	/	100	0.830565	1.49502	1.66113	5.31561	10.7973	5.64784	74.2525
361	90,25-90,50	/	0.85	/	3.83	0.02	0.05	0.1	0.09	0.08	0.14	3.35		361	90,25-90,50	/	0.85	/	100	0.522193	1.30548	2.61097	2.34987	2.08877	3.65535	87.4674
362	90,50-90,75	/	0.77	/	4.53	0	0.06	0.04	0.1	0.16	0.22	3.95		362	90,50-90,75	/	0.77	/	100	0	1.3245	0.883002	2.20751	3.53201	4.85651	87.1965
363	90,75-91,00	/	0.69	/	3.12	0	0.03	0.1	0.09	0.1	0.12	2.68		363	90,75-91,00	/	0.69	/	100	0	0.961538	3.20513	2.88462	3.20513	3.84615	85.8974
364	91,00-91,25	/	0.54	/	2.84	0	0	0.04	0.08	0.06	0.1	2.56		364	91,00-91,25	/	0.54	/	100	0	0	1.40845	2.8169	2.11268	3.52113	90.1408
365	91,25-91,50	/	1.13	/	5.9	0.03	0.08	0.08	0.06	0.17	0.19	5.29		365	91,25-91,50	/	1.13	/	100	0.508475	1.35593	1.35593	1.01695	2.88136	3.22034	89.661
366	91,50-91,75	/	0.77	/	3.88	0	0.05	0.1	0.1	0.13	0.15	3.35		366	91,50-91,75	/	0.77	/	100	0	1.28866	2.57732	2.57732	3.35052	3.86598	86.3402
367	91,75-92,00	/	0.73	/	4.82	0.01	0.04	0.05	0.06	0.12	0.28	4.26		367	91,75-92,00	/	0.73	/	100	0.207469	0.829876	1.03734	1.24481	2.48963	5.80913	88.3817
368	92,00-92,25	/	0.35	/	3.93	0	0.02	0.04	0.13	0.26	0.24	3.24		368	92,00-92,25	/	0.35	/	100	0	0.508906	1.01781	3.30789	6.61578	6.10687	82.4427
369	92,25-92,50	/	0.74	/	4.65	0	0.02	0.04	0.12	0.11	0.17	4.19		369	92,25-92,50	/	0.74	/	100	0	0.430108	0.860215	2.58065	2.36559	3.65591	90.1075
370	92,50-92,75	/	1.47	/	4.62	0	0.01	0.1	0.09	0.09	0.14	4.19		370	92,50-92,75	/	1.47	/	100	0	0.21645	2.1645	1.94805	1.94805	3.0303	90.6926
371	92,75-93,00	/	0.68	/	3.9	0.01	0.01	0.03	0.05	0.11	0.24	3.45		371	92,75-93,00	/	0.68	/	100	0.25641	0.25641	0.769231	1.28205	2.82051	6.15385	88.4615
372	93,00-93,25	/	1.08	/	4.36	0	0.03	0.05	0.11	0.18	0.2	3.79		372	93,00-93,25	/	1.08	/	100	0	0.688073	1.14679	2.52294	4.12844	4.58716	86.9266
373	93,25-93,50	/	0.52	/	3.47	0.05	0.04	0.07	0.05	0.12	0.18	2.96		373	93,25-93,50	/	0.52	/	100	1.44092	1.15274	2.01729	1.44092	3.45821	5.18732	85.3026
374	93,50-93,75	/	0.64	/	5.12	0	0.01	0.04	0.06	0.34	0.25	4.42		374	93,50-93,75	/	0.64	/	100	0	0.195312	0.78125	1.17188	6.64062	4.88281	86.3281
375	93,75-94,00	/	0.99	/	6.53	0	0.02	0.05	0.33	0.84	0.44	4.85		375	93,75-94,00	/	0.99	/	100	0	0.306279	0.765697	5.0536	12.8637	6.73813	74.2726
376	94,00-94,25	/	0.6	/	4.62	0	0.06	0.06	0.24	0.91	0.26	3.09		376	94,00-94,25	/	0.6	/	100	0	1.2987	1.2987	5.19481	19.697	5.62771	66.8831
377	94,25-94,50	/	0.74	/	3.73	0	0.03	0.04	0.09	0.14	0.12	3.31		377	94,25-94,50	/	0.74	/	100	0	0.80429	1.07239	2.41287	3.75335	3.21716	88.7399
378	94,50-94,75	/	0.69	/	4.05	0.02	0.05	0.1	0.1	0.1	0.16	3.52		378	94,50-94,75	/	0.69	/	100	0.493827	1.23457	2.46914	2.46914	2.46914	3.95062	86.9136
379	94,75-95,00	/	0.57	/	4.22	0	0.02	0.03	0.09	0.15	0.18	3.75		379	94,75-95,00	/	0.57	/	100	0	0.473934	0.7109	2.1327	3.5545	4.2654	88.8626
380	95,00-95,25	/	0.58	/	3.45	0	0.02	0.04	0.12	0.17	0.2	2.9		380	95,00-95,25	/	0.58	/	100	0	0.57971	1.15942	3.47826	4.92754	5.7971	84.058
381	95,25-95,50	/	0.56	/	5.41	0.01	0.03	0.03	0.08	0.17	0.16	4.93		381	95,25-95,50	/	0.56	/	100	0.184843	0.554529	0.554529	1.47874	3.14233	2.95749	91.1275
382	95,50-95,75	/	0.55	/	3.24	0	0.07	0.03	0.08	0.05	0.11	2.9		382	95,50-95,75	/	0.55	/	100	0	2.16049	0.925926	2.46914	1.54321	3.39506	89.5062
383	95,75-96,00	/	0.57	/	3	0.01	0	0.06	0.06	0.08	0.04	2.75		383	95,75-96,00	/	0.57	/	100	0.333333	0	2	2	2.66667	1.33333	91.6667
384	96,00-96,25	/	0.87	/	4.67	0.01	0.05	0.07	0.07	0.04	0.24	4.19		384	96,00-96,25	/	0.87	/	100	0.214133	1.07066	1.49893	1.49893	0.856531	5.13919	89.7216
385	96,25-96,50	4.9	/	/	/	/	/	/	/	/	/	/		385	96,25-96,50	4.9	/	/	/	/	/	/	/	/	/	/
386	96,50-96,75	/	0.81	/	3.33	0.01	0.01	0.04	0.06	0.14	0.17	2.9		386	96,50-96,75	/	0.81	/	100	0.3003	0.3003	1.2012	1.8018	4.2042	5.10511	87.0871
387	96,75-97,00	/	0.93	/	3.82	0	0.05	0.03	0.09	0.02	0.17	3.46		387	96,75-97,00	/	0.93	/	100	0	1.3089	0.78534	2.35602	0.52356	4.45026	90.5759
388	97,00-97,25	/	0.76	/	3.77	0	0	0.03	0.1	0.1	0.19	3.35		388	97,00-97,25	/	0.76	/	100	0	0	0.795756	2.65252	2.65252	5.03979	88.8594
389	97,25-97,50	/	0.98	/	4.81	0.03	0.09	0.1	0.09	0.08	0.19	4.23		389	97,25-97,50	/	0.98	/	100	0.623701	1.8711	2.079	1.8711	1.6632	3.9501	87.9418
390	97,50-97,75	/	0.76	/	3.53	0	0.02	0.06	0.14	0.11	0.19	3.01		390	97,50-97,75	/	0.76	/	100	0	0.566572	1.69972	3.96601	3.11615	5.38244	85.2691
391	97,75-98,00	/	0.68	/	3.22	0	0.01	0.08	0.14	0.08	0.14	2.77		391	97,75-98,00	/	0.68	/	100	0	0.310559	2.48447	4.34783	2.48447	4.34783	86.0248
392	98,00-98,25	/	1.08	/	4.11	0	0.04	0.11	0.34	0.28	0.24	3.1		392	98,00-98,25	/	1.08	/	100	0	0.973236	2.6764	8.27251	6.81265	5.83942	75.4258
393	98,25-98,50	/	0.86	/	5.61	0.08	0.1	0.14	0.13	0.12	0.31	4.73		393	98,25-98,50	/	0.86	/	100	1.42602	1.78253	2.49554	2.31729	2.13904	5.52585	84.3137
394	98,50-98,75	/	0.82	/	4.17	0.01	0.02	0.05	0.17	0.23	0.35	3.34		394	98,50-98,75	/	0.82	/	100	0.239808	0.479616	1.19904	4.07674	5.51559	8.39329	80.0959
395	98,75-99,00	/	1.41	/	6.33	0	0.09	0.14	0.17	0.52	0.84	4.57		395	98,75-99,00	/	1.41	/	100	0	1.4218	2.21169	2.68562	8.21485	13.2701	72.1959
396	99,00-99,25	/	0.61	/	2.93	0	0	0.05	0.07	0.19	0.2	2.42		396	99,00-99,25	/	0.61	/	100	0	0	1.70648	2.38908	6.48464	6.82594	82.5939
397	99,25-99,50	/	0.82	/	4.19	0	0.12	0.09	0.07	0.14	0.34	3.43		397	99,25-99,50	/	0.82	/	100	0	2.86396	2.14797	1.67064	3.34129	8.11456	81.8616
398	99,50-99,75	/	0.75	/	4.3	0	0.04	0.05	0.11	0.25	0.28	3.57		398	99,50-99,75	/	0.75	/	100	0	0.930233	1.16279	2.55814	5.81395	6.51163	83.0233
399	99,75-100,00	/	0.71	/	3.41	0	0.04	0.06	0.07	0.2	0.26	2.78		399	99,75-100,00	/	0.71	/	100	0	1.17302	1.75953	2.05279	5.8651	7.62463	81.5249
400	100,00-100,25	/	0.8	/	4.36	0	0.04	0.08	0.16	0.31	0.32	3.45		400	100,00-100,25	/	0.8	/	100	0	0.917431	1.83486	3.66972	7.11009	7.33945	79.1284
401	100,25-100,50	/	0.79	/	4.93	0.08	0.09	0.29	0.55	0.94	0.48	2.5		401	100,25-100,50	/	0.79	/	100	1.62272	1.82556	5.88235	11.1562	19.0669	9.73631	50.7099
402	100,50-100,75	/	0.98	/	2.53	0.15	0.1	0.13	0.43	0.59	0.27	0.86		402	100,50-100,75	/	0.98	/	100	5.92885	3.95257	5.13834	16.996	23.3202	10.6719	33.9921
403	100,75-101,00	/	1.35	/	4.94	0.05	0.29	0.32	0.64	0.97	0.53	2.14		403	100,75-101,00	/	1.35	/	100	1.01215	5.87045	6.47773	12.9555	19.6356	10.7287	43.3198
404	101,00-101,25	/	1.3	/	6.68	0.21	0.35	0.6	1.36	0.92	0.46	2.78		404	101,00-101,25	/	1.3	/	100	3.14371	5.23952	8.98204	20.3593	13.7725	6.88623	41.6168
405	101,25-101,50	/	1.23	/	2.97	0	0.01	0.03	0.2	0.28	0.22	2.23		405	101,25-101,50	/	1.23	/	100	0	0.3367	1.0101	6.73401	9.42761	7.40741	75.0842
406	101,50-101,75	/	0.5	/	4.81	0.06	0.12	0.26	0.18	0.21	0.18	3.8		406	101,50-101,75	/	0.5	/	100	1.2474	2.4948	5.40541	3.7422	4.3659	3.7422	79.0021
407	101,75-102,00	/	0.95	/	5.21	0	0.04	0.04	0.1	0.13	0.19	4.71		407	101,75-102,00	/	0.95	/	100	0	0.767754	0.767754	1.91939	2.4952	3.64683	90.4031
408	102,00-102,25	/	0.8	/	2.1	0	0.04	0.02	0.09	0.05	0.06	1.84		408	102,00-102,25	/	0.8	/	100	0	1.90476	0.952381	4.28571	2.38095	2.85714	87.619
409	102,25-102,50	/	0.97	/	4.73	0.02	0.02	0.08	0.15	0.1	0.17	4.19		409	102,25-102,50	/	0.97	/	100	0.422833	0.422833	1.69133	3.17125	2.11416	3.59408	88.5835
410	102,50-102,75	/	0.8	/	3.99	0	0.07	0.09	0.13	0.1	0.11	3.49		410	102,50-102,75	/	0.8	/	100	0	1.75439	2.25564	3.25815	2.50627	2.75689	87.4687
411	102,75-103,00	/	1.09	/	4.58	0	0.04	0.05	0.08	0.13	0.17	4.11		411	102,75-103,00	/	1.09	/	100	0	0.873362	1.0917	1.74672	2.83843	3.71179	89.738
412	103,00-103,25	/	0.75	/	2.51	0	0.06	0.05	0.09	0.09	0.12	2.1		412	103,00-103,25	/	0.75	/	100	0	2.39044	1.99203	3.58566	3.58566	4.78088	83.6653
413	103,25-103,50	/	0.86	/	3.3	0	0	0.09	0.07	0.08	0.12	2.94		413	103,25-103,50	/	0.86	/	100	0	0	2.72727	2.12121	2.42424	3.63636	89.0909
414	103,50-103,75	/	1.04	/	5.33	0.06	0.14	0.13	0.16	0.25	0.18	4.41		414	103,50-103,75	/	1.04	/	100	1.1257	2.62664	2.43902	3.00188	4.69043	3.37711	82.7392
415	103,75-104,00	/	0.89	/	5.07	0	0.03	0.05	0.11	0.11	0.19	4.58		415	103,75-104,00	/	0.89	/	100	0	0.591716	0.986193	2.16963	2.16963	3.74753	90.3353
416	104,00-104,25	/	0.54	/	3.45	0	0.02	0.17	0.11	0.11	0.1	2.94		416	104,00-104,25	/	0.54	/	100	0	0.57971	4.92754	3.18841	3.18841	2.89855	85.2174
417	104,25-104,50	/	0.84	/	3.75	0	0.01	0.02	0.05	0.06	0.15	3.46		417	104,25-104,50	/	0.84	/	100	0	0.266667	0.533333	1.33333	1.6	4	92.2667
418	104,50-104,75	/	0.61	/	3.57	0.05	0.12	0.22	0.15	0.1	0.12	2.81		418	104,50-104,75	/	0.61	/	100	1.40056	3.36134	6.16246	4.20168	2.80112	3.36134	78.7115
419	104,75-105,00	/	0.96	/	2.52	0	0.01	0.04	0.07	0.04	0.05	2.31		419	104,75-105,00	/	0.96	/	100	0	0.396825	1.5873	2.77778	1.5873	1.98413	91.6667
420	105,00-105,25	/	1.36	/	4.4	0	0.08	0.1	0.08	0.08	0.14	3.92		420	105,00-105,25	/	1.36	/	100	0	1.81818	2.27273	1.81818	1.81818	3.18182	89.0909
421	105,25-105,50	5.27	/	/	/	/	/	/	/	/	/	/		421	105,25-105,50	5.27	/	/	/	/	/	/	/	/	/	/
422	105,50-105,75	/	0.54	/	5.23	0	0.02	0.08	0.09	0.12	0.18	4.74		422	105,50-105,75	/	0.54	/	100	0	0.382409	1.52964	1.72084	2.29446	3.44168	90.631
423	105,75-106,00	/	0.82	/	2.63	0	0	0.04	0.03	0.03	0.05	2.48		423	105,75-106,00	/	0.82	/	100	0	0	1.52091	1.14068	1.14068	1.90114	94.2966
424	106,00-106,25	/	0.51	/	4.77	0.08	0.04	0.12	0.09	0.08	0.2	4.16		424	106,00-106,25	/	0.51	/	100	1.67715	0.838574	2.51572	1.88679	1.67715	4.19287	87.2117
425	106,75-107,00	/	1.35	/	7	0.9	0.3	0.24	0.23	0.26	0.32	4.75		425	106,75-107,00	/	1.35	/	100	12.8571	4.28571	3.42857	3.28571	3.71429	4.57143	67.8571
426	107,00-107,25	/	0.68	/	3.23	0.13	0.09	0.12	0.11	0.17	0.17	2.44		426	107,00-107,25	/	0.68	/	100	4.02477	2.78638	3.71517	3.40557	5.26316	5.26316	75.5418
427	107,25-107,50	/	0.45	/	5.59	0.15	0.14	0.18	0.17	0.36	0.46	4.13		427	107,25-107,50	/	0.45	/	100	2.68336	2.50447	3.22004	3.04114	6.44007	8.22898	73.8819
428	107,50-107,75	/	0.68	/	6.67	0.16	0.12	0.11	0.18	0.68	0.52	4.9		428	107,50-107,75	/	0.68	/	100	2.3988	1.7991	1.64918	2.69865	10.1949	7.7961	73.4633
429	110,25-110,50	/	0.84	/	3.95	0	0.01	0.11	0.29	0.34	0.4	2.8		429	110,25-110,50	/	0.84	/	100	0	0.253165	2.78481	7.34177	8.60759	10.1266	70.8861
430	110,50-110,75	/	0.8	/	3.65	0	0.05	0.15	0.25	0.36	0.46	2.38		430	110,50-110,75	/	0.8	/	100	0	1.36986	4.10959	6.84932	9.86301	12.6027	65.2055
431	110,75-111,00	/	0.99	/	5.97	0.05	0.11	0.2	0.24	0.73	0.74	3.9		431	110,75-111,00	/	0.99	/	100	0.837521	1.84255	3.35008	4.0201	12.2278	12.3953	65.3266
432	111,00-111,25	/	0.74	/	4.96	0.06	0.12	0.13	0.17	0.53	0.57	3.38		432	111,00-111,25	/	0.74	/	100	1.20968	2.41935	2.62097	3.42742	10.6855	11.4919	68.1452
433	112,25-112,50	/	0.67	/	3.69	0	0.01	0.07	0.17	0.45	0.53	2.46		433	112,25-112,50	/	0.67	/	100	0	0.271003	1.89702	4.60705	12.1951	14.3631	66.6667
434	112,50-112,75	/	0.82	/	4.62	0	0.01	0.03	0.17	0.6	0.57	3.24		434	112,50-112,75	/	0.82	/	100	0	0.21645	0.649351	3.67965	12.987	12.3377	70.1299
435	112,75-113,00	/	0.5	/	2.32	0	0	0.03	0.07	0.16	0.26	1.8		435	112,75-113,00	/	0.5	/	100	0	0	1.2931	3.01724	6.89655	11.2069	77.5862
436	113,00-113,25	/	0.74	/	2.18	0	0.03	0.03	0.07	0.14	0.18	1.73		436	113,00-113,25	/	0.74	/	100	0	1.37615	1.37615	3.21101	6.42202	8.25688	79.3578
437	113,25-113,50	/	0.57	/	5.21	0.02	0.08	0.12	0.13	0.26	0.38	4.22		437	113,25-113,50	/	0.57	/	100	0.383877	1.53551	2.30326	2.4952	4.9904	7.29367	80.9981
438	113,50-113,75	/	0.82	/	4.04	0.01	0.09	0.09	0.14	0.23	0.26	3.22		438	113,50-113,75	/	0.82	/	100	0.247525	2.22772	2.22772	3.46535	5.69307	6.43564	79.703
439	113,75-114,00	/	0.67	/	4.83	0.02	0.05	0.1	0.17	0.38	0.34	3.77		439	113,75-114,00	/	0.67	/	100	0.414079	1.0352	2.07039	3.51967	7.86749	7.03934	78.0538
440	114,00-114,25	/	0.66	/	2.58	0.02	0.06	0.07	0.08	0.09	0.14	2.12		440	114,00-114,25	/	0.66	/	100	0.775194	2.32558	2.71318	3.10078	3.48837	5.42636	82.1705
441	114,25-114,50	/	0.56	/	3.39	0.01	0.02	0.04	0.07	0.09	0.14	3.02		441	114,25-114,50	/	0.56	/	100	0.294985	0.589971	1.17994	2.0649	2.65487	4.12979	89.0855
442	114,50-114,75	/	0.45	/	3.46	0.01	0.03	0.06	0.06	0.1	0.12	3.08		442	114,50-114,75	/	0.45	/	100	0.289017	0.867052	1.7341	1.7341	2.89017	3.46821	89.0173
443	114,75-115,00	/	1.3	/	3.85	0.03	0.02	0.05	0.05	0.07	0.11	3.52		443	114,75-115,00	/	1.3	/	100	0.779221	0.519481	1.2987	1.2987	1.81818	2.85714	91.4286
444	115,00-115,25	/	0.5	/	3.52	0	0.02	0.08	0.12	0.18	0.27	2.85		444	115,00-115,25	/	0.5	/	100	0	0.568182	2.27273	3.40909	5.11364	7.67045	80.9659
445	115,25-115,50	/	0.86	/	3.4	0	0.03	0.04	0.1	0.1	0.16	2.97		445	115,25-115,50	/	0.86	/	100	0	0.882353	1.17647	2.94118	2.94118	4.70588	87.3529
446	115,50-115,75	/	0.48	/	3.65	0.01	0.01	0.05	0.05	0.13	0.12	3.28		446	115,50-115,75	/	0.48	/	100	0.273973	0.273973	1.36986	1.36986	3.56164	3.28767	89.863
447	115,75-116,00	/	0.61	/	3.35	0	0.02	0.08	0.14	0.13	0.24	2.74		447	115,75-116,00	/	0.61	/	100	0	0.597015	2.38806	4.1791	3.8806	7.16418	81.791
448	116,00-116,25	/	0.89	/	4.55	0.02	0.04	0.05	0.05	0.12	0.13	4.14		448	116,00-116,25	/	0.89	/	100	0.43956	0.879121	1.0989	1.0989	2.63736	2.85714	90.989
449	116,25-116,50	3.71	/	/	/	/	/	/	/	/	/	/		449	116,25-116,50	3.71	/	/	/	/	/	/	/	/	/	/
450	116,50-116,75	/	0.51	/	3.15	0	0.04	0.07	0.05	0.11	0.14	2.74		450	116,50-116,75	/	0.51	/	100	0	1.26984	2.22222	1.5873	3.49206	4.44444	86.9841
451	116,75-117,00	/	0.5	/	4.14	0	0.02	0.06	0.09	0.21	0.23	3.53		451	116,75-117,00	/	0.5	/	100	0	0.483092	1.44928	2.17391	5.07246	5.55556	85.2657
452	117,00-117,25	/	0.8	/	3.69	0.01	0.04	0.13	0.1	0.13	0.2	3.08		452	117,00-117,25	/	0.8	/	100	0.271003	1.08401	3.52304	2.71003	3.52304	5.42005	83.4688
453	117,25-117,50	/	0.47	/	2.98	0	0	0.06	0.13	0.15	0.22	2.42		453	117,25-117,50	/	0.47	/	100	0	0	2.01342	4.36242	5.03356	7.38255	81.2081
454	117,50-117,75	/	0.54	/	3.91	0.04	0.02	0.08	0.08	0.26	0.21	3.22		454	117,50-117,75	/	0.54	/	100	1.02302	0.511509	2.04604	2.04604	6.64962	5.37084	82.3529
455	117,75-118,00	/	0.67	/	3.33	0	0.02	0.05	0.1	0.26	0.23	2.67		455	117,75-118,00	/	0.67	/	100	0	0.600601	1.5015	3.003	7.80781	6.90691	80.1802
456	118,00-118,25	/	0.57	/	4.03	0	0.03	0.08	0.07	0.23	0.33	3.29		456	118,00-118,25	/	0.57	/	100	0	0.744417	1.98511	1.73697	5.7072	8.18859	81.6377
457	118,25-118,50	/	0.79	/	5.14	0.01	0.03	0.03	0.05	0.75	0.49	3.78		457	118,25-118,50	/	0.79	/	100	0.194553	0.583658	0.583658	0.972763	14.5914	9.53307	73.5409
458	118,50-118,75	/	0.61	/	2.51	0	0	0.01	0.02	0.37	0.21	1.9		458	118,50-118,75	/	0.61	/	100	0	0	0.398406	0.796813	14.741	8.36653	75.6972
459	118,75-119,00	/	0.52	/	7.12	0	0.03	0.07	0.23	2.14	1.02	3.63		459	118,75-119,00	/	0.52	/	100	0	0.421348	0.983146	3.23034	30.0562	14.3258	50.9831
460	119,00-119,25	/	0.64	/	3.57	0.02	0.03	0.03	0.12	1.14	0.64	1.59		460	119,00-119,25	/	0.64	/	100	0.560224	0.840336	0.840336	3.36134	31.9328	17.9272	44.5378
461	121,25-121,50	/	0.65	/	7.26	0.02	0.1	0.08	0.53	2.16	1.27	3.1		461	121,25-121,50	/	0.65	/	100	0.275482	1.37741	1.10193	7.30028	29.7521	17.4931	42.6997
462	121,50-121,75	/	0.65	/	2.8	0.01	0.01	0.01	0.17	1.08	0.63	0.89		462	121,50-121,75	/	0.65	/	100	0.357143	0.357143	0.357143	6.07143	38.5714	22.5	31.7857
463	121,75-122,00	/	0.54	/	3.5	0	0.01	0.02	0.13	0.97	0.51	1.86		463	121,75-122,00	/	0.54	/	100	0	0.285714	0.571429	3.71429	27.7143	14.5714	53.1429
464	122,00-122,25	/	1.13	/	6.33	0.05	0.05	0.02	0.93	1.54	0.86	2.88		464	122,00-122,25	/	1.13	/	100	0.789889	0.789889	0.315956	14.6919	24.3286	13.5861	45.4976
465	125,25-125,50	/	0.52	/	2.63	0.01	0.02	0.03	0.18	0.56	0.4	1.43		465	125,25-125,50	/	0.52	/	100	0.380228	0.760456	1.14068	6.84411	21.2928	15.2091	54.3726
466	125,50-125,75	/	0.64	/	5.95	0	0.02	0.04	0.37	1.35	1.32	2.85		466	125,50-125,75	/	0.64	/	100	0	0.336134	0.672269	6.21849	22.6891	22.1849	47.8992
467	125,75-126,00	/	0.63	/	2.12	0	0.02	0.02	0.25	0.39	0.24	1.2		467	125,75-126,00	/	0.63	/	100	0	0.943396	0.943396	11.7925	18.3962	11.3208	56.6038
468	126,00-126,55	/	0.72	/	4.83	0.07	0.02	0.05	0.25	1.02	0.68	2.74		468	126,00-126,55	/	0.72	/	100	1.44928	0.414079	1.0352	5.17598	21.118	14.0787	56.7288
469	126,25-126,50	5.78	/	/	/	/	/	/	/	/	/	/		469	126,25-126,50	5.78	/	/	/	/	/	/	/	/	/	/
470	128,25-128,50	/	0.89	/	3.78	0	0.01	0.07	0.43	1.02	0.74	1.51		470	128,25-128,50	/	0.89	/	100	0	0.26455	1.85185	11.3757	26.9841	19.5767	39.9471
471	128,50-128,75	/	0.53	/	2.86	0	0.01	0.03	0.28	0.73	0.41	1.4		471	128,50-128,75	/	0.53	/	100	0	0.34965	1.04895	9.79021	25.5245	14.3357	48.951
472	128,75-129,00	/	1.16	/	5.32	0.05	0.14	0.13	0.69	1	0.67	2.64		472	128,75-129,00	/	1.16	/	100	0.93985	2.63158	2.44361	12.9699	18.797	12.594	49.6241
473	129,00-129,25	/	1.14	/	4.01	0.04	0.01	0.08	0.38	0.75	0.59	2.16		473	129,00-129,25	/	1.14	/	100	0.997506	0.249377	1.99501	9.47631	18.7032	14.7132	53.8653
474	131,25-131,50	/	0.68	/	4.95	0.07	0.09	0.11	0.37	0.78	0.7	2.83		474	131,25-131,50	/	0.68	/	100	1.41414	1.81818	2.22222	7.47475	15.7576	14.1414	57.1717
475	131,50-131,75	/	0.52	/	2.11	0	0.05	0.08	0.13	0.34	0.28	1.23		475	131,50-131,75	/	0.52	/	100	0	2.36967	3.79147	6.16114	16.1137	13.2701	58.2938
476	131,75-132,00	/	0.84	/	3.62	0	0.02	0.15	0.1	0.44	0.59	2.32		476	131,75-132,00	/	0.84	/	100	0	0.552486	4.14365	2.76243	12.1547	16.2983	64.0884
477	132,00-132,25	/	0.56	/	5.07	0.02	0.04	0.14	0.41	0.54	0.6	3.32		477	132,00-132,25	/	0.56	/	100	0.394477	0.788955	2.76134	8.08679	10.6509	11.8343	65.4832
478	134,25-134,50	/	0.47	/	2.33	0	0.02	0.05	0.1	0.24	0.14	1.78		478	134,25-134,50	/	0.47	/	100	0	0.858369	2.14592	4.29185	10.3004	6.00858	76.3948
479	134,50-134,75	/	0.65	/	6.04	0.02	0.06	0.15	0.35	0.42	0.55	4.49		479	134,50-134,75	/	0.65	/	100	0.331126	0.993377	2.48344	5.7947	6.95364	9.10596	74.3377
480	134,75-135,00	/	0.78	/	2.57	0	0.02	0.05	0.12	0.22	0.14	2.02		480	134,75-135,00	/	0.78	/	100	0	0.77821	1.94553	4.66926	8.56031	5.44747	78.5992
481	135,00-135,25	/	0.61	/	4.24	0	0.1	0.23	0.48	0.66	0.32	2.45		481	135,00-135,25	/	0.61	/	100	0	2.35849	5.42453	11.3208	15.566	7.54717	57.783
482	135,25-135,50	/	0.85	/	3.89	0	0.02	0.23	0.53	0.67	0.39	2.05		482	135,25-135,50	/	0.85	/	100	0	0.514139	5.9126	13.6247	17.2237	10.0257	52.6992
483	135,50-135,75	/	0.84	/	5.9	0.5	0.09	0.29	0.82	0.72	0.37	3.11		483	135,50-135,75	/	0.84	/	100	8.47458	1.52542	4.91525	13.8983	12.2034	6.27119	52.7119
484	135,75-136,00	/	0.5	/	3.96	0	0.09	0.26	0.52	0.4	0.2	2.49		484	135,75-136,00	/	0.5	/	100	0	2.27273	6.56566	13.1313	10.101	5.05051	62.8788
485	136,00-136,25	/	0.76	/	3.68	0.02	0.11	0.22	0.43	0.35	0.18	2.37		485	136,00-136,25	/	0.76	/	100	0.543478	2.98913	5.97826	11.6848	9.51087	4.8913	64.4022
486	136,25-136,50	3.38	/	/	/	/	/	/	/	/	/	/		486	136,25-136,50	3.38	/	/	/	/	/	/	/	/	/	/
487	136,50-136,75	/	0.46	/	4.38	0.02	0.04	0.08	0.28	0.64	0.34	2.98		487	136,50-136,75	/	0.46	/	100	0.456621	0.913242	1.82648	6.39269	14.6119	7.76256	68.0365
488	136,75-137,00	/	0.45	/	2.55	0	0	0.02	0.04	0.08	0.07	2.34		488	136,75-137,00	/	0.45	/	100	0	0	0.784314	1.56863	3.13725	2.7451	91.7647
489	137,00-137,25	/	0.76	/	4.19	0	0.02	0.05	0.05	0.15	0.19	3.73		489	137,00-137,25	/	0.76	/	100	0	0.477327	1.19332	1.19332	3.57995	4.53461	89.0215
490	137,25-137,50	/	0.71	/	4.2	0	0.02	0.08	0.06	0.39	0.34	3.31		490	137,25-137,50	/	0.71	/	100	0	0.47619	1.90476	1.42857	9.28571	8.09524	78.8095
491	137,50-137,75	/	0.62	/	2.73	0	0.01	0.05	0.08	0.27	0.31	2.01		491	137,50-137,75	/	0.62	/	100	0	0.3663	1.8315	2.9304	9.89011	11.3553	73.6264
492	137,75-138,00	/	0.77	/	3.84	0	0.03	0.04	0.11	0.61	0.28	2.77		492	137,75-138,00	/	0.77	/	100	0	0.78125	1.04167	2.86458	15.8854	7.29167	72.1354
493	138,00-138,25	/	0.39	/	2.82	0	0	0.02	0.12	0.35	0.24	2.09		493	138,00-138,25	/	0.39	/	100	0	0	0.70922	4.25532	12.4113	8.51064	74.1135
494	138,25-138,50	/	0.65	/	4.4	0.02	0.1	0.09	0.22	0.52	0.41	3.04		494	138,25-138,50	/	0.65	/	100	0.454545	2.27273	2.04545	5	11.8182	9.31818	69.0909
495	138,50-138,75	/	0.52	/	2.29	0	0.01	0.05	0.05	0.08	0.11	1.99		495	138,50-138,75	/	0.52	/	100	0	0.436681	2.18341	2.18341	3.49345	4.80349	86.8996
496	138,75-139,00	/	0.72	/	3.64	0	0.04	0.04	0.06	0.1	0.08	3.32		496	138,75-139,00	/	0.72	/	100	0	1.0989	1.0989	1.64835	2.74725	2.1978	91.2088
497	139,00-139,25	/	0.65	/	3.53	0	0.05	0.05	0.07	0.07	0.14	3.15		497	139,00-139,25	/	0.65	/	100	0	1.41643	1.41643	1.983	1.983	3.96601	89.2351
498	139,25-139,50	/	0.56	/	3.12	0	0.01	0.04	0.05	0.06	0.09	2.87		498	139,25-139,50	/	0.56	/	100	0	0.320513	1.28205	1.60256	1.92308	2.88462	91.9872
499	139,50-139,75	/	0.68	/	4.58	0	0.01	0.03	0.04	0.09	0.11	4.3		499	139,50-139,75	/	0.68	/	100	0	0.218341	0.655022	0.873362	1.96507	2.40175	93.8865
500	139,75-140,00	/	0.63	/	2.62	0	0.01	0.05	0.01	0.04	0.09	2.42		500	139,75-140,00	/	0.63	/	100	0	0.381679	1.9084	0.381679	1.52672	3.43511	92.3664
501	140,00-140,25	/	0.8	/	4.02	0	0.01	0.04	0.04	0.09	0.1	3.74		501	140,00-140,25	/	0.8	/	100	0	0.248756	0.995025	0.995025	2.23881	2.48756	93.0348
502	140,25-140,50	/	0.57	/	4.17	0	0.01	0.03	0.04	0.07	0.13	3.89		502	140,25-140,50	/	0.57	/	100	0	0.239808	0.719424	0.959233	1.67866	3.11751	93.2854
503	140,50-140,75	/	0.64	/	3.48	0	0.01	0.03	0.03	0.06	0.12	3.23		503	140,50-140,75	/	0.64	/	100	0	0.287356	0.862069	0.862069	1.72414	3.44828	92.8161
504	140,75-141,00	/	0.56	/	3.52	0	0	0.02	0.05	0.04	0.1	3.31		504	140,75-141,00	/	0.56	/	100	0	0	0.568182	1.42045	1.13636	2.84091	94.0341
505	141,00-141,25	/	0.61	/	2.62	0	0	0.02	0.02	0.03	0.07	2.48		505	141,00-141,25	/	0.61	/	100	0	0	0.763359	0.763359	1.14504	2.67176	94.6565
506	141,25-141,50	/	0.85	/	4.14	0	0.02	0.05	0.03	0.08	0.11	3.85		506	141,25-141,50	/	0.85	/	100	0	0.483092	1.20773	0.724638	1.93237	2.657	92.9952
507	141,50-141,75	/	0.8	/	3.11	0	0.04	0.07	0.05	0.04	0.09	2.82		507	141,50-141,75	/	0.8	/	100	0	1.28617	2.2508	1.60772	1.28617	2.89389	90.6752
508	141,75-142,00	/	0.65	/	3.75	0	0.02	0.03	0.03	0.06	0.08	3.53		508	141,75-142,00	/	0.65	/	100	0	0.533333	0.8	0.8	1.6	2.13333	94.1333
509	142,00-142,25	/	0.74	/	2.81	0	0.02	0.04	0.04	0.05	0.08	2.58		509	142,00-142,25	/	0.74	/	100	0	0.711744	1.42349	1.42349	1.77936	2.84698	91.8149
510	142,25-142,50	/	0.61	/	3.24	0	0.01	0.04	0.04	0.06	0.1	2.99		510	142,25-142,50	/	0.61	/	100	0	0.308642	1.23457	1.23457	1.85185	3.08642	92.284
511	142,50-142,75	/	0.54	/	3.93	0	0.01	0.01	0.03	0.05	0.12	3.71		511	142,50-142,75	/	0.54	/	100	0	0.254453	0.254453	0.763359	1.27226	3.05344	94.402
512	142,75-143,00	/	0.48	/	3.79	0	0.02	0.05	0.04	0.06	0.09	3.53		512	142,75-143,00	/	0.48	/	100	0	0.527704	1.31926	1.05541	1.58311	2.37467	93.1398
513	143,00-143,25	/	0.46	/	2.9	0	0	0	0.02	0.04	0.09	2.75		513	143,00-143,25	/	0.46	/	100	0	0	0	0.689655	1.37931	3.10345	94.8276
514	143,25-143,50	/	0.81	/	3.96	0.02	0.03	0.03	0.04	0.06	0.11	3.67		514	143,25-143,50	/	0.81	/	100	0.505051	0.757576	0.757576	1.0101	1.51515	2.77778	92.6768
515	143,50-143,75	/	0.9	/	4.45	0.03	0.03	0.04	0.04	0.09	0.12	4.1		515	143,50-143,75	/	0.9	/	100	0.674157	0.674157	0.898876	0.898876	2.02247	2.69663	92.1348
516	143,75-144,00	/	0.42	/	3.1	0	0.04	0.04	0.04	0.05	0.09	2.84		516	143,75-144,00	/	0.42	/	100	0	1.29032	1.29032	1.29032	1.6129	2.90323	91.6129
517	144,00-144,25	/	0.68	/	4.31	0	0.04	0.02	0.04	0.07	0.11	4.03		517	144,00-144,25	/	0.68	/	100	0	0.928074	0.464037	0.928074	1.62413	2.5522	93.5035
518	144,25-144,50	/	0.73	/	3.59	0	0.01	0.03	0.03	0.05	0.14	3.33		518	144,25-144,50	/	0.73	/	100	0	0.278552	0.835655	0.835655	1.39276	3.89972	92.7577
519	144,50-144,75	/	0.78	/	3.28	0	0	0.02	0.02	0.03	0.2	3.01		519	144,50-144,75	/	0.78	/	100	0	0	0.609756	0.609756	0.914634	6.09756	91.7683
520	144,75-145,00	/	0.56	/	4.88	0	0	0.04	0.03	0.15	0.32	4.34		520	144,75-145,00	/	0.56	/	100	0	0	0.819672	0.614754	3.07377	6.55738	88.9344
521	145,00-145,25	/	0.75	/	3.12	0	0	0.01	0.03	0.13	0.15	2.8		521	145,00-145,25	/	0.75	/	100	0	0	0.320513	0.961538	4.16667	4.80769	89.7436
522	145,25-145,50	/	0.81	/	4.03	0	0	0.03	0.03	0.05	0.12	3.8		522	145,25-145,50	/	0.81	/	100	0	0	0.744417	0.744417	1.24069	2.97767	94.2928
523	145,50-145,75	/	0.57	/	3.78	0	0	0.02	0.02	0.1	0.18	3.46		523	145,50-145,75	/	0.57	/	100	0	0	0.529101	0.529101	2.6455	4.7619	91.5344
524	145,75-146,00	/	0.79	/	3.9	0	0.02	0.03	0.06	0.26	0.3	3.23		524	145,75-146,00	/	0.79	/	100	0	0.512821	0.769231	1.53846	6.66667	7.69231	82.8205
525	146,00-146,25	/	0.39	/	2.89	0	0	0.02	0.02	0.23	0.23	2.39		525	146,00-146,25	/	0.39	/	100	0	0	0.692042	0.692042	7.95848	7.95848	82.699
526	147,50-147,25	/	0.94	/	4.82	0	0	0.01	0.04	0.25	0.59	3.93		526	147,50-147,25	/	0.94	/	100	0	0	0.207469	0.829876	5.18672	12.2407	81.5353
527	147,75-148,00	/	1.05	/	5.45	0	0	0.01	0.04	0.31	0.57	4.52		527	147,75-148,00	/	1.05	/	100	0	0	0.183486	0.733945	5.68807	10.4587	82.9358
528	148,00-148,25	/	0.6	/	1.8	0	0	0.02	0.04	0.03	0.07	1.64		528	148,00-148,25	/	0.6	/	100	0	0	1.11111	2.22222	1.66667	3.88889	91.1111
529	148,25-148,50	5.24	/	/	/	/	/	/	/	/	/	/		529	148,25-148,50	5.24	/	/	/	/	/	/	/	/	/	/
530	148,50-148,75	/	0.61	/	4.29	0	0.01	0.03	0.15	0.33	0.52	3.25		530	148,50-148,75	/	0.61	/	100	0	0.2331	0.699301	3.4965	7.69231	12.1212	75.7576
531	148,75-149,00	/	0.84	/	3.72	0	0	0.02	0.11	0.31	0.38	2.9		531	148,75-149,00	/	0.84	/	100	0	0	0.537634	2.95699	8.33333	10.2151	77.957
532	149,00-149,25	/	0.59	/	3.75	0	0	0.03	0.09	0.38	0.44	2.81		532	149,00-149,25	/	0.59	/	100	0	0	0.8	2.4	10.1333	11.7333	74.9333
533	149,25-149,50	/	0.67	/	3.64	0	0	0.01	0.06	0.32	0.35	2.9		533	149,25-149,50	/	0.67	/	100	0	0	0.274725	1.64835	8.79121	9.61538	79.6703
534	149,50-149,75	/	0.66	/	4.41	0	0.03	0.04	0.28	0.3	0.73	3.03		534	149,50-149,75	/	0.66	/	100	0	0.680272	0.907029	6.34921	6.80272	16.5533	68.7075
535	149,75-150,00	/	0.48	/	3.23	0	0.02	0.05	0.36	0.53	1.03	1.24		535	149,75-150,00	/	0.48	/	100	0	0.619195	1.54799	11.1455	16.4087	31.8885	38.3901
536	150,00-150,25	/	0.68	/	6.28	0	0.01	0.03	0.58	0.79	0.81	4.06		536	150,00-150,25	/	0.68	/	100	0	0.159236	0.477707	9.23567	12.5796	12.8981	64.6497
537	152,25-152,50	/	0.93	/	4.76	0	0	0.03	0.09	0.41	0.41	3.82		537	152,25-152,50	/	0.93	/	100	0	0	0.630252	1.89076	8.61345	8.61345	80.2521
538	152,50-152,75	/	0.54	/	1.97	0	0	0.01	0.05	0.17	0.19	1.55		538	152,50-152,75	/	0.54	/	100	0	0	0.507614	2.53807	8.62944	9.64467	78.6802
539	152,75-153,00	/	0.64	/	5.21	0.05	0.04	0.05	0.17	0.42	0.53	3.95		539	152,75-153,00	/	0.64	/	100	0.959693	0.767754	0.959693	3.26296	8.06142	10.1727	75.8157
540	153,00-153,25	/	0.91	/	6.66	0.01	0.02	0.07	0.26	0.59	0.6	5.11		540	153,00-153,25	/	0.91	/	100	0.15015	0.3003	1.05105	3.9039	8.85886	9.00901	76.7267
541	155,25-155,50	/	0.89	/	4.26	0	0.01	0.09	0.26	0.36	0.34	3.2		541	155,25-155,50	/	0.89	/	100	0	0.234742	2.11268	6.10329	8.4507	7.98122	75.1174
542	155,50-155,75	/	0.7	/	3.3	0	0.02	0.07	0.13	0.28	0.28	2.52		542	155,50-155,75	/	0.7	/	100	0	0.606061	2.12121	3.93939	8.48485	8.48485	76.3636
543	155,75-156,00	/	0.69	/	3.7	0	0.02	0.06	0.11	0.35	0.26	2.9		543	155,75-156,00	/	0.69	/	100	0	0.540541	1.62162	2.97297	9.45946	7.02703	78.3784
544	156,00-156,25	/	0.67	/	3.46	0	0.02	0.11	0.12	0.24	0.31	2.66		544	156,00-156,25	/	0.67	/	100	0	0.578035	3.17919	3.46821	6.93642	8.95954	76.8786
545	156,25-156,50	/	0.69	/	3.93	0	0.04	0.05	0.15	0.38	0.33	2.98		545	156,25-156,50	/	0.69	/	100	0	1.01781	1.27226	3.81679	9.66921	8.39695	75.827
546	156,50-156,75	/	0.63	/	4.99	0	0.02	0.1	0.22	0.54	0.39	3.72		546	156,50-156,75	/	0.63	/	100	0	0.400802	2.00401	4.40882	10.8216	7.81563	74.5491
547	156,75-157,00	/	0.7	/	3.47	0.01	0.05	0.09	0.11	0.21	0.12	2.88		547	156,75-157,00	/	0.7	/	100	0.288184	1.44092	2.59366	3.17003	6.05187	3.45821	82.9971
548	157,00-157,25	/	0.43	/	2.48	0	0.02	0.09	0.05	0.1	0.07	2.15		548	157,00-157,25	/	0.43	/	100	0	0.806452	3.62903	2.01613	4.03226	2.82258	86.6935
549	157,25-157,50	5.13	/	/	/	/	/	/	/	/	/	/		549	157,25-157,50	5.13	/	/	/	/	/	/	/	/	/	/
550	157,50-157,75	/	0.98	/	3.91	0	0.04	0.07	0.09	0.14	0.11	3.46		550	157,50-157,75	/	0.98	/	100	0	1.02302	1.79028	2.30179	3.58056	2.8133	88.491
551	157,75-158,00	/	0.61	/	3.19	0	0.01	0.06	0.05	0.08	0.08	2.91		551	157,75-158,00	/	0.61	/	100	0	0.31348	1.88088	1.5674	2.50784	2.50784	91.2226
552	158,00-158,25	/	0.82	/	4.02	0	0.03	0.1	0.1	0.15	0.19	3.45		552	158,00-158,25	/	0.82	/	100	0	0.746269	2.48756	2.48756	3.73134	4.72637	85.8209
553	158,25-158,50	/	0.57	/	3.7	0	0.05	0.06	0.07	0.17	0.14	3.21		553	158,25-158,50	/	0.57	/	100	0	1.35135	1.62162	1.89189	4.59459	3.78378	86.7568
554	158,50-158,75	/	0.61	/	2.55	0	0.01	0.05	0.09	0.13	0.12	2.15		554	158,50-158,75	/	0.61	/	100	0	0.392157	1.96078	3.52941	5.09804	4.70588	84.3137
555	158,75-159,00	/	0.76	/	4.3	0	0.04	0.11	0.07	0.12	0.18	3.78		555	158,75-159,00	/	0.76	/	100	0	0.930233	2.55814	1.62791	2.7907	4.18605	87.907
556	159,00-159,25	/	0.37	/	2.48	0	0	0.04	0.04	0.06	0.08	2.26		556	159,00-159,25	/	0.37	/	100	0	0	1.6129	1.6129	2.41935	3.22581	91.129
557	159,25-159,50	/	0.72	/	3.81	0	0.05	0.13	0.15	0.2	0.14	3.14		557	159,25-159,50	/	0.72	/	100	0	1.31234	3.41207	3.93701	5.24934	3.67454	82.4147
558	159,50-159,75	/	0.6	/	3.51	0	0.04	0.07	0.11	0.13	0.15	3.01		558	159,50-159,75	/	0.6	/	100	0	1.1396	1.9943	3.1339	3.7037	4.2735	85.755
559	159,75-160,00	/	0.83	/	4.79	0	0.05	0.08	0.16	0.22	0.17	4.11		559	159,75-160,00	/	0.83	/	100	0	1.04384	1.67015	3.34029	4.5929	3.54906	85.8038
560	160,00-160,25	/	0.68	/	2.81	0	0.01	0.06	0.05	0.03	0.1	2.56		560	160,00-160,25	/	0.68	/	100	0	0.355872	2.13523	1.77936	1.06762	3.55872	91.1032
561	160,25-160,50	/	0.45	/	4.44	0	0.06	0.08	0.09	0.14	0.18	3.89		561	160,25-160,50	/	0.45	/	100	0	1.35135	1.8018	2.02703	3.15315	4.05405	87.6126
562	160,50-160,75	/	0.45	/	3.12	0	0.04	0.03	0.06	0.14	0.16	2.69		562	160,50-160,75	/	0.45	/	100	0	1.28205	0.961538	1.92308	4.48718	5.12821	86.2179
563	160,75-161,00	/	0.74	/	3.45	0	0.02	0.06	0.06	0.07	0.09	3.15		563	160,75-161,00	/	0.74	/	100	0	0.57971	1.73913	1.73913	2.02899	2.6087	91.3043
564	161,00-161,25	/	0.68	/	3.25	0	0	0.03	0.04	0.12	0.13	2.93		564	161,00-161,25	/	0.68	/	100	0	0	0.923077	1.23077	3.69231	4	90.1538
565	161,25-161,50	/	0.63	/	5.3	0	0.04	0.13	0.21	0.37	0.33	4.22		565	161,25-161,50	/	0.63	/	100	0	0.754717	2.45283	3.96226	6.98113	6.22642	79.6226
566	161,50-161,75	/	0.62	/	2.92	0	0.02	0.08	0.07	0.12	0.3	2.33		566	161,50-161,75	/	0.62	/	100	0	0.684932	2.73973	2.39726	4.10959	10.274	79.7945
567	161,75-162,00	/	0.8	/	3.73	0	0.02	0.08	0.09	0.14	0.11	3.29		567	161,75-162,00	/	0.8	/	100	0	0.536193	2.14477	2.41287	3.75335	2.94906	88.2038
568	162,00-162,25	/	0.46	/	2	0	0	0.05	0.06	0.05	0.06	1.78		568	162,00-162,25	/	0.46	/	100	0	0	2.5	3	2.5	3	89
569	162,25-162,50	/	0.82	/	4.37	0	0.03	0.09	0.1	0.12	0.13	3.9		569	162,25-162,50	/	0.82	/	100	0	0.686499	2.0595	2.28833	2.746	2.97483	89.2449
570	162,50-162,75	/	0.64	/	3.61	0	0.01	0.06	0.08	0.12	0.09	3.25		570	162,50-162,75	/	0.64	/	100	0	0.277008	1.66205	2.21607	3.3241	2.49307	90.0277
571	162,75-163,00	/	0.5	/	2.5	0	0	0.07	0.06	0.07	0.06	2.24		571	162,75-163,00	/	0.5	/	100	0	0	2.8	2.4	2.8	2.4	89.6
572	163,00-163,25	/	1.06	/	3.09	0	0	0.05	0.04	0.09	0.1	2.81		572	163,00-163,25	/	1.06	/	100	0	0	1.61812	1.2945	2.91262	3.23625	90.9385
573	163,25-163,50	/	0.54	/	4.08	0	0.01	0.06	0.06	0.12	0.1	3.73		573	163,25-163,50	/	0.54	/	100	0	0.245098	1.47059	1.47059	2.94118	2.45098	91.4216
574	163,50-163,75	/	0.44	/	3.44	0	0.02	0.1	0.08	0.09	0.14	3.01		574	163,50-163,75	/	0.44	/	100	0	0.581395	2.90698	2.32558	2.61628	4.06977	87.5
575	163,75-164,00	/	0.88	/	4.31	0	0.04	0.06	0.09	0.11	0.12	3.89		575	163,75-164,00	/	0.88	/	100	0	0.928074	1.39211	2.08817	2.5522	2.78422	90.2552
576	164,00-164,25	/	0.47	/	3.17	0	0.02	0.05	0.06	0.05	0.12	2.87		576	164,00-164,25	/	0.47	/	100	0	0.630915	1.57729	1.89274	1.57729	3.78549	90.5363
577	164,25-164,50	/	0.49	/	3.45	0	0	0.05	0.04	0.07	0.11	3.18		577	164,25-164,50	/	0.49	/	100	0	0	1.44928	1.15942	2.02899	3.18841	92.1739
578	164,50-164,75	/	0.64	/	3.34	0	0.02	0.06	0.07	0.13	0.11	2.95		578	164,50-164,75	/	0.64	/	100	0	0.598802	1.79641	2.09581	3.89222	3.29341	88.3234
579	164,75-165,00	/	0.83	/	3.62	0	0.01	0.08	0.08	0.22	0.21	3.02		579	164,75-165,00	/	0.83	/	100	0	0.276243	2.20994	2.20994	6.07735	5.8011	83.4254
580	165,00-165,25	/	0.75	/	3.1	0.02	0.06	0.06	0.06	0.22	0.15	2.53		580	165,00-165,25	/	0.75	/	100	0.645161	1.93548	1.93548	1.93548	7.09677	4.83871	81.6129
581	165,25-165,50	/	0.51	/	2.85	0	0	0.02	0.02	0.24	0.2	2.37		581	165,25-165,50	/	0.51	/	100	0	0	0.701754	0.701754	8.42105	7.01754	83.1579
582	165,50-165,75	/	0.93	/	4.55	0	0.03	0.03	0.09	0.47	0.35	3.58		582	165,50-165,75	/	0.93	/	100	0	0.659341	0.659341	1.97802	10.3297	7.69231	78.6813
583	165,75-166,00	/	0.76	/	4.4	0.07	0.07	0.06	0.24	0.46	0.35	3.15		583	165,75-166,00	/	0.76	/	100	1.59091	1.59091	1.36364	5.45455	10.4545	7.95455	71.5909
584	166,00-166,25	/	0.82	/	4.7	0.03	0.04	0.11	0.59	0.39	0.32	3.22		584	166,00-166,25	/	0.82	/	100	0.638298	0.851064	2.34043	12.5532	8.29787	6.80851	68.5106
585	166,25-166,50	/	0.62	/	3.82	0.02	0.03	0.07	0.25	0.27	0.22	2.96		585	166,25-166,50	/	0.62	/	100	0.52356	0.78534	1.83246	6.5445	7.06806	5.75916	77.4869
586	166,50-166,75	/	0.64	/	4.11	0	0.02	0.03	0.06	0.16	0.14	3.7		586	166,50-166,75	/	0.64	/	100	0	0.486618	0.729927	1.45985	3.89294	3.40633	90.0243
587	166,75-167,00	/	0.42	/	3.18	0	0.03	0.06	0.07	0.12	0.18	2.72		587	166,75-167,00	/	0.42	/	100	0	0.943396	1.88679	2.20126	3.77358	5.66038	85.5346
588	167,00-167,25	3.3	/	/	/	/	/	/	/	/	/	/		588	167,00-167,25	3.3	/	/	/	/	/	/	/	/	/	/
589	167,25-167,50	/	0.67	/	5.8	0.04	0.06	0.12	0.61	0.97	0.57	3.43		589	167,25-167,50	/	0.67	/	100	0.689655	1.03448	2.06897	10.5172	16.7241	9.82759	59.1379
590	167,50-167,75	/	0.57	/	2.56	0	0.04	0.1	0.64	0.41	0.31	1.06		590	167,50-167,75	/	0.57	/	100	0	1.5625	3.90625	25	16.0156	12.1094	41.4062
591	167,75-168,00	/	0.56	/	3.2	0	0.03	0.07	0.27	0.31	0.31	2.21		591	167,75-168,00	/	0.56	/	100	0	0.9375	2.1875	8.4375	9.6875	9.6875	69.0625
592	168,00-168,25	/	0.78	/	5.12	0	0.02	0.05	0.16	0.52	0.23	4.14		592	168,00-168,25	/	0.78	/	100	0	0.390625	0.976563	3.125	10.1563	4.49219	80.8594
593	168,25-168,50	/	0.82	/	2.97	0	0.01	0.06	0.07	0.13	0.36	2.34		593	168,25-168,50	/	0.82	/	100	0	0.3367	2.0202	2.3569	4.3771	12.1212	78.7879
594	168,50-168,75	/	0.71	/	4.07	0	0.03	0.05	0.09	0.32	0.24	3.34		594	168,50-168,75	/	0.71	/	100	0	0.737101	1.2285	2.2113	7.86241	5.89681	82.0639
595	168,75-169,00	/	0.71	/	4.82	0	0.06	0.07	0.14	0.4	0.32	3.83		595	168,75-169,00	/	0.71	/	100	0	1.24481	1.45228	2.90456	8.29876	6.639	79.4606
596	169,00-169,25	/	0.37	/	3.01	0	0.03	0.02	0.04	0.06	0.12	2.74		596	169,00-169,25	/	0.37	/	100	0	0.996678	0.664452	1.3289	1.99336	3.98671	91.0299
597	169,25-169,50	/	0.39	/	3.23	0	0.01	0.03	0.04	0.04	0.08	3.03		597	169,25-169,50	/	0.39	/	100	0	0.309598	0.928793	1.23839	1.23839	2.47678	93.808
598	169,50-169,75	/	0.67	/	5.67	0	0.02	0.05	0.05	0.08	0.17	5.3		598	169,50-169,75	/	0.67	/	100	0	0.352734	0.881834	0.881834	1.41093	2.99824	93.4744
599	169,75-170,00	/	0.48	/	4.97	0	0.02	0.03	0.05	0.34	0.45	4.08		599	169,75-170,00	/	0.48	/	100	0	0.402414	0.603622	1.00604	6.84105	9.05433	82.0926
600	170,00-170,25	/	0.87	/	4.87	0	0.03	0.08	0.41	0.64	0.4	3.31		600	170,00-170,25	/	0.87	/	100	0	0.616016	1.64271	8.41889	13.1417	8.21355	67.9671
601	170,25-170,50	/	0.44	/	2.41	0	0.01	0.04	0.06	0.1	0.12	2.08		601	170,25-170,50	/	0.44	/	100	0	0.414938	1.65975	2.48963	4.14938	4.97925	86.3071
602	170,50-170,75	/	0.43	/	3.06	0	0.03	0.07	0.08	0.09	0.18	2.61		602	170,50-170,75	/	0.43	/	100	0	0.980392	2.28758	2.61438	2.94118	5.88235	85.2941
603	170,75-171,00	/	0.75	/	4.58	0	0.03	0.02	0.02	0.05	0.16	4.3		603	170,75-171,00	/	0.75	/	100	0	0.655022	0.436681	0.436681	1.0917	3.49345	93.8865
604	171,00-171,25	/	0.69	/	3.77	0	0.03	0.05	0.05	0.16	0.33	3.15		604	171,00-171,25	/	0.69	/	100	0	0.795756	1.32626	1.32626	4.24403	8.75332	83.5544
605	171,25-171,50	/	0.54	/	3.89	0	0.04	0.04	0.1	0.27	0.4	3.04		605	171,25-171,50	/	0.54	/	100	0	1.02828	1.02828	2.57069	6.94087	10.2828	78.1491
606	171,50-171,75	/	0.47	/	3.73	0	0.02	0.05	0.07	0.09	0.24	3.26		606	171,50-171,75	/	0.47	/	100	0	0.536193	1.34048	1.87668	2.41287	6.43432	87.3995
607	171,75-172,00	/	0.33	/	2.66	0	0.04	0.03	0.03	0.04	0.09	2.43		607	171,75-172,00	/	0.33	/	100	0	1.50376	1.12782	1.12782	1.50376	3.38346	91.3534
608	172,00-172,25	/	0.59	/	4.59	0	0.05	0.06	0.05	0.09	0.19	4.15		608	172,00-172,25	/	0.59	/	100	0	1.08932	1.30719	1.08932	1.96078	4.13943	90.4139
609	172,25-172,50	/	0.53	/	3.29	0	0.01	0.04	0.04	0.09	0.19	2.92		609	172,25-172,50	/	0.53	/	100	0	0.303951	1.21581	1.21581	2.73556	5.77508	88.7538
610	172,50-172,75	/	0.44	/	4.34	0	0.05	0.04	0.03	0.06	0.15	4.01		610	172,50-172,75	/	0.44	/	100	0	1.15207	0.921659	0.691244	1.38249	3.45622	92.3963
611	172,75-173,00	/	0.44	/	3.67	0	0	0.01	0.01	0.02	0.05	3.58		611	172,75-173,00	/	0.44	/	100	0	0	0.27248	0.27248	0.544959	1.3624	97.5477
612	173,00-173,25	/	0.58	/	3.16	0	0.01	0.04	0.04	0.06	0.09	2.92		612	173,00-173,25	/	0.58	/	100	0	0.316456	1.26582	1.26582	1.89873	2.8481	92.4051
613	173,25-173,50	/	0.7	/	4.57	0	0.01	0.05	0.06	0.18	0.28	3.99		613	173,25-173,50	/	0.7	/	100	0	0.218818	1.09409	1.31291	3.93873	6.12691	87.3085
614	173,50-173,75	/	0.6	/	3.17	0	0.01	0.04	0.04	0.11	0.28	2.69		614	173,50-173,75	/	0.6	/	100	0	0.315457	1.26183	1.26183	3.47003	8.83281	84.858
615	173,75-174,00	/	0.79	/	3.03	0	0.01	0.02	0.03	0.05	0.18	2.74		615	173,75-174,00	/	0.79	/	100	0	0.330033	0.660066	0.990099	1.65017	5.94059	90.429
616	174,00-174,25	/	0.5	/	2.54	0	0	0.02	0.02	0.03	0.07	2.4		616	174,00-174,25	/	0.5	/	100	0	0	0.787402	0.787402	1.1811	2.75591	94.4882
617	174,25-174,50	/	0.78	/	4.4	0	0	0.03	0.03	0.04	0.16	4.14		617	174,25-174,50	/	0.78	/	100	0	0	0.681818	0.681818	0.909091	3.63636	94.0909
618	174,50-174,75	/	0.49	/	2.78	0	0.02	0.03	0.03	0.05	0.12	2.53		618	174,50-174,75	/	0.49	/	100	0	0.719424	1.07914	1.07914	1.79856	4.31655	91.0072
619	174,75-175,00	/	0.77	/	4.31	0	0.04	0.04	0.04	0.07	0.16	3.96		619	174,75-175,00	/	0.77	/	100	0	0.928074	0.928074	0.928074	1.62413	3.7123	91.8794
620	175,00-175,25	/	1.02	/	4.28	0	0.04	0.02	0.04	0.07	0.17	3.94		620	175,00-175,25	/	1.02	/	100	0	0.934579	0.46729	0.934579	1.63551	3.97196	92.0561
621	175,25-175,50	/	0.59	/	3.92	0	0.02	0.03	0.05	0.32	0.26	3.24		621	175,25-175,50	/	0.59	/	100	0	0.510204	0.765306	1.27551	8.16327	6.63265	82.6531
622	175,50-175,75	/	0.61	/	3.3	0	0.01	0.06	0.05	0.12	0.17	2.89		622	175,50-175,75	/	0.61	/	100	0	0.30303	1.81818	1.51515	3.63636	5.15152	87.5758
623	175-75-176,00	/	0.57	/	3.14	0	0.02	0.06	0.05	0.06	0.16	2.79		623	175-75-176,00	/	0.57	/	100	0	0.636943	1.91083	1.59236	1.91083	5.09554	88.8535
624	176,00-176,25	/	0.73	/	3.72	0	0.02	0.04	0.02	0.04	0.14	3.46		624	176,00-176,25	/	0.73	/	100	0	0.537634	1.07527	0.537634	1.07527	3.76344	93.0108
625	176,25-176,50	3.6	/	/	/	/	/	/	/	/	/	/		625	176,25-176,50	3.6	/	/	/	/	/	/	/	/	/	/
626	176,50-176,75	/	0.53	/	3.87	0	0.01	0.05	0.05	0.06	0.21	3.49		626	176,50-176,75	/	0.53	/	100	0	0.258398	1.29199	1.29199	1.55039	5.42636	90.1809
627	176,75-177,00	/	0.57	/	3.88	0	0.03	0.02	0.03	0.11	0.15	3.54		627	176,75-177,00	/	0.57	/	100	0	0.773196	0.515464	0.773196	2.83505	3.86598	91.2371
628	177,00-177,25	/	0.6	/	3.39	0	0.04	0.03	0.05	0.06	0.11	3.1		628	177,00-177,25	/	0.6	/	100	0	1.17994	0.884956	1.47493	1.76991	3.24484	91.4454
629	177,25-177,50	/	0.65	/	4.29	0	0.04	0.04	0.06	0.09	0.13	3.93		629	177,25-177,50	/	0.65	/	100	0	0.932401	0.932401	1.3986	2.0979	3.0303	91.6084
630	177,50-177,75	/	0.44	/	1.86	0	0.01	0.03	0.03	0.05	0.06	1.68		630	177,50-177,75	/	0.44	/	100	0	0.537634	1.6129	1.6129	2.68817	3.22581	90.3226
631	177,75-178,00	/	0.83	/	4.86	0	0.04	0.03	0.06	0.09	0.19	4.45		631	177,75-178,00	/	0.83	/	100	0	0.823045	0.617284	1.23457	1.85185	3.90947	91.5638
632	178,00-178,25	/	0.59	/	3.75	0	0.02	0.07	0.1	0.24	0.2	3.12		632	178,00-178,25	/	0.59	/	100	0	0.533333	1.86667	2.66667	6.4	5.33333	83.2
633	178,25-178,50	/	0.72	/	3.3	0	0.01	0.03	0.06	0.1	0.15	2.95		633	178,25-178,50	/	0.72	/	100	0	0.30303	0.909091	1.81818	3.0303	4.54545	89.3939
634	178,50-178,75	/	0.68	/	3.11	0	0.03	0.05	0.08	0.12	0.13	2.7		634	178,50-178,75	/	0.68	/	100	0	0.96463	1.60772	2.57235	3.85852	4.18006	86.8167
635	178,75-179,00	/	0.61	/	3.07	0.02	0.03	0.04	0.06	0.11	0.09	2.72		635	178,75-179,00	/	0.61	/	100	0.651466	0.977199	1.30293	1.9544	3.58306	2.9316	88.5993
636	179,00-179,25	/	0.57	/	3.95	0	0.03	0.03	0.07	0.14	0.12	3.56		636	179,00-179,25	/	0.57	/	100	0	0.759494	0.759494	1.77215	3.5443	3.03797	90.1266
637	179,25-179,50	/	0.69	/	3.61	0.03	0.05	0.05	0.09	0.11	0.12	3.16		637	179,25-179,50	/	0.69	/	100	0.831025	1.38504	1.38504	2.49307	3.04709	3.3241	87.5346
638	179,50-179,75	/	0.64	/	4.27	0	0.04	0.05	0.08	0.12	0.16	3.82		638	179,50-179,75	/	0.64	/	100	0	0.936768	1.17096	1.87354	2.8103	3.74707	89.4614
639	179,75-180,00	/	0.48	/	2.33	0	0.03	0.04	0.05	0.07	0.1	2.04		639	179,75-180,00	/	0.48	/	100	0	1.28755	1.71674	2.14592	3.00429	4.29185	87.5536
640	180,00-180,25	/	0.63	/	3.71	0.05	0.03	0.07	0.08	0.16	0.12	3.2		640	180,00-180,25	/	0.63	/	100	1.34771	0.808625	1.88679	2.15633	4.31267	3.2345	86.2534
641	180,25-180,50	/	0.57	/	3.45	0	0.01	0.04	0.06	0.08	0.11	3.15		641	180,25-180,50	/	0.57	/	100	0	0.289855	1.15942	1.73913	2.31884	3.18841	91.3043
642	180,50-180,75	/	0.63	/	3.34	0	0.05	0.06	0.07	0.09	0.09	2.98		642	180,50-180,75	/	0.63	/	100	0	1.49701	1.79641	2.09581	2.69461	2.69461	89.2216
643	180,75-181,00	/	0.64	/	3.67	0.06	0.03	0.04	0.05	0.06	0.1	3.33		643	180,75-181,00	/	0.64	/	100	1.63488	0.817439	1.08992	1.3624	1.63488	2.7248	90.7357
644	181,00-181,25	/	0.58	/	3.4	0	0.02	0.12	0.11	0.06	0.14	2.95		644	181,00-181,25	/	0.58	/	100	0	0.588235	3.52941	3.23529	1.76471	4.11765	86.7647
645	181,25-181,50	/	0.52	/	2.29	0.02	0.01	0.01	0.01	0.02	0.08	2.14		645	181,25-181,50	/	0.52	/	100	0.873362	0.436681	0.436681	0.436681	0.873362	3.49345	93.4498
646	181,50-181,75	/	0.55	/	3.59	0.01	0.02	0.05	0.07	0.13	0.09	3.22		646	181,50-181,75	/	0.55	/	100	0.278552	0.557103	1.39276	1.94986	3.62117	2.50696	89.6936
647	181,75-182,00	/	0.69	/	3.19	0.03	0.02	0.03	0.04	0.1	0.11	2.86		647	181,75-182,00	/	0.69	/	100	0.940439	0.626959	0.940439	1.25392	3.1348	3.44828	89.6552
648	182,00-182,25	/	0.56	/	3.906	0.01	0.04	0.096	0.09	0.13	0.13	3.41		648	182,00-182,25	/	0.56	/	100	0.256016	1.02407	2.45776	2.30415	3.32821	3.32821	87.3016
649	182,25-182,50	/	0.67	/	3.65	0	0.06	0.05	0.06	0.13	0.14	3.21		649	182,25-182,50	/	0.67	/	100	0	1.64384	1.36986	1.64384	3.56164	3.83562	87.9452
650	182,50-182,75	/	0.63	/	3.85	0.01	0.02	0.08	0.1	0.12	0.14	3.38		650	182,50-182,75	/	0.63	/	100	0.25974	0.519481	2.07792	2.5974	3.11688	3.63636	87.7922
651	182,75-183,00	/	0.52	/	3.56	0.03	0.04	0.05	0.06	0.1	0.11	3.17		651	182,75-183,00	/	0.52	/	100	0.842697	1.1236	1.40449	1.68539	2.80899	3.08989	89.0449
652	183,00-183,25	/	0.52	/	1.76	0	0.01	0.03	0.04	0.04	0.03	1.61		652	183,00-183,25	/	0.52	/	100	0	0.568182	1.70455	2.27273	2.27273	1.70455	91.4773
653	183,25-183,50	/	0.78	/	5.87	0.03	0.06	0.14	0.27	0.54	0.33	4.5		653	183,25-183,50	/	0.78	/	100	0.511073	1.02215	2.38501	4.59966	9.19932	5.62181	76.661
654	183,50-183,75	/	0.56	/	1.72	0	0	0.02	0.05	0.15	0.16	1.34		654	183,50-183,75	/	0.56	/	100	0	0	1.16279	2.90698	8.72093	9.30233	77.907
655	183,75-184,00	/	0.82	/	3.11	0	0.03	0.06	0.1	0.16	0.13	2.63		655	183,75-184,00	/	0.82	/	100	0	0.96463	1.92926	3.21543	5.14469	4.18006	84.5659
656	184,00-184,25	/	0.69	/	3.7	0.01	0.04	0.05	0.06	0.1	0.13	3.31		656	184,00-184,25	/	0.69	/	100	0.27027	1.08108	1.35135	1.62162	2.7027	3.51351	89.4595
657	184,25-184,50	/	0.47	/	2.54	0.01	0.04	0.06	0.07	0.09	0.07	2.2		657	184,25-184,50	/	0.47	/	100	0.393701	1.5748	2.3622	2.75591	3.54331	2.75591	86.6142
658	184,50-184,75	/	0.26	/	1.74	0	0.02	0.03	0.04	0.07	0.04	1.54		658	184,50-184,75	/	0.26	/	100	0	1.14943	1.72414	2.29885	4.02299	2.29885	88.5057
659	184,75-185,00	/	0.53	/	4.06	0.02	0.07	0.06	0.07	0.09	0.16	3.59		659	184,75-185,00	/	0.53	/	100	0.492611	1.72414	1.47783	1.72414	2.21675	3.94089	88.4236
660	185,00-185,25	/	1.28	/	6.87	0.08	0.1	0.12	0.15	0.35	0.25	5.82		660	185,00-185,25	/	1.28	/	100	1.16448	1.4556	1.74672	2.18341	5.09461	3.63901	84.7162
661	185,25-185,50	5.95	/	/	/	/	/	/	/	/	/	/		661	185,25-185,50	5.95	/	/	/	/	/	/	/	/	/	/
662	185,50-185,75	/	0.63	/	1.14	0.05	0.03	0.04	0.06	0.07	0.06	0.83		662	185,50-185,75	/	0.63	/	100	4.38596	2.63158	3.50877	5.26316	6.14035	5.26316	72.807
663	185,75-186,00	/	0.77	/	3.09	0	0.02	0.03	0.04	0.09	0.13	2.78		663	185,75-186,00	/	0.77	/	100	0	0.647249	0.970874	1.2945	2.91262	4.20712	89.9676
664	186,00-186,25	/	0.65	/	3.16	0	0.06	0.05	0.07	0.13	0.13	2.72		664	186,00-186,25	/	0.65	/	100	0	1.89873	1.58228	2.21519	4.11392	4.11392	86.0759
665	186,25-186,50	/	0.76	/	4.62	0	0.04	0.08	0.07	0.22	0.21	4		665	186,25-186,50	/	0.76	/	100	0	0.865801	1.7316	1.51515	4.7619	4.54545	86.5801
666	186,50-186,75	/	0.51	/	2.91	0.05	0.06	0.05	0.06	0.15	0.14	2.4		666	186,50-186,75	/	0.51	/	100	1.71821	2.06186	1.71821	2.06186	5.15464	4.811	82.4742
667	186,75-187,00	/	0.56	/	3.2	0.01	0.02	0.03	0.04	0.06	0.09	2.95		667	186,75-187,00	/	0.56	/	100	0.3125	0.625	0.9375	1.25	1.875	2.8125	92.1875
668	187,00-187,25	/	0.6	/	2.74	0	0.06	0.08	0.06	0.12	0.08	2.34		668	187,00-187,25	/	0.6	/	100	0	2.18978	2.91971	2.18978	4.37956	2.91971	85.4015
669	187,25-187,50	/	0.57	/	4.25	0.03	0.04	0.05	0.05	0.11	0.13	3.84		669	187,25-187,50	/	0.57	/	100	0.705882	0.941176	1.17647	1.17647	2.58824	3.05882	90.3529
670	187,50-187,75	/	0.81	/	4.87	0.03	0.07	0.11	0.13	0.28	0.39	3.86		670	187,50-187,75	/	0.81	/	100	0.616016	1.43737	2.25873	2.6694	5.74949	8.00821	79.2608
671	187,75-188,00	/	0.79	/	3.65	0.08	0.08	0.07	0.17	0.47	0.3	2.48		671	187,75-188,00	/	0.79	/	100	2.19178	2.19178	1.91781	4.65753	12.8767	8.21918	67.9452
672	188,00-188,25	/	0.66	/	2.07	0.09	0.07	0.09	0.25	0.39	0.18	1		672	188,00-188,25	/	0.66	/	100	4.34783	3.38164	4.34783	12.0773	18.8406	8.69565	48.3092
673	188,25-188,50	/	0.62	/	3.37	0.2	0.13	0.16	0.68	0.72	0.24	1.24		673	188,25-188,50	/	0.62	/	100	5.93472	3.85757	4.74777	20.178	21.365	7.12166	36.7953
674	188,50-188,75	/	0.61	/	2.73	0.09	0.1	0.26	0.81	0.65	0.16	0.66		674	188,50-188,75	/	0.61	/	100	3.2967	3.663	9.52381	29.6703	23.8095	5.86081	24.1758
675	188,75-189,00	/	0.61	/	4.18	0.37	0.19	0.42	1.24	0.71	0.25	1		675	188,75-189,00	/	0.61	/	100	8.85167	4.54545	10.0478	29.6651	16.9856	5.98086	23.9234
676	189,00-189,25	/	0.58	/	2.72	0.04	0.08	0.16	0.54	0.45	0.18	1.27		676	189,00-189,25	/	0.58	/	100	1.47059	2.94118	5.88235	19.8529	16.5441	6.61765	46.6912
677	189,25-189,50	/	0.63	/	3.76	0.07	0.1	0.14	0.34	0.34	0.2	2.57		677	189,25-189,50	/	0.63	/	100	1.8617	2.65957	3.7234	9.04255	9.04255	5.31915	68.3511
678	189,50-189,75	/	0.54	/	3.23	0.03	0.07	0.1	0.13	0.18	0.15	2.57		678	189,50-189,75	/	0.54	/	100	0.928793	2.16718	3.09598	4.02477	5.57276	4.64396	79.5666
679	189,75-190,00	/	1.17	/	5.42	0.15	0.12	0.2	0.27	0.53	0.45	3.7		679	189,75-190,00	/	1.17	/	100	2.76753	2.21402	3.69004	4.98155	9.7786	8.30258	68.2657
680	190,00-190,25	/	0.44	/	3.4	0.03	0.05	0.07	0.09	0.3	0.26	2.6		680	190,00-190,25	/	0.44	/	100	0.882353	1.47059	2.05882	2.64706	8.82353	7.64706	76.4706
681	190,25-190,50	/	0.46	/	2.86	0.01	0.03	0.02	0.07	0.23	0.29	2.21		681	190,25-190,50	/	0.46	/	100	0.34965	1.04895	0.699301	2.44755	8.04196	10.1399	77.2727
682	190,50-190,75	/	0.67	/	2.42	0	0.2	0.04	0.05	0.03	0.05	2.05		682	190,50-190,75	/	0.67	/	100	0	8.26446	1.65289	2.06612	1.23967	2.06612	84.7107
683	190,75-191,00	/	0.45	/	3.19	0	0.05	0.04	0.06	0.32	0.23	2.49		683	190,75-191,00	/	0.45	/	100	0	1.5674	1.25392	1.88088	10.0313	7.21003	78.0564
684	191,00-191,25	/	0.82	/	3.6	0.03	0.03	0.05	0.11	0.69	0.42	2.27		684	191,00-191,25	/	0.82	/	100	0.833333	0.833333	1.38889	3.05556	19.1667	11.6667	63.0556
685	191,25-191,50	/	0.92	/	3.34	0.03	0.03	0.03	0.23	0.71	0.39	1.92		685	191,25-191,50	/	0.92	/	100	0.898204	0.898204	0.898204	6.88623	21.2575	11.6766	57.485
686	191,50-191,75	/	0.68	/	3.51	0	0.03	0.05	0.24	0.58	0.47	2.14		686	191,50-191,75	/	0.68	/	100	0	0.854701	1.4245	6.83761	16.5242	13.3903	60.9687
687	191,75-192,00	/	0.78	/	1.95	0	0.01	0.01	0.05	0.29	0.32	1.27		687	191,75-192,00	/	0.78	/	100	0	0.512821	0.512821	2.5641	14.8718	16.4103	65.1282
688	192,00-192,25	/	0.66	/	4.91	0.06	0.02	0.07	0.42	0.51	0.52	3.31		688	192,00-192,25	/	0.66	/	100	1.222	0.407332	1.42566	8.55397	10.387	10.5906	67.4134
689	192,25-192,50	/	0.7	/	2.88	0	0.01	0.04	0.2	0.31	0.26	2.06		689	192,25-192,50	/	0.7	/	100	0	0.347222	1.38889	6.94444	10.7639	9.02778	71.5278
690	192,50-192,75	/	0.79	/	3.26	0.02	0.03	0.07	0.19	0.24	0.26	2.45		690	192,50-192,75	/	0.79	/	100	0.613497	0.920245	2.14724	5.82822	7.36196	7.97546	75.1534
691	192,75-193,00	/	0.83	/	1.9	0	0.01	0.02	0.02	0.08	0.19	1.58		691	192,75-193,00	/	0.83	/	100	0	0.526316	1.05263	1.05263	4.21053	10	83.1579
692	193,00-193,25	/	0.81	/	4.66	0.13	0.04	0.07	0.2	0.6	0.45	3.17		692	193,00-193,25	/	0.81	/	100	2.7897	0.858369	1.50215	4.29185	12.8755	9.65665	68.0258
693	193,25-193,50	/	0.48	/	1.73	0	0.01	0.03	0.05	0.09	0.09	1.46		693	193,25-193,50	/	0.48	/	100	0	0.578035	1.7341	2.89017	5.20231	5.20231	84.3931
694	193,50-193,75	/	0.53	/	2.2	0.01	0.01	0.03	0.04	0.06	0.12	1.93		694	193,50-193,75	/	0.53	/	100	0.454545	0.454545	1.36364	1.81818	2.72727	5.45455	87.7273
695	193,75-194,00	/	0.8	/	2.5	0.09	0.05	0.04	0.03	0.07	0.14	2.08		695	193,75-194,00	/	0.8	/	100	3.6	2	1.6	1.2	2.8	5.6	83.2
696	194,00-194,25	/	0.7	/	2.61	0	0.01	0.05	0.04	0.04	0.11	2.36		696	194,00-194,25	/	0.7	/	100	0	0.383142	1.91571	1.53257	1.53257	4.21456	90.4215
697	194,25-194,50	/	0.85	/	4	0	0.05	0.03	0.06	0.18	0.11	3.57		697	194,25-194,50	/	0.85	/	100	0	1.25	0.75	1.5	4.5	2.75	89.25
698	194,50-194,75	/	0.65	/	2.55	0	0.01	0.04	0.03	0.08	0.11	2.28		698	194,50-194,75	/	0.65	/	100	0	0.392157	1.56863	1.17647	3.13725	4.31373	89.4118
699	194,75-195,00	/	0.67	/	4.19	0	0.03	0.04	0.07	0.58	0.55	2.92		699	194,75-195,00	/	0.67	/	100	0	0.71599	0.954654	1.67064	13.8425	13.1265	69.6897
700	195,00-195,25	/	1.19	/	2.88	0	0.01	0.04	0.04	0.4	0.5	1.89		700	195,00-195,25	/	1.19	/	100	0	0.347222	1.38889	1.38889	13.8889	17.3611	65.625
701	197,25-197,50	/	1.47	/	3.8	0	0.01	0.02	0.13	0.43	0.5	2.71		701	197,25-197,50	/	1.47	/	100	0	0.263158	0.526316	3.42105	11.3158	13.1579	71.3158
702	197,50-197,75	/	0.86	/	1.57	0	0	0.01	0.03	0.11	0.16	1.26		702	197,50-197,75	/	0.86	/	100	0	0	0.636943	1.91083	7.00637	10.1911	80.2548
703	197,75-198,00	/	0.83	/	3.62	0.02	0.04	0.05	0.08	0.35	0.37	2.71		703	197,75-198,00	/	0.83	/	100	0.552486	1.10497	1.38122	2.20994	9.66851	10.221	74.8619
704	198,00-198,25	/	0.67	/	4.44	0.05	0.03	0.06	0.14	0.42	0.53	3.21		704	198,00-198,25	/	0.67	/	100	1.12613	0.675676	1.35135	3.15315	9.45946	11.9369	72.2973
705	199,25-199,50	/	0.86	/	4.24	0	0.04	0.07	0.08	0.28	0.34	3.43		705	199,25-199,50	/	0.86	/	100	0	0.943396	1.65094	1.88679	6.60377	8.01887	80.8962
706	199,50-199,75	/	0.32	/	0.65	0	0.01	0.01	0.01	0.03	0.03	0.56		706	199,50-199,75	/	0.32	/	100	0	1.53846	1.53846	1.53846	4.61538	4.61538	86.1538
707	199,75-200,00	/	1.01	/	3.27	0	0.08	0.03	0.06	0.13	0.12	2.85		707	199,75-200,00	/	1.01	/	100	0	2.44648	0.917431	1.83486	3.97554	3.66972	87.156
708	200,00-200,25	2.62	/	/	/	/	/	/	/	/	/	/		708	200,00-200,25	2.62	/	/	/	/	/	/	/	/	/	/
709	200,25-200,50	/	0.7	/	4.82	0.03	0.01	0.02	0.08	0.42	0.2	4.06		709	200,25-200,50	/	0.7	/	100	0.622407	0.207469	0.414938	1.65975	8.71369	4.14938	84.2324
710	200,50-200,75	/	0.68	/	2.3	0	0.01	0.02	0.04	0.1	0.14	1.99		710	200,50-200,75	/	0.68	/	100	0	0.434783	0.869565	1.73913	4.34783	6.08696	86.5217
711	200,75-201,00	/	0.61	/	2.65	0	0	0.01	0.01	0.1	0.18	2.35		711	200,75-201,00	/	0.61	/	100	0	0	0.377358	0.377358	3.77358	6.79245	88.6792
712	201,00-201,25	/	0.58	/	3.43	0	0	0.02	0.01	0.03	0.09	3.28		712	201,00-201,25	/	0.58	/	100	0	0	0.58309	0.291545	0.874636	2.62391	95.6268
713	201,25-201,50	/	0.64	/	2.81	0	0.01	0.01	0.06	0.05	0.16	2.52		713	201,25-201,50	/	0.64	/	100	0	0.355872	0.355872	2.13523	1.77936	5.69395	89.6797
714	201,50-201,75	/	0.78	/	3.66	0	0	0.1	0.04	0.06	0.1	3.36		714	201,50-201,75	/	0.78	/	100	0	0	2.73224	1.0929	1.63934	2.73224	91.8033
715	201,75-202,00	/	0.54	/	2.5	0	0	0.01	0.02	0.03	0.12	2.32		715	201,75-202,00	/	0.54	/	100	0	0	0.4	0.8	1.2	4.8	92.8
716	202,00-202,25	/	0.68	/	2.2	0	0	0.03	0.05	0.04	0.1	1.98		716	202,00-202,25	/	0.68	/	100	0	0	1.36364	2.27273	1.81818	4.54545	90
717	202,25-202,50	/	0.8	/	3.68	0	0.01	0.02	0.04	0.1	0.19	3.32		717	202,25-202,50	/	0.8	/	100	0	0.271739	0.543478	1.08696	2.71739	5.16304	90.2174
718	202,50-202,75	/	0.96	/	1.55	0	0	0.01	0.03	0.05	0.08	1.38		718	202,50-202,75	/	0.96	/	100	0	0	0.645161	1.93548	3.22581	5.16129	89.0323
719	202,75-203,00	/	1	/	3.28	0	0.02	0.03	0.05	0.08	0.14	2.96		719	202,75-203,00	/	1	/	100	0	0.609756	0.914634	1.52439	2.43902	4.26829	90.2439
720	203,00-203,25	/	0.62	/	2.69	0	0	0.01	0.01	0.04	0.07	2.56		720	203,00-203,25	/	0.62	/	100	0	0	0.371747	0.371747	1.48699	2.60223	95.1673
721	203,25-203,50	/	1	/	2.82	0.01	0.01	0.02	0.03	0.08	0.13	2.54		721	203,25-203,50	/	1	/	100	0.35461	0.35461	0.70922	1.06383	2.83688	4.60993	90.0709
722	203,50-203,75	/	0.85	/	3.19	0	0.02	0.02	0.03	0.07	0.12	2.93		722	203,50-203,75	/	0.85	/	100	0	0.626959	0.626959	0.940439	2.19436	3.76176	91.8495
723	203,75-204,00	/	0.68	/	2.41	0	0	0.01	0.04	0.05	0.07	2.24		723	203,75-204,00	/	0.68	/	100	0	0	0.414938	1.65975	2.07469	2.90456	92.9461
724	204,00-204,25	/	0.59	/	2.78	0	0.01	0.02	0.04	0.04	0.09	2.58		724	204,00-204,25	/	0.59	/	100	0	0.359712	0.719424	1.43885	1.43885	3.23741	92.8058
725	204,25-204,50	/	0.71	/	3.18	0	0.01	0.04	0.06	0.09	0.13	2.85		725	204,25-204,50	/	0.71	/	100	0	0.314465	1.25786	1.88679	2.83019	4.08805	89.6226
726	204,50-204,75	/	0.63	/	2.79	0	0	0.03	0.07	0.1	0.1	2.49		726	204,50-204,75	/	0.63	/	100	0	0	1.07527	2.50896	3.58423	3.58423	89.2473
727	204,75-205,00	/	0.98	/	2.56	0	0.01	0.02	0.06	0.05	0.13	2.29		727	204,75-205,00	/	0.98	/	100	0	0.390625	0.78125	2.34375	1.95312	5.07812	89.4531
728	205,00-205,25	/	0.54	/	2.78	0.05	0.01	0.02	0.03	0.02	0.09	2.56		728	205,00-205,25	/	0.54	/	100	1.79856	0.359712	0.719424	1.07914	0.719424	3.23741	92.0863
729	205,25-205,50	/	0.69	/	3.12	0	0	0.01	0.04	0.07	0.12	2.88		729	205,25-205,50	/	0.69	/	100	0	0	0.320513	1.28205	2.24359	3.84615	92.3077
730	205,50-205,75	/	0.6	/	2.78	0	0	0.01	0.04	0.04	0.06	2.63		730	205,50-205,75	/	0.6	/	100	0	0	0.359712	1.43885	1.43885	2.15827	94.6043
731	205,75-206,00	/	0.74	/	3.62	0	0	0.02	0.03	0.03	0.06	3.48		731	205,75-206,00	/	0.74	/	100	0	0	0.552486	0.828729	0.828729	1.65746	96.1326
732	206,00-206,25	/	0.35	/	1.22	0.01	0.01	0.02	0.02	0.08	0.06	1.02		732	206,00-206,25	/	0.35	/	100	0.819672	0.819672	1.63934	1.63934	6.55738	4.91803	83.6066
733	206,25-206,50	4.43	/	/	/	/	/	/	/	/	/	/		733	206,25-206,50	4.43	/	/	/	/	/	/	/	/	/	/
734	206,50-206,75	/	1.05	/	3.65	0	0	0.01	0.04	0.05	0.08	3.47		734	206,50-206,75	/	1.05	/	100	0	0	0.273973	1.09589	1.36986	2.19178	95.0685
735	206,75-207,00	/	0.66	/	2.73	0	0.01	0.03	0.02	0.05	0.07	2.55		735	206,75-207,00	/	0.66	/	100	0	0.3663	1.0989	0.732601	1.8315	2.5641	93.4066
736	207,00-207,25	/	0.86	/	3.25	0	0.01	0.01	0.02	0.05	0.11	3.05		736	207,00-207,25	/	0.86	/	100	0	0.307692	0.307692	0.615385	1.53846	3.38462	93.8462
737	207,25-207,50	/	0.52	/	1.89	0	0.01	0.03	0.02	0.04	0.05	1.74		737	207,25-207,50	/	0.52	/	100	0	0.529101	1.5873	1.0582	2.1164	2.6455	92.0635
738	207,50-207,75	/	1.06	/	3.12	0	0.01	0.01	0.02	0.04	0.11	2.93		738	207,50-207,75	/	1.06	/	100	0	0.320513	0.320513	0.641026	1.28205	3.52564	93.9103
739	207,75-208,00	/	0.79	/	2.98	0	0.02	0.03	0.03	0.05	0.14	2.71		739	207,75-208,00	/	0.79	/	100	0	0.671141	1.00671	1.00671	1.67785	4.69799	90.9396
740	208,25-208,50	/	0.98	/	4.33	0	0	0.02	0.03	0.24	0.29	3.75		740	208,25-208,50	/	0.98	/	100	0	0	0.461894	0.692841	5.54273	6.69746	86.6051
741	211,25-211,50	/	0.71	/	2.75	0	0.02	0.01	0.08	0.51	0.35	1.78		741	211,25-211,50	/	0.71	/	100	0	0.727273	0.363636	2.90909	18.5455	12.7273	64.7273
742	211,50-211,75	/	0.52	/	2.61	0	0	0.03	0.07	0.34	0.37	1.8		742	211,50-211,75	/	0.52	/	100	0	0	1.14943	2.68199	13.0268	14.1762	68.9655
743	211,75-212,00	/	0.66	/	4.18	0	0.08	0.04	0.15	0.46	0.4	3.05		743	211,75-212,00	/	0.66	/	100	0	1.91388	0.956938	3.58852	11.0048	9.56938	72.9665
744	212,00-212,25	/	0.81	/	5.76	0	0.01	0.03	0.05	0.38	0.34	4.95		744	212,00-212,25	/	0.81	/	100	0	0.173611	0.520833	0.868056	6.59722	5.90278	85.9375
745	214,25-214,50	/	0.75	/	7.62	0	0.06	0.12	0.52	0.85	0.71	5.36		745	214,25-214,50	/	0.75	/	100	0	0.787402	1.5748	6.82415	11.1549	9.31759	70.3412
746	214,50-214,75	/	0.42	/	1.42	0	0	0.05	0.11	0.19	0.13	0.94		746	214,50-214,75	/	0.42	/	100	0	0	3.52113	7.74648	13.3803	9.15493	66.1972
747	214,75-215,00	/	0.61	/	2.6	0	0	0.08	0.28	0.31	0.26	1.67		747	214,75-215,00	/	0.61	/	100	0	0	3.07692	10.7692	11.9231	10	64.2308
748	215,00-215,25	/	1.3	/	5.52	0.04	0.02	0.12	0.43	0.69	0.4	3.82		748	215,00-215,25	/	1.3	/	100	0.724638	0.362319	2.17391	7.78986	12.5	7.24638	69.2029
749	217,25-217,50	/	0.83	/	3.13	0	0	0.11	0.5	0.37	0.2	1.95		749	217,25-217,50	/	0.83	/	100	0	0	3.51438	15.9744	11.8211	6.38978	62.3003
750	217,50-217,75	/	0.55	/	2.06	0	0.01	0.06	0.32	0.3	0.17	1.2		750	217,50-217,75	/	0.55	/	100	0	0.485437	2.91262	15.534	14.5631	8.25243	58.2524
751	217,75-218,00	/	1.23	/	5.51	0	0.02	0.33	0.85	0.72	0.37	3.22		751	217,75-218,00	/	1.23	/	100	0	0.362976	5.98911	15.4265	13.0672	6.71506	58.4392
752	218,00-218,25	/	0.83	/	4.59	0	0.04	0.34	0.66	0.55	0.37	2.63		752	218,00-218,25	/	0.83	/	100	0	0.87146	7.40741	14.3791	11.9826	8.061	57.2985
753	218,25-218,50	/	0.96	/	2.76	0.02	0.03	0.14	0.41	0.32	0.24	1.6		753	218,25-218,50	/	0.96	/	100	0.724638	1.08696	5.07246	14.8551	11.5942	8.69565	57.971
754	218,50-218,75	/	0.57	/	4.98	0	0.03	0.28	0.64	0.65	0.4	2.98		754	218,50-218,75	/	0.57	/	100	0	0.60241	5.62249	12.8514	13.0522	8.03213	59.8394
755	218,75-219,00	/	0.6	/	4.96	0	0.01	0.05	0.21	0.32	0.13	4.24		755	218,75-219,00	/	0.6	/	100	0	0.201613	1.00806	4.23387	6.45161	2.62097	85.4839
756	219,00-219,25	/	0.64	/	2.97	0	0.02	0.03	0.04	0.09	0.08	2.71		756	219,00-219,25	/	0.64	/	100	0	0.673401	1.0101	1.3468	3.0303	2.6936	91.2458
757	219,25-219,50	3.61	/	/	/	/	/	/	/	/	/	/		757	219,25-219,50	3.61	/	/	/	/	/	/	/	/	/	/
758	219,50-219,75	/	0.4	/	3.13	0	0	0	0.01	0.03	0.06	3.03		758	219,50-219,75	/	0.4	/	100	0	0	0	0.319489	0.958466	1.91693	96.8051
759	219,75-220,00	/	0.76	/	2.16	0	0	0.03	0.02	0.05	0.12	1.94		759	219,75-220,00	/	0.76	/	100	0	0	1.38889	0.925926	2.31481	5.55556	89.8148
760	220,00-220,25	/	0.51	/	2.91	0	0	0.03	0.02	0.03	0.06	2.77		760	220,00-220,25	/	0.51	/	100	0	0	1.03093	0.687285	1.03093	2.06186	95.189
761	220,25-220,50	/	0.84	/	3.71	0	0	0.09	0.04	0.04	0.12	3.42		761	220,25-220,50	/	0.84	/	100	0	0	2.42588	1.07817	1.07817	3.2345	92.1833
762	220,50-220,75	/	0.67	/	3.42	0	0	0.02	0.03	0.1	0.11	3.16		762	220,50-220,75	/	0.67	/	100	0	0	0.584795	0.877193	2.92398	3.21637	92.3977
763	220,75-221,00	/	0.56	/	2.97	0	0	0.04	0.03	0.04	0.08	2.78		763	220,75-221,00	/	0.56	/	100	0	0	1.3468	1.0101	1.3468	2.6936	93.6027
764	221,00-221,25	/	0.8	/	2.98	0	0	0.02	0.03	0.04	0.08	2.81		764	221,00-221,25	/	0.8	/	100	0	0	0.671141	1.00671	1.34228	2.68456	94.2953
765	221,25-221,50	/	0.63	/	2.88	0	0	0.02	0.02	0.02	0.08	2.74		765	221,25-221,50	/	0.63	/	100	0	0	0.694444	0.694444	0.694444	2.77778	95.1389
766	221,50-221,75	/	0.78	/	3.09	0	0	0.03	0.07	0.08	0.12	2.79		766	221,50-221,75	/	0.78	/	100	0	0	0.970874	2.26537	2.589	3.8835	90.2913
767	221,75-222,00	/	0.58	/	3.53	0	0.01	0.01	0.03	0.1	0.14	3.24		767	221,75-222,00	/	0.58	/	100	0	0.283286	0.283286	0.849858	2.83286	3.96601	91.7847
768	222,00-222,25	/	0.58	/	3.49	0	0	0.07	0.04	0.07	0.12	3.19		768	222,00-222,25	/	0.58	/	100	0	0	2.00573	1.14613	2.00573	3.4384	91.404
769	222,25-222,50	/	0.71	/	3.23	0	0.01	0.02	0.01	0.05	0.07	3.07		769	222,25-222,50	/	0.71	/	100	0	0.309598	0.619195	0.309598	1.54799	2.16718	95.0464
770	222,50-222,75	/	0.82	/	5.07	0	0	0.04	0.04	0.21	0.2	4.58		770	222,50-222,75	/	0.82	/	100	0	0	0.788955	0.788955	4.14201	3.94477	90.3353
771	222,75-223,00	/	1.03	/	5.16	0	0.03	0.06	0.1	0.46	0.34	4.17		771	222,75-223,00	/	1.03	/	100	0	0.581395	1.16279	1.93798	8.91473	6.58915	80.814
772	223,00-223,25	/	0.68	/	2.84	0	0	0.04	0.03	0.24	0.27	2.26		772	223,00-223,25	/	0.68	/	100	0	0	1.40845	1.05634	8.4507	9.50704	79.5775
773	223,25-223,50	/	0.77	/	2.98	0	0	0.03	0.09	0.39	0.26	2.21		773	223,25-223,50	/	0.77	/	100	0	0	1.00671	3.02013	13.0872	8.72483	74.1611
774	223,50-223,75	/	0.55	/	3.57	0	0	0.05	0.24	0.49	0.27	2.52		774	223,50-223,75	/	0.55	/	100	0	0	1.40056	6.72269	13.7255	7.56303	70.5882
775	223,75-224,00	/	1.03	/	2.94	0	0.01	0.08	0.28	0.47	0.2	1.9		775	223,75-224,00	/	1.03	/	100	0	0.340136	2.72109	9.52381	15.9864	6.80272	64.6259
776	224,00-224,25	/	0.86	/	2.93	0	0	0.04	0.4	0.14	0.16	2.19		776	224,00-224,25	/	0.86	/	100	0	0	1.36519	13.6519	4.77816	5.46075	74.744
777	224,25-224,50	/	0.56	/	4.1	0	0	0.06	0.06	0.11	0.16	3.71		777	224,25-224,50	/	0.56	/	100	0	0	1.46341	1.46341	2.68293	3.90244	90.4878
778	224,50-224,75	/	0.83	/	2.92	0	0	0.01	0.02	0.04	0.08	2.77		778	224,50-224,75	/	0.83	/	100	0	0	0.342466	0.684932	1.36986	2.73973	94.863
779	224,75-225,00	/	0.88	/	3.87	0	0	0.06	0.07	0.07	0.07	3.6		779	224,75-225,00	/	0.88	/	100	0	0	1.55039	1.80879	1.80879	1.80879	93.0233
780	225,00-225,25	/	0.99	/	2.31	0	0	0.02	0.03	0.06	0.08	2.12		780	225,00-225,25	/	0.99	/	100	0	0	0.865801	1.2987	2.5974	3.4632	91.7749
781	225,25-225,50	/	0.56	/	4	0	0	0.07	0.07	0.15	0.13	3.58		781	225,25-225,50	/	0.56	/	100	0	0	1.75	1.75	3.75	3.25	89.5
782	225,50-225,75	/	0.93	/	4.99	0	0	0.02	0.05	0.2	0.24	4.48		782	225,50-225,75	/	0.93	/	100	0	0	0.400802	1.002	4.00802	4.80962	89.7796
783	225,75-226,00	/	0.5	/	2.64	0	0	0.05	0.04	0.07	0.06	2.42		783	225,75-226,00	/	0.5	/	100	0	0	1.89394	1.51515	2.65152	2.27273	91.6667
784	226,00-226,25	/	0.73	/	4.78	0	0	0.05	0.04	0.14	0.13	4.42		784	226,00-226,25	/	0.73	/	100	0	0	1.04603	0.83682	2.92887	2.71967	92.4686
785	226,25-226,50	4.08	/	/	/	/	/	/	/	/	/	/		785	226,25-226,50	4.08	/	/	/	/	/	/	/	/	/	/
786	226,50-226,75	/	0.6	/	3.6	0	0.02	0.04	0.04	0.15	0.12	3.23		786	226,50-226,75	/	0.6	/	100	0	0.555556	1.11111	1.11111	4.16667	3.33333	89.7222
787	226,75-227,00	/	0.58	/	3.58	0	0	0.04	0.05	0.29	0.16	3.04		787	226,75-227,00	/	0.58	/	100	0	0	1.11732	1.39665	8.10056	4.46927	84.9162
788	227,00-227,25	/	0.63	/	5.4	0	0.03	0.1	0.14	0.46	0.26	4.41		788	227,00-227,25	/	0.63	/	100	0	0.555556	1.85185	2.59259	8.51852	4.81481	81.6667
789	227,25-227,50	/	0.62	/	3.84	0.08	0.08	0.16	0.21	0.54	0.32	2.45		789	227,25-227,50	/	0.62	/	100	2.08333	2.08333	4.16667	5.46875	14.0625	8.33333	63.8021
790	227,50-227,75	/	0.47	/	2.27	0.02	0.05	0.11	0.48	0.67	0.19	0.75		790	227,50-227,75	/	0.47	/	100	0.881057	2.20264	4.84581	21.1454	29.5154	8.37004	33.0396
791	227,75-228,00	/	0.65	/	5.99	0.02	0.09	0.84	1.36	1.26	0.44	1.98		791	227,75-228,00	/	0.65	/	100	0.33389	1.5025	14.0234	22.7045	21.0351	7.34558	33.0551
792	228,00-228,25	/	1.05	/	3.56	0	0	0.09	1.19	0.8	0.22	1.26		792	228,00-228,25	/	1.05	/	100	0	0	2.52809	33.427	22.4719	6.17978	35.3933
793	228,25-228,50	/	0.78	/	3.93	0	0.04	0.11	0.44	0.55	0.24	2.55		793	228,25-228,50	/	0.78	/	100	0	1.01781	2.79898	11.1959	13.9949	6.10687	64.8855
794	228,50-228,75	/	0.76	/	4.46	0	0.02	0.1	0.45	0.66	0.33	2.9		794	228,50-228,75	/	0.76	/	100	0	0.44843	2.24215	10.0897	14.7982	7.3991	65.0224
795	228,75-229,00	/	0.69	/	2.67	0	0	0.01	0.06	0.11	0.09	2.4		795	228,75-229,00	/	0.69	/	100	0	0	0.374532	2.24719	4.11985	3.37079	89.8876
796	229,00-229,25	/	0.71	/	5.26	0	0.06	0.09	0.13	0.21	0.18	4.59		796	229,00-229,25	/	0.71	/	100	0	1.14068	1.71103	2.47148	3.9924	3.42205	87.2624
797	229,25-229,50	/	0.8	/	2.5	0	0	0.05	0.05	0.04	0.1	2.26		797	229,25-229,50	/	0.8	/	100	0	0	2	2	1.6	4	90.4
798	229,50-229,75	/	0.67	/	4.53	0	0.06	0.08	0.1	0.15	0.19	3.95		798	229,50-229,75	/	0.67	/	100	0	1.3245	1.766	2.20751	3.31126	4.19426	87.1965
799	229,75-230,00	/	0.91	/	4.34	0	0	0.02	0.04	0.09	0.09	4.1		799	229,75-230,00	/	0.91	/	100	0	0	0.460829	0.921659	2.07373	2.07373	94.47
800	230,00-230,25	/	0.68	/	3.11	0	0.04	0.1	0.07	0.08	0.1	2.72		800	230,00-230,25	/	0.68	/	100	0	1.28617	3.21543	2.2508	2.57235	3.21543	87.4598
801	230,25-230,50	/	0.73	/	2.86	0	0.02	0.02	0.03	0.03	0.08	2.68		801	230,25-230,50	/	0.73	/	100	0	0.699301	0.699301	1.04895	1.04895	2.7972	93.7063
802	230,50-230,75	/	0.77	/	3.88	0	0.06	0.07	0.09	0.14	0.12	3.4		802	230,50-230,75	/	0.77	/	100	0	1.54639	1.80412	2.31959	3.60825	3.09278	87.6289
803	230,75-231,00	/	0.74	/	2.86	0	0	0.03	0.04	0.05	0.09	2.65		803	230,75-231,00	/	0.74	/	100	0	0	1.04895	1.3986	1.74825	3.14685	92.6573
804	231,00-231,25	/	1	/	2.31	0	0	0.03	0.02	0.04	0.06	2.16		804	231,00-231,25	/	1	/	100	0	0	1.2987	0.865801	1.7316	2.5974	93.5065
805	231,25-231,50	/	0.87	/	5.5	0	0.02	0.05	0.06	0.31	0.18	4.88		805	231,25-231,50	/	0.87	/	100	0	0.363636	0.909091	1.09091	5.63636	3.27273	88.7273
806	231,50-231,75	/	0.26	/	2.82	0	0.07	0.05	0.11	0.09	0.1	2.4		806	231,50-231,75	/	0.26	/	100	0	2.48227	1.77305	3.90071	3.19149	3.5461	85.1064
807	231,75-232,00	/	0.85	/	3.02	0	0.04	0.06	0.03	0.06	0.09	2.74		807	231,75-232,00	/	0.85	/	100	0	1.3245	1.98675	0.993377	1.98675	2.98013	90.7285
808	232,00-232,25	/	0.84	/	2.43	0	0.01	0.09	0.05	0.06	0.07	2.15		808	232,00-232,25	/	0.84	/	100	0	0.411523	3.7037	2.05761	2.46914	2.88066	88.4774
809	232,25-232,50	/	0.8	/	3.91	0	0.04	0.03	0.04	0.04	0.11	3.65		809	232,25-232,50	/	0.8	/	100	0	1.02302	0.767263	1.02302	1.02302	2.8133	93.3504
810	232,50-232,75	/	0.91	/	2.41	0	0	0.03	0.04	0.03	0.07	2.24		810	232,50-232,75	/	0.91	/	100	0	0	1.24481	1.65975	1.24481	2.90456	92.9461
811	232,75-233,00	/	0.68	/	2.29	0	0	0.04	0.04	0.08	0.09	2.04		811	232,75-233,00	/	0.68	/	100	0	0	1.74672	1.74672	3.49345	3.93013	89.083
812	233,00-233,25	/	0.79	/	4.07	0	0.04	0.12	0.08	0.16	0.07	3.6		812	233,00-233,25	/	0.79	/	100	0	0.982801	2.9484	1.9656	3.9312	1.7199	88.4521
813	233,25-233,50	/	0.6	/	2.31	0	0.03	0.06	0.04	0.04	0.13	2.01		813	233,25-233,50	/	0.6	/	100	0	1.2987	2.5974	1.7316	1.7316	5.62771	87.013
814	233,50-233,75	/	1.32	/	5.13	0	0.03	0.05	0.06	0.08	0.2	4.71		814	233,50-233,75	/	1.32	/	100	0	0.584795	0.974659	1.16959	1.55945	3.89864	91.8129
815	233,75-234,00	/	0.43	/	1.98	0	0.1	0.04	0.03	0.02	0.1	1.69		815	233,75-234,00	/	0.43	/	100	0	5.05051	2.0202	1.51515	1.0101	5.05051	85.3535
816	234,00-234,25	/	0.92	/	3.11	0	0.11	0.09	0.15	0.53	0.34	1.89		816	234,00-234,25	/	0.92	/	100	0	3.53698	2.89389	4.82315	17.0418	10.9325	60.7717
817	234,25-234,50	/	1	/	3.85	0	0.03	0.12	0.13	0.28	0.21	3.08		817	234,25-234,50	/	1	/	100	0	0.779221	3.11688	3.37662	7.27273	5.45455	80
818	234,50-234,75	/	0.57	/	2.62	0.01	0.06	0.1	0.13	0.22	0.14	1.96		818	234,50-234,75	/	0.57	/	100	0.381679	2.29008	3.81679	4.96183	8.39695	5.34351	74.8092
819	234,75-235,00	/	0.71	/	2.74	0	0.01	0.04	0.13	0.3	0.13	2.13		819	234,75-235,00	/	0.71	/	100	0	0.364964	1.45985	4.74453	10.9489	4.74453	77.7372
820	235,00-235,25	/	0.75	/	5.75	0	0.07	0.12	0.28	0.3	0.2	4.78		820	235,00-235,25	/	0.75	/	100	0	1.21739	2.08696	4.86957	5.21739	3.47826	83.1304
821	235,25-235,50	/	0.44	/	5	0.01	0.09	0.2	0.13	0.16	0.14	4.27		821	235,25-235,50	/	0.44	/	100	0.2	1.8	4	2.6	3.2	2.8	85.4
822	235,50-235,75	/	0.6	/	4.62	0	0.05	0.11	0.07	0.18	0.15	4.06		822	235,50-235,75	/	0.6	/	100	0	1.08225	2.38095	1.51515	3.8961	3.24675	87.8788
823	235,75-236,00	/	0.66	/	3.79	0	0.01	0.05	0.05	0.07	0.11	3.5		823	235,75-236,00	/	0.66	/	100	0	0.263852	1.31926	1.31926	1.84697	2.90237	92.3483
824	236,00-236,25	/	0.63	/	1.99	0	0.02	0.06	0.05	0.05	0.05	1.76		824	236,00-236,25	/	0.63	/	100	0	1.00503	3.01508	2.51256	2.51256	2.51256	88.4422
825	236,25-236,50	7.64	/	/	/	/	/	/	/	/	/	/		825	236,25-236,50	7.64	/	/	/	/	/	/	/	/	/	/
826	236,50-236,75	/	0.55	/	4.72	0	0.02	0.04	0.06	0.09	0.09	4.42		826	236,50-236,75	/	0.55	/	100	0	0.423729	0.847458	1.27119	1.90678	1.90678	93.6441
827	236,75-237,00	/	0.63	/	5.21	0	0.04	0.03	0.04	0.14	0.14	4.82		827	236,75-237,00	/	0.63	/	100	0	0.767754	0.575816	0.767754	2.68714	2.68714	92.5144
828	237,00-237,25	/	0.55	/	3.45	0	0.04	0.06	0	0.28	0.17	2.9		828	237,00-237,25	/	0.55	/	100	0	1.15942	1.73913	0	8.11594	4.92754	84.058
829	237,25-237,50	/	0.77	/	6.62	0.02	0.07	0.1	0.13	0.3	0.21	5.79		829	237,25-237,50	/	0.77	/	100	0.302115	1.0574	1.51057	1.96375	4.53172	3.17221	87.4622
830	237,50-237,75	/	0.45	/	4.27	0	0	0.09	0.04	0.25	0.2	3.69		830	237,50-237,75	/	0.45	/	100	0	0	2.10773	0.936768	5.8548	4.68384	86.4169
831	237,75-238,00	/	0.84	/	6.15	0	0.04	0.05	0.1	0.31	0.2	5.45		831	237,75-238,00	/	0.84	/	100	0	0.650407	0.813008	1.62602	5.04065	3.25203	88.6179
832	238,00-238,25	/	0.74	/	4.47	0	0.03	0.02	0.04	0.1	0.12	4.16		832	238,00-238,25	/	0.74	/	100	0	0.671141	0.447427	0.894855	2.23714	2.68456	93.0649
833	238,25-238,50	/	0.59	/	3.35	0	0.01	0.04	0.03	0.08	0.05	3.14		833	238,25-238,50	/	0.59	/	100	0	0.298507	1.19403	0.895522	2.38806	1.49254	93.7313
834	238,50-238,75	/	0.86	/	6.34	0	0.06	0.09	0.07	0.14	0.32	5.66		834	238,50-238,75	/	0.86	/	100	0	0.946372	1.41956	1.1041	2.2082	5.04732	89.2744
835	238,75-239,00	/	0.79	/	4.51	0	0	0.04	0.12	0.36	0.38	3.61		835	238,75-239,00	/	0.79	/	100	0	0	0.886918	2.66075	7.98226	8.42572	80.0443
836	239,00-239,25	/	0.72	/	4.45	0	0	0.15	0.21	0.72	0.39	2.98		836	239,00-239,25	/	0.72	/	100	0	0	3.37079	4.7191	16.1798	8.76404	66.9663
837	239,25-239,50	/	1.2	/	5.98	0.09	0.08	0.21	0.89	1.15	0.58	2.98		837	239,25-239,50	/	1.2	/	100	1.50502	1.33779	3.51171	14.8829	19.2308	9.699	49.8328
838	239,50-239,75	/	0.77	/	5.11	0.08	0.17	0.4	0.83	0.87	0.37	2.39		838	239,50-239,75	/	0.77	/	100	1.56556	3.32681	7.82779	16.2427	17.0254	7.2407	46.771
839	239,75-240,00	/	0.8	/	4.06	0.01	0.11	0.45	0.93	0.79	0.3	1.47		839	239,75-240,00	/	0.8	/	100	0.246305	2.70936	11.0837	22.9064	19.4581	7.38916	36.2069
840	240,00-240,25	/	0.8	/	5.01	0	0.06	0.13	0.32	0.43	0.16	3.91		840	240,00-240,25	/	0.8	/	100	0	1.1976	2.59481	6.38723	8.58283	3.19361	78.0439
841	240,25-240,50	/	1.01	/	6.07	0	0.03	0.12	0.28	0.53	0.33	4.78		841	240,25-240,50	/	1.01	/	100	0	0.494234	1.97694	4.61285	8.73147	5.43657	78.7479
842	240,50-240,75	/	0.91	/	4.57	0	0.01	0.06	0.12	0.24	0.1	4.04		842	240,50-240,75	/	0.91	/	100	0	0.218818	1.31291	2.62582	5.25164	2.18818	88.4026
843	240,75-241,00	/	0.98	/	5.76	0	0.01	0.09	0.13	0.36	0.21	4.96		843	240,75-241,00	/	0.98	/	100	0	0.173611	1.5625	2.25694	6.25	3.64583	86.1111
844	241,00-241,25	/	1.02	/	4.38	0	0	0	0.01	0.01	0.05	4.31		844	241,00-241,25	/	1.02	/	100	0	0	0	0.228311	0.228311	1.14155	98.4018
845	241,25-241,50	/	1.08	/	5.23	0.01	0.04	0.02	0.03	0.11	0.16	4.86		845	241,25-241,50	/	1.08	/	100	0.191205	0.764818	0.382409	0.573614	2.10325	3.05927	92.9254
846	241,50-241,75	/	1.6	/	4.3	0	0	0.06	0.04	0.29	0.28	3.63		846	241,50-241,75	/	1.6	/	100	0	0	1.39535	0.930233	6.74419	6.51163	84.4186
847	241,75-242,00	/	1.13	/	3.95	0.01	0	0.04	0.04	0.44	0.46	2.96		847	241,75-242,00	/	1.13	/	100	0.253165	0	1.01266	1.01266	11.1392	11.6456	74.9367
848	242,00-242,25	/	0.92	/	5.99	0	0	0.03	0.14	0.86	0.54	4.42		848	242,00-242,25	/	0.92	/	100	0	0	0.500835	2.33723	14.3573	9.01503	73.7896
849	242,25-242,50	/	0.46	/	4.42	0	0.03	0.02	0.15	0.57	0.49	3.16		849	242,25-242,50	/	0.46	/	100	0	0.678733	0.452489	3.39367	12.8959	11.086	71.4932
850	242,50-242,75	/	1.15	/	5.83	0	0.05	0.05	0.17	0.86	0.53	4.17		850	242,50-242,75	/	1.15	/	100	0	0.857633	0.857633	2.91595	14.7513	9.09091	71.5266
851	242,75-243,00	/	1.24	/	6.63	0	0.01	0.05	0.21	1.08	0.55	4.73		851	242,75-243,00	/	1.24	/	100	0	0.15083	0.754148	3.16742	16.2896	8.29563	71.3424
852	243,00-243,25	/	0.73	/	6.93	0	0	0.1	0.42	1	0.63	4.78		852	243,00-243,25	/	0.73	/	100	0	0	1.443	6.06061	14.43	9.09091	68.9755
853	243,25-243,50	/	1.03	/	4.77	0	0	0.08	0.11	0.63	0.34	3.61		853	243,25-243,50	/	1.03	/	100	0	0	1.67715	2.30608	13.2075	7.12788	75.6813
854	243,50-243,75	/	1	/	6.42	0	0	0.07	0.15	0.68	0.73	4.79		854	243,50-243,75	/	1	/	100	0	0	1.09034	2.33645	10.5919	11.3707	74.6106
855	243,75-244,00	/	0.74	/	7.66	0	0	0.1	0.28	0.9	0.67	5.71		855	243,75-244,00	/	0.74	/	100	0	0	1.30548	3.65535	11.7493	8.74674	74.5431
856	244,00-244,25	/	0.87	/	3.87	0	0	0.06	0.21	0.37	0.39	2.84		856	244,00-244,25	/	0.87	/	100	0	0	1.55039	5.42636	9.56072	10.0775	73.385
857	244,25-244,50	/	0.94	/	7.86	0.01	0	0.15	0.32	0.9	0.55	5.93		857	244,25-244,50	/	0.94	/	100	0.127226	0	1.9084	4.07125	11.4504	6.99746	75.4453
858	244,50-244,75	/	0.76	/	4.45	0	0.03	0.14	0.26	0.36	0.37	3.29		858	244,50-244,75	/	0.76	/	100	0	0.674157	3.14607	5.8427	8.08989	8.31461	73.9326
859	244,75-245,00	/	1.16	/	7.28	0.01	0.03	0.19	0.44	0.64	0.45	5.52		859	244,75-245,00	/	1.16	/	100	0.137363	0.412088	2.60989	6.04396	8.79121	6.18132	75.8242
860	245,00-245,25	/	0.63	/	5.06	0	0	0.08	0.12	0.34	0.26	4.26		860	245,00-245,25	/	0.63	/	100	0	0	1.58103	2.37154	6.71937	5.13834	84.1897
861	245,25-245,50	/	0.83	/	6.86	0	0.01	0.14	0.22	0.39	0.31	5.79		861	245,25-245,50	/	0.83	/	100	0	0.145773	2.04082	3.207	5.68513	4.51895	84.4023
862	245,50-245,75	/	0.72	/	4.01	0	0	0.03	0.12	0.24	0.14	3.48		862	245,50-245,75	/	0.72	/	100	0	0	0.74813	2.99252	5.98504	3.49127	86.783
863	245,75-246,00	/	0.42	/	3.54	0	0.02	0.03	0.07	0.24	0.14	3.04		863	245,75-246,00	/	0.42	/	100	0	0.564972	0.847458	1.9774	6.77966	3.9548	85.8757
864	246,00-246,25	/	0.58	/	6.18	0	0	0.05	0.15	0.4	0.25	5.33		864	246,00-246,25	/	0.58	/	100	0	0	0.809061	2.42718	6.47249	4.04531	86.246
865	246,25-246,50	5.64	/	/	/	/	/	/	/	/	/	/		865	246,25-246,50	5.64	/	/	/	/	/	/	/	/	/	/
866	246,50-246,75	/	1.05	/	4.68	0	0.02	0.03	0.13	0.23	0.11	4.16		866	246,50-246,75	/	1.05	/	100	0	0.42735	0.641026	2.77778	4.91453	2.35043	88.8889
867	246,75-247,00	/	0.85	/	5.05	0	0	0.09	0.08	0.24	0.13	4.51		867	246,75-247,00	/	0.85	/	100	0	0	1.78218	1.58416	4.75248	2.57426	89.3069
868	247,00-247,25	/	0.82	/	5.2	0	0.02	0.1	0.1	0.32	0.19	4.47		868	247,00-247,25	/	0.82	/	100	0	0.384615	1.92308	1.92308	6.15385	3.65385	85.9615
869	247,25-247,50	/	0.85	/	4.77	0	0	0.02	0.09	0.18	0.1	4.38		869	247,25-247,50	/	0.85	/	100	0	0	0.419287	1.88679	3.77358	2.09644	91.8239
870	247,50-247,75	/	0.58	/	3.12	0	0	0.16	0.07	0.11	0.05	2.73		870	247,50-247,75	/	0.58	/	100	0	0	5.12821	2.24359	3.52564	1.60256	87.5
871	247,75-248,00	/	0.65	/	3.81	0.03	0.03	0.05	0.04	0.07	0.05	3.54		871	247,75-248,00	/	0.65	/	100	0.787402	0.787402	1.31234	1.04987	1.83727	1.31234	92.9134
872	248,00-248,25	/	0.68	/	4.9	0.02	0.08	0.08	0.12	0.25	0.25	4.1		872	248,00-248,25	/	0.68	/	100	0.408163	1.63265	1.63265	2.44898	5.10204	5.10204	83.6735
873	248,25-248,50	/	0.62	/	5.76	0.06	0.16	0.14	0.22	0.58	0.3	4.3		873	248,25-248,50	/	0.62	/	100	1.04167	2.77778	2.43056	3.81944	10.0694	5.20833	74.6528
874	248,50-248,75	/	0.68	/	4.74	0	0.05	0.06	0.13	0.34	0.24	3.92		874	248,50-248,75	/	0.68	/	100	0	1.05485	1.26582	2.74262	7.173	5.06329	82.7004
875	248,75-249,00	/	1.1	/	6.35	0.01	0.02	0.04	0.13	0.39	0.47	5.29		875	248,75-249,00	/	1.1	/	100	0.15748	0.314961	0.629921	2.04724	6.14173	7.40157	83.3071
876	249,00-249,25	/	0.97	/	5.22	0	0	0.07	0.13	0.42	0.32	4.28		876	249,00-249,25	/	0.97	/	100	0	0	1.341	2.49042	8.04598	6.13027	81.9923
877	249,25-249,50	/	0.8	/	3.79	0	0.01	0.01	0.07	0.35	0.58	2.77		877	249,25-249,50	/	0.8	/	100	0	0.263852	0.263852	1.84697	9.23483	15.3034	73.0871
878	249,50-249,75	/	0.48	/	2.95	0	0.01	0.02	0.26	0.45	0.28	1.93		878	249,50-249,75	/	0.48	/	100	0	0.338983	0.677966	8.81356	15.2542	9.49153	65.4237
879	249,75-250,00	/	0.73	/	2.9	0	0	0.01	0.31	0.98	0.39	1.21		879	249,75-250,00	/	0.73	/	100	0	0	0.344828	10.6897	33.7931	13.4483	41.7241
880	250,00-250,25	/	0.84	/	6.49	0	0.03	0.06	0.81	2.73	0.82	2.04		880	250,00-250,25	/	0.84	/	100	0	0.46225	0.924499	12.4807	42.0647	12.6348	31.433
881	250,25-250,50	/	1.35	/	7.36	0	0.05	0.09	0.91	3.23	1.43	1.65		881	250,25-250,50	/	1.35	/	100	0	0.679348	1.22283	12.3641	43.8859	19.4293	22.4185
882	250,50-250,75	/	1.22	/	6.49	0	0.02	0.09	1.45	2.36	0.86	1.71		882	250,50-250,75	/	1.22	/	100	0	0.308166	1.38675	22.3421	36.3636	13.2512	26.3482
883	250,75-251,00	/	1.71	/	6.49	0	0.02	0.04	0.23	1.11	0.93	4.16		883	250,75-251,00	/	1.71	/	100	0	0.308166	0.616333	3.54391	17.1032	14.3297	64.0986
884	251,00-251,25	/	0.95	/	5.88	0	0	0.04	0.15	0.68	1.07	3.94		884	251,00-251,25	/	0.95	/	100	0	0	0.680272	2.55102	11.5646	18.1973	67.0068
885	251,25-251,50	/	1.2	/	7.38	0	0	0.05	0.21	1.22	0.77	5.13		885	251,25-251,50	/	1.2	/	100	0	0	0.677507	2.84553	16.5312	10.4336	69.5122
886	251,50-251,75	/	0.58	/	4.01	0	0	0.01	0.07	0.22	0.36	3.35		886	251,50-251,75	/	0.58	/	100	0	0	0.249377	1.74564	5.48628	8.97756	83.5411
887	251,75-252,00	/	0.65	/	6.13	0	0	0.02	0.09	0.38	0.32	5.32		887	251,75-252,00	/	0.65	/	100	0	0	0.326264	1.46819	6.19902	5.22023	86.7863
888	252,00-252,25	/	1	/	6.13	0	0	0.03	0.08	0.34	0.23	5.45		888	252,00-252,25	/	1	/	100	0	0	0.489396	1.30506	5.54649	3.75204	88.907
889	252,25-252,50	/	0.69	/	6.65	0	0.01	0.07	0.09	0.25	0.41	5.82		889	252,25-252,50	/	0.69	/	100	0	0.150376	1.05263	1.35338	3.7594	6.16541	87.5188
890	252,50-252,75	/	0.75	/	5.54	0	0.03	0.07	0.08	0.25	0.37	4.74		890	252,50-252,75	/	0.75	/	100	0	0.541516	1.26354	1.44404	4.51264	6.6787	85.5596
891	252,75-253,00	/	1.02	/	5.07	0.05	0.08	0.07	0.25	0.49	0.44	3.69		891	252,75-253,00	/	1.02	/	100	0.986193	1.57791	1.38067	4.93097	9.66469	8.6785	72.7811
892	253,00-253,25	/	0.91	/	6.71	0.06	0.07	0.15	0.45	0.61	0.55	4.82		892	253,00-253,25	/	0.91	/	100	0.894188	1.04322	2.23547	6.70641	9.09091	8.19672	71.8331
893	253,25-253,50	/	0.8	/	3.24	0.12	0.06	0.1	0.39	0.37	0.15	2.05		893	253,25-253,50	/	0.8	/	100	3.7037	1.85185	3.08642	12.037	11.4198	4.62963	63.2716
894	253,50-253,75	/	1.11	/	3.77	0.18	0.16	0.21	0.49	0.37	0.2	2.16		894	253,50-253,75	/	1.11	/	100	4.77454	4.24403	5.57029	12.9973	9.81432	5.30504	57.2944
895	253,75-254,00	/	1.29	/	4.79	0.23	0.25	0.41	1.14	0.94	0.32	1.5		895	253,75-254,00	/	1.29	/	100	4.80167	5.21921	8.5595	23.7996	19.6242	6.68058	31.3152
896	254,00-254,25	/	0.95	/	3.61	0.1	0.12	0.31	0.81	0.55	0.16	1.56		896	254,00-254,25	/	0.95	/	100	2.77008	3.3241	8.58726	22.4377	15.2355	4.43213	43.2133
897	254,25-254,50	/	1.27	/	8.22	2.16	0.42	0.41	0.42	0.4	0.11	4.3		897	254,25-254,50	/	1.27	/	100	26.2774	5.10949	4.98783	5.10949	4.86618	1.3382	52.3114
898	254,50-254,75	/	1.84	/	4.13	0.35	0.23	0.37	0.59	0.35	0.1	2.14		898	254,50-254,75	/	1.84	/	100	8.47458	5.56901	8.95884	14.2857	8.47458	2.42131	51.816
899	254,75-255,00	/	0.78	/	4.28	0.9	0.44	0.52	0.71	0.32	0.08	1.31		899	254,75-255,00	/	0.78	/	100	21.028	10.2804	12.1495	16.5888	7.47664	1.86916	30.6075
900	255,00-255,25	/	0.83	/	4.15	0.76	0.58	0.68	0.77	0.37	0.09	0.9		900	255,00-255,25	/	0.83	/	100	18.3133	13.9759	16.3855	18.5542	8.91566	2.16867	21.6867
901	255,25-255,50	/	1.82	/	3.2	1.17	0.56	0.44	0.35	0.18	0.04	0.46		901	255,25-255,50	/	1.82	/	100	36.5625	17.5	13.75	10.9375	5.625	1.25	14.375
902	255,50-255,75	/	0.7	/	4.87	1.5	0.83	0.72	0.48	0.28	0.13	0.93		902	255,50-255,75	/	0.7	/	100	30.8008	17.0431	14.7844	9.85626	5.74949	2.6694	19.0965
903	255,75-256,00	/	1.26	/	5.2	1.67	0.74	0.54	0.38	0.39	0.13	1.35		903	255,75-256,00	/	1.26	/	100	32.1154	14.2308	10.3846	7.30769	7.5	2.5	25.9615
904	256,00-256,25	/	0.49	/	4.17	2.06	0.45	0.38	0.29	0.2	0.05	0.74		904	256,00-256,25	/	0.49	/	100	49.4005	10.7914	9.11271	6.95444	4.79616	1.19904	17.7458
905	256,25-256,50	5.51	/	/	/	/	/	/	/	/	/	/		905	256,25-256,50	5.51	/	/	/	/	/	/	/	/	/	/
906	256,50-256,75	/	0.99	/	5.84	1.26	0.54	0.52	0.46	0.47	0.22	2.37		906	256,50-256,75	/	0.99	/	100	21.5753	9.24658	8.90411	7.87671	8.04795	3.76712	40.5822
907	256,75-257,00	/	0.6	/	4.85	0.6	0.37	0.31	0.34	0.38	0.31	2.54		907	256,75-257,00	/	0.6	/	100	12.3711	7.62887	6.39175	7.01031	7.83505	6.39175	52.3711
908	257,00-257,25	/	0.58	/	6.46	0.94	0.42	0.25	0.43	0.49	0.46	3.47		908	257,00-257,25	/	0.58	/	100	14.5511	6.50155	3.86997	6.65635	7.58514	7.12074	53.7152
909	257,25-257,50	/	0.77	/	5.51	0.44	0.26	0.4	0.52	0.6	0.93	2.36		909	257,25-257,50	/	0.77	/	100	7.98548	4.71869	7.25953	9.43739	10.8893	16.8784	42.8312
910	257,50-257,75	/	0.85	/	3.16	0.29	0.23	0.51	0.55	0.43	0.2	0.95		910	257,50-257,75	/	0.85	/	100	9.17722	7.27848	16.1392	17.4051	13.6076	6.32911	30.0633
911	257,75-258,00	/	0.9	/	6.73	1.23	0.5	1.06	0.89	0.74	0.32	1.99		911	257,75-258,00	/	0.9	/	100	18.2764	7.42942	15.7504	13.2244	10.9955	4.75483	29.5691
912	258,00-258,25	/	0.81	/	4.35	0.2	0.12	0.52	0.56	0.49	0.17	2.29		912	258,00-258,25	/	0.81	/	100	4.5977	2.75862	11.954	12.8736	11.2644	3.90805	52.6437
913	258,25-258,50	/	0.69	/	4.18	0.03	0.04	0.24	0.3	0.28	0.18	3.11		913	258,25-258,50	/	0.69	/	100	0.717703	0.956938	5.74163	7.17703	6.69856	4.30622	74.4019
914	258,50-258,75	/	1.26	/	5.83	0.63	0.29	0.37	0.36	0.32	0.16	3.7		914	258,50-258,75	/	1.26	/	100	10.8062	4.97427	6.34648	6.17496	5.48885	2.74443	63.4648
915	258,75-259,00	/	1.05	/	6.27	0.35	0.21	0.25	0.26	0.23	0.17	4.8		915	258,75-259,00	/	1.05	/	100	5.58214	3.34928	3.98724	4.14673	3.66826	2.71132	76.555
916	259,00-259,25	/	0.48	/	3.92	0.18	0.07	0.11	0.1	0.12	0.07	3.27		916	259,00-259,25	/	0.48	/	100	4.59184	1.78571	2.80612	2.55102	3.06122	1.78571	83.4184
917	259,25-259,50	/	0.92	/	3.39	0.02	0.04	0.08	0.07	0.09	0.06	3.03		917	259,25-259,50	/	0.92	/	100	0.589971	1.17994	2.35988	2.0649	2.65487	1.76991	89.3805
918	259,50-259,75	/	1	/	5.6	0.09	0.15	0.17	0.15	0.17	0.14	4.73		918	259,50-259,75	/	1	/	100	1.60714	2.67857	3.03571	2.67857	3.03571	2.5	84.4643
919	259,75-260,00	/	0.89	/	4.83	0.08	0.16	0.13	0.13	0.16	0.11	4.06		919	259,75-260,00	/	0.89	/	100	1.65631	3.31263	2.69151	2.69151	3.31263	2.27743	84.058
920	260,00-260,25	/	0.98	/	4.83	0.14	0.17	0.15	0.15	0.13	0.13	3.96		920	260,00-260,25	/	0.98	/	100	2.89855	3.51967	3.10559	3.10559	2.69151	2.69151	81.9876
921	260,25-260,50	/	0.89	/	4.01	0.03	0.08	0.11	0.09	0.08	0.11	3.51		921	260,25-260,50	/	0.89	/	100	0.74813	1.99501	2.74314	2.24439	1.99501	2.74314	87.5312
922	260,50-260,75	/	0.63	/	3.37	0.03	0.08	0.07	0.04	0.03	0.04	3.08		922	260,50-260,75	/	0.63	/	100	0.890208	2.37389	2.07715	1.18694	0.890208	1.18694	91.3947
923	260,75-261,00	/	0.81	/	4.26	0.04	0.11	0.07	0.07	0.09	0.12	3.76		923	260,75-261,00	/	0.81	/	100	0.938967	2.58216	1.64319	1.64319	2.11268	2.8169	88.2629
924	261,00-261,25	/	0.52	/	2.66	0	0.04	0.05	0.03	0.08	0.08	2.38		924	261,00-261,25	/	0.52	/	100	0	1.50376	1.8797	1.12782	3.00752	3.00752	89.4737
925	261,25-261,50	/	1.29	/	5.29	0.23	0.11	0.09	0.13	0.55	0.24	3.94		925	261,25-261,50	/	1.29	/	100	4.34783	2.0794	1.70132	2.45747	10.397	4.53686	74.4802
926	261,50-261,75	/	0.9	/	6.26	0.04	0.11	0.07	0.09	0.27	0.23	5.45		926	261,50-261,75	/	0.9	/	100	0.638978	1.75719	1.11821	1.4377	4.3131	3.67412	87.0607
927	261,75-262,00	/	0.51	/	3.18	0.03	0.04	0.04	0.04	0.14	0.15	2.74		927	261,75-262,00	/	0.51	/	100	0.943396	1.25786	1.25786	1.25786	4.40252	4.71698	86.1635
928	262,00-262,25	/	0.79	/	4.36	0	0.01	0.04	0.08	0.22	0.21	3.8		928	262,00-262,25	/	0.79	/	100	0	0.229358	0.917431	1.83486	5.04587	4.81651	87.156
929	262,25-262,50	/	1	/	7.49	0.24	0.74	0.86	0.75	0.72	0.42	3.76		929	262,25-262,50	/	1	/	100	3.20427	9.87984	11.482	10.0134	9.61282	5.60748	50.2003
930	262,50-262,75	/	0.55	/	2.18	0.04	0.18	0.31	0.24	0.23	0.1	1.08		930	262,50-262,75	/	0.55	/	100	1.83486	8.25688	14.2202	11.0092	10.5505	4.58716	49.5413
931	262,75-263,00	/	0.6	/	3.38	0.08	0.8	0.81	0.45	0.27	0.11	0.86		931	262,75-263,00	/	0.6	/	100	2.36686	23.6686	23.9645	13.3136	7.98817	3.25444	25.4438
932	263,00-263,25	/	0.93	/	4.43	0.22	0.71	1.77	0.64	0.22	0.1	0.77		932	263,00-263,25	/	0.93	/	100	4.96614	16.0271	39.9549	14.447	4.96614	2.25734	17.3815
933	263,25-263,50	/	1.08	/	5.25	0.1	0.57	1.16	0.43	0.24	0.15	2.6		933	263,25-263,50	/	1.08	/	100	1.90476	10.8571	22.0952	8.19048	4.57143	2.85714	49.5238
934	263,50-263,75	/	0.71	/	4.82	0.07	0.39	0.42	0.24	0.18	0.12	3.4		934	263,50-263,75	/	0.71	/	100	1.45228	8.09129	8.71369	4.97925	3.73444	2.48963	70.5394
935	263,75-264,00	/	1.07	/	4.39	0.03	0.18	0.28	0.13	0.07	0.11	3.59		935	263,75-264,00	/	1.07	/	100	0.683371	4.10023	6.37813	2.96128	1.59453	2.50569	81.7768
936	264,00-264,25	/	1.24	/	2.39	0	0.05	0.05	0.02	0.04	0.02	2.21		936	264,00-264,25	/	1.24	/	100	0	2.09205	2.09205	0.83682	1.67364	0.83682	92.4686
937	264,25-264,50	/	0.58	/	3.76	0.02	0.05	0.04	0.04	0.05	0.06	3.5		937	264,25-264,50	/	0.58	/	100	0.531915	1.32979	1.06383	1.06383	1.32979	1.59574	93.0851
938	264,50-264,75	/	0.91	/	3.73	0.03	0.16	0.17	0.1	0.11	0.08	3.08		938	264,50-264,75	/	0.91	/	100	0.80429	4.28954	4.55764	2.68097	2.94906	2.14477	82.5737
939	264,75-265,00	/	0.45	/	6.3	0.04	0.13	0.11	0.1	0.13	0.11	5.68		939	264,75-265,00	/	0.45	/	100	0.634921	2.06349	1.74603	1.5873	2.06349	1.74603	90.1587
940	265,00-265,25	/	0.47	/	4.42	0.02	0.11	0.09	0.06	0.09	0.08	3.97		940	265,00-265,25	/	0.47	/	100	0.452489	2.48869	2.0362	1.35747	2.0362	1.80995	89.819
941	265,25-265,50	/	0.72	/	5.75	0	0.08	0.1	0.05	0.13	0.13	5.26		941	265,25-265,50	/	0.72	/	100	0	1.3913	1.73913	0.869565	2.26087	2.26087	91.4783
942	265,50-265,75	/	0.54	/	4.06	0	0.08	0.06	0.07	0.14	0.1	3.61		942	265,50-265,75	/	0.54	/	100	0	1.97044	1.47783	1.72414	3.44828	2.46305	88.9163
943	265,75-266,00	/	0.92	/	5.34	0	0.1	0.07	0.06	0.12	0.11	4.88		943	265,75-266,00	/	0.92	/	100	0	1.87266	1.31086	1.1236	2.24719	2.05993	91.3858
944	266,00-266,25	/	0.56	/	3.56	0	0.05	0.05	0.05	0.1	0.1	3.21		944	266,00-266,25	/	0.56	/	100	0	1.40449	1.40449	1.40449	2.80899	2.80899	90.1685
945	266,25-266,50	3.27	/	/	/	/	/	/	/	/	/	/		945	266,25-266,50	3.27	/	/	/	/	/	/	/	/	/	/
946	266,50-266,75	/	0.91	/	7.27	0	0.1	0.09	0.07	0.1	0.11	6.8		946	266,50-266,75	/	0.91	/	100	0	1.37552	1.23796	0.962861	1.37552	1.51307	93.5351
947	266,75-267,00	/	0.29	/	1.54	0	0	0.01	0.01	0.02	0.05	1.45		947	266,75-267,00	/	0.29	/	100	0	0	0.649351	0.649351	1.2987	3.24675	94.1558
948	267,00-267,25	/	0.48	/	4.81	0	0.05	0.05	0.05	0.11	0.17	4.38		948	267,00-267,25	/	0.48	/	100	0	1.0395	1.0395	1.0395	2.2869	3.5343	91.0603
949	267,25-267,50	/	1.2	/	4.91	0	0.04	0.06	0.05	0.22	0.17	4.37		949	267,25-267,50	/	1.2	/	100	0	0.814664	1.222	1.01833	4.48065	3.46232	89.002
950	267,50-267,75	/	0.6	/	4.77	0	0.02	0.06	0.09	0.28	0.11	4.21		950	267,50-267,75	/	0.6	/	100	0	0.419287	1.25786	1.88679	5.87002	2.30608	88.26
951	267,75-268,00	/	0.78	/	4.96	0	0.03	0.06	0.11	0.17	0.11	4.48		951	267,75-268,00	/	0.78	/	100	0	0.604839	1.20968	2.21774	3.42742	2.21774	90.3226
952	268,00-268,25	/	0.88	/	5.57	0	0.05	0.04	0.08	0.12	0.16	5.12		952	268,00-268,25	/	0.88	/	100	0	0.897666	0.718133	1.43627	2.1544	2.87253	91.921
953	268,25-268,50	/	0.68	/	2.41	0.01	0.01	0.05	0.05	0.05	0.07	2.17		953	268,25-268,50	/	0.68	/	100	0.414938	0.414938	2.07469	2.07469	2.07469	2.90456	90.0415
954	268,50-268,75	/	0.53	/	2.45	0	0	0.05	0.04	0.07	0.05	2.24		954	268,50-268,75	/	0.53	/	100	0	0	2.04082	1.63265	2.85714	2.04082	91.4286
955	268,75-269,00	/	0.55	/	5.05	0.01	0.04	0.09	0.09	0.26	0.11	4.45		955	268,75-269,00	/	0.55	/	100	0.19802	0.792079	1.78218	1.78218	5.14851	2.17822	88.1188
956	269,00-269,25	/	0.66	/	4.08	0	0.03	0.03	0.14	0.28	0.14	3.46		956	269,00-269,25	/	0.66	/	100	0	0.735294	0.735294	3.43137	6.86275	3.43137	84.8039
957	269,25-269,50	/	0.42	/	3.18	0	0.02	0.04	0.09	0.14	0.09	2.8		957	269,25-269,50	/	0.42	/	100	0	0.628931	1.25786	2.83019	4.40252	2.83019	88.0503
958	269,50-269,75	/	0.6	/	5.24	0	0.02	0.09	0.09	0.18	0.19	4.67		958	269,50-269,75	/	0.6	/	100	0	0.381679	1.71756	1.71756	3.43511	3.62595	89.1221
959	269,75-270,00	/	0.6	/	3.74	0.03	0.07	0.08	0.08	0.1	0.17	3.21		959	269,75-270,00	/	0.6	/	100	0.802139	1.87166	2.13904	2.13904	2.6738	4.54545	85.8289
960	270,00-270,25	/	0.38	/	2.85	0	0.03	0.03	0.06	0.08	0.1	2.55		960	270,00-270,25	/	0.38	/	100	0	1.05263	1.05263	2.10526	2.80702	3.50877	89.4737
961	270,25-270,50	/	0.57	/	4.29	0	0.02	0.05	0.05	0.15	0.14	3.88		961	270,25-270,50	/	0.57	/	100	0	0.4662	1.1655	1.1655	3.4965	3.2634	90.4429
962	270,50-270,75	/	0.46	/	2.45	0	0.05	0.04	0.05	0.04	0.08	2.19		962	270,50-270,75	/	0.46	/	100	0	2.04082	1.63265	2.04082	1.63265	3.26531	89.3878
963	270,75-271,00	/	0.91	/	3.89	0	0.03	0.06	0.07	0.15	0.07	3.51		963	270,75-271,00	/	0.91	/	100	0	0.771208	1.54242	1.79949	3.85604	1.79949	90.2314
964	271,00-271,25	/	0.79	/	4.1	0	0.04	0.03	0.06	0.09	0.11	3.77		964	271,00-271,25	/	0.79	/	100	0	0.97561	0.731707	1.46341	2.19512	2.68293	91.9512
965	271,25-271,50	/	0.8	/	5.88	0	0.04	0.07	0.07	0.13	0.16	5.41		965	271,25-271,50	/	0.8	/	100	0	0.680272	1.19048	1.19048	2.21088	2.72109	92.0068
966	271,50-271,75	/	0.54	/	4.15	0.02	0.1	0.09	0.08	0.14	0.09	3.63		966	271,50-271,75	/	0.54	/	100	0.481928	2.40964	2.16867	1.92771	3.37349	2.16867	87.4699
967	271,75-272,00	/	0.82	/	2.87	0	0	0.08	0.07	0.09	0.11	2.52		967	271,75-272,00	/	0.82	/	100	0	0	2.78746	2.43902	3.13589	3.83275	87.8049
968	272,00-272,25	/	0.74	/	3.95	0.02	0.03	0.03	0.05	0.13	0.1	3.59		968	272,00-272,25	/	0.74	/	100	0.506329	0.759494	0.759494	1.26582	3.29114	2.53165	90.8861
969	272,25-272,50	/	0.45	/	3.39	0	0.02	0.02	0.03	0.06	0.08	3.18		969	272,25-272,50	/	0.45	/	100	0	0.589971	0.589971	0.884956	1.76991	2.35988	93.8053
970	272,50-272,75	/	0.92	/	5.67	0	0.2	0.16	0.13	0.32	0.14	4.72		970	272,50-272,75	/	0.92	/	100	0	3.52734	2.82187	2.29277	5.64374	2.46914	83.2451
971	272,75-273,00	/	0.53	/	2.83	0	0	0.07	0.05	0.08	0.12	2.51		971	272,75-273,00	/	0.53	/	100	0	0	2.4735	1.76678	2.82686	4.24028	88.6926
972	273,00-273,25	/	0.57	/	5.78	0	0.03	0.05	0.06	0.29	0.21	5.14		972	273,00-273,25	/	0.57	/	100	0	0.519031	0.865052	1.03806	5.0173	3.63322	88.9273
973	273,25-273,50	/	0.46	/	3.14	0	0.02	0.06	0.13	0.28	0.16	2.49		973	273,25-273,50	/	0.46	/	100	0	0.636943	1.91083	4.14013	8.9172	5.09554	79.2994
974	273,50-273,75	/	0.7	/	6.38	0	0.05	0.05	0.05	0.15	0.11	5.97		974	273,50-273,75	/	0.7	/	100	0	0.783699	0.783699	0.783699	2.3511	1.72414	93.5737
975	273,75-274,00	/	0.38	/	2.75	0	0.05	0.08	0.08	0.07	0.03	2.44		975	273,75-274,00	/	0.38	/	100	0	1.81818	2.90909	2.90909	2.54545	1.09091	88.7273
976	274,00-274,25	/	0.64	/	4.37	0	0.02	0.08	0.09	0.1	0.11	3.97		976	274,00-274,25	/	0.64	/	100	0	0.457666	1.83066	2.0595	2.28833	2.51716	90.8467
977	274,25-274,50	/	0.56	/	3.68	0	0	0.11	0.08	0.13	0.16	3.2		977	274,25-274,50	/	0.56	/	100	0	0	2.98913	2.17391	3.53261	4.34783	86.9565
978	274,50-274,75	/	0.35	/	5.92	0	0.01	0.06	0.13	0.49	0.31	4.92		978	274,50-274,75	/	0.35	/	100	0	0.168919	1.01351	2.19595	8.27703	5.23649	83.1081
979	274,75-275,00	/	0.69	/	1.57	0	0	0.04	0.06	0.13	0.05	1.29		979	274,75-275,00	/	0.69	/	100	0	0	2.54777	3.82166	8.28025	3.18471	82.1656
980	275,00-275,25	/	0.61	/	6.96	0	0.05	0.07	0.12	0.18	0.16	6.38		980	275,00-275,25	/	0.61	/	100	0	0.718391	1.00575	1.72414	2.58621	2.29885	91.6667
981	275,25-275,50	/	0.47	/	4.89	0	0.05	0.07	0.11	0.19	0.14	4.33		981	275,25-275,50	/	0.47	/	100	0	1.02249	1.43149	2.24949	3.88548	2.86299	88.5481
982	275,50-275,75	/	0.51	/	4.86	0	0.03	0.13	0.08	0.13	0.2	4.29		982	275,50-275,75	/	0.51	/	100	0	0.617284	2.6749	1.64609	2.6749	4.11523	88.2716
983	275,75-276,00	/	0.55	/	3.21	0	0	0.05	0.04	0.05	0.13	2.94		983	275,75-276,00	/	0.55	/	100	0	0	1.55763	1.24611	1.55763	4.04984	91.5888
984	276,00-276,25	/	0.67	/	4.01	0	0.01	0.05	0.05	0.29	0.2	3.41		984	276,00-276,25	/	0.67	/	100	0	0.249377	1.24688	1.24688	7.23192	4.98753	85.0374
985	276,25-276,50	3.91	/	/	/	/	/	/	/	/	/	/		985	276,25-276,50	3.91	/	/	/	/	/	/	/	/	/	/
986	276,50-276,75	/	0.74	/	4.16	0	0	0.03	0.14	0.58	0.42	2.99		986	276,50-276,75	/	0.74	/	100	0	0	0.721154	3.36538	13.9423	10.0962	71.875
987	276,75-277,00	/	0.64	/	5.54	0	0	0.07	0.18	0.58	0.53	4.18		987	276,75-277,00	/	0.64	/	100	0	0	1.26354	3.2491	10.4693	9.56679	75.4513
988	277,00-277,25	/	0.67	/	4.93	0	0	0.04	0.04	0.35	0.33	4.17		988	277,00-277,25	/	0.67	/	100	0	0	0.811359	0.811359	7.09939	6.69371	84.5842
989	277,25-277,50	/	1.03	/	5.54	0	0.03	0.08	0.1	0.32	0.21	4.8		989	277,25-277,50	/	1.03	/	100	0	0.541516	1.44404	1.80505	5.77617	3.79061	86.6426
990	277,50-277,75	/	0.77	/	3.56	0	0	0.02	0.09	0.14	0.23	3.08		990	277,50-277,75	/	0.77	/	100	0	0	0.561798	2.52809	3.93258	6.46067	86.5169
991	277,75-278,00	/	0.97	/	4.13	0	0	0.09	0.13	0.24	0.28	3.39		991	277,75-278,00	/	0.97	/	100	0	0	2.17918	3.1477	5.81114	6.77966	82.0823
992	278,00-278,25	/	0.86	/	6.2	0	0.05	0.1	0.18	0.58	0.47	4.82		992	278,00-278,25	/	0.86	/	100	0	0.806452	1.6129	2.90323	9.35484	7.58065	77.7419
993	278,25-278,50	/	0.74	/	4	0.02	0.06	0.08	0.23	0.41	0.44	2.76		993	278,25-278,50	/	0.74	/	100	0.5	1.5	2	5.75	10.25	11	69
994	278,50-278,75	/	0.82	/	3.43	0.1	0.05	0.15	0.5	0.49	0.24	1.9		994	278,50-278,75	/	0.82	/	100	2.91545	1.45773	4.37318	14.5773	14.2857	6.99708	55.3936
995	278,75-279,00	/	0.59	/	4.54	0.26	0.16	0.28	0.73	0.51	0.34	2.26		995	278,75-279,00	/	0.59	/	100	5.72687	3.52423	6.1674	16.0793	11.2335	7.48899	49.7797
996	279,00-279,25	/	1.36	/	4.7	0.29	0.24	0.29	0.45	0.41	0.62	2.4		996	279,00-279,25	/	1.36	/	100	6.17021	5.10638	6.17021	9.57447	8.7234	13.1915	51.0638
997	279,25-279,50	/	0.93	/	3.22	0.15	0.12	0.19	0.39	0.25	0.11	2.01		997	279,25-279,50	/	0.93	/	100	4.65839	3.72671	5.90062	12.1118	7.76398	3.41615	62.4224
998	279,50-279,75	/	0.54	/	7.02	0.34	0.36	0.51	1.01	0.5	0.2	4.1		998	279,50-279,75	/	0.54	/	100	4.8433	5.12821	7.26496	14.3875	7.12251	2.849	58.4046
999	279,75-280,00	/	0.53	/	3.78	0.42	0.3	0.34	0.4	0.19	0.08	2.05		999	279,75-280,00	/	0.53	/	100	11.1111	7.93651	8.99471	10.582	5.02646	2.1164	54.2328
1000	280,00-280,25	/	0.64	/	2.72	0.4	0.19	0.36	0.49	0.25	0.09	0.94		1000	280,00-280,25	/	0.64	/	100	14.7059	6.98529	13.2353	18.0147	9.19118	3.30882	34.5588
1001	280,25-280,50	/	0.73	/	5.08	0.55	0.45	0.66	0.78	0.34	0.09	2.21		1001	280,25-280,50	/	0.73	/	100	10.8268	8.85827	12.9921	15.3543	6.69291	1.77165	43.5039
1002	280,50-280,75	/	0.93	/	4.55	0.88	0.73	1	0.94	0.4	0.13	0.47		1002	280,50-280,75	/	0.93	/	100	19.3407	16.044	21.978	20.6593	8.79121	2.85714	10.3297
1003	280,75-281,00	/	0.83	/	5.74	0.8	0.85	1.27	1.18	0.45	0.16	1.03		1003	280,75-281,00	/	0.83	/	100	13.9373	14.8084	22.1254	20.5575	7.83972	2.78746	17.9443
1004	281,00-281,25	/	0.58	/	5.37	0.75	0.79	1.16	0.91	0.34	0.13	1.29		1004	281,00-281,25	/	0.58	/	100	13.9665	14.7114	21.6015	16.946	6.33147	2.42086	24.0223
1005	281,25-281,50	/	0.48	/	3.56	0.39	0.59	0.74	0.68	0.3	0.1	0.76		1005	281,25-281,50	/	0.48	/	100	10.9551	16.573	20.7865	19.1011	8.42697	2.80899	21.3483
1006	281,50-281,75	/	0.69	/	4.66	0.86	0.59	0.94	0.72	0.31	0.08	1.16		1006	281,50-281,75	/	0.69	/	100	18.4549	12.6609	20.1717	15.4506	6.65236	1.71674	24.8927
1007	281,75-282,00	/	0.57	/	2.32	0.44	0.34	0.49	0.43	0.17	0.04	0.41		1007	281,75-282,00	/	0.57	/	100	18.9655	14.6552	21.1207	18.5345	7.32759	1.72414	17.6724
1008	282,00-282,25	/	1.41	/	4.22	0.57	0.68	0.92	0.74	0.34	0.18	0.79		1008	282,00-282,25	/	1.41	/	100	13.5071	16.1137	21.8009	17.5355	8.05687	4.2654	18.7204
1009	282,25-282,50	/	1.16	/	3.03	0.61	0.43	0.59	0.51	0.17	0.07	0.65		1009	282,25-282,50	/	1.16	/	100	20.132	14.1914	19.4719	16.8317	5.61056	2.31023	21.4521
1010	282,50-282,75	/	0.65	/	3.38	0.45	0.45	0.68	0.54	0.21	0.08	0.97		1010	282,50-282,75	/	0.65	/	100	13.3136	13.3136	20.1183	15.9763	6.21302	2.36686	28.6982
1011	282,75-283,00	/	0.67	/	3.27	0.25	0.62	0.77	0.54	0.24	0.35	0.5		1011	282,75-283,00	/	0.67	/	100	7.64526	18.9602	23.5474	16.5138	7.33945	10.7034	15.2905
1012	283,00-283,25	/	0.73	/	3.24	0.2	0.42	0.73	0.55	0.24	0.14	0.96		1012	283,00-283,25	/	0.73	/	100	6.17284	12.963	22.5309	16.9753	7.40741	4.32099	29.6296
1013	283,25-283,50	/	0.53	/	3.99	0.1	0.25	0.51	0.39	0.3	0.29	2.15		1013	283,25-283,50	/	0.53	/	100	2.50627	6.26566	12.782	9.77444	7.5188	7.26817	53.8847
1014	283,50-283,75	/	0.45	/	7.44	0.22	0.01	0.77	0.67	0.63	0.34	4.8		1014	283,50-283,75	/	0.45	/	100	2.95699	0.134409	10.3495	9.00538	8.46774	4.56989	64.5161
1015	283,75-284,00	/	1.13	/	5.8	0	0.07	0.11	0.15	0.4	0.27	4.8		1015	283,75-284,00	/	1.13	/	100	0	1.2069	1.89655	2.58621	6.89655	4.65517	82.7586
1016	284,00-284,25	/	1.05	/	6.54	0.01	0.12	0.15	0.15	0.26	0.35	5.5		1016	284,00-284,25	/	1.05	/	100	0.152905	1.83486	2.29358	2.29358	3.97554	5.35168	84.0979
1017	284,25-284,50	/	0.32	/	4.57	0	0.03	0.03	0.05	0.12	0.31	4.03		1017	284,25-284,50	/	0.32	/	100	0	0.656455	0.656455	1.09409	2.62582	6.78337	88.1838
1018	284,50-284,75	/	0.41	/	7.39	0.13	0.24	0.2	0.22	0.3	0.32	5.98		1018	284,50-284,75	/	0.41	/	100	1.75913	3.24763	2.70636	2.977	4.05954	4.33018	80.9202
1019	284,75-285,00	/	0.37	/	7.05	0.2	0.17	0.19	0.24	0.27	0.35	5.63		1019	284,75-285,00	/	0.37	/	100	2.83688	2.41135	2.69504	3.40426	3.82979	4.96454	79.8582
1020	285,00-285,25	/	0.75	/	5.84	0.79	0.17	0.15	0.36	0.42	0.21	3.74		1020	285,00-285,25	/	0.75	/	100	13.5274	2.91096	2.56849	6.16438	7.19178	3.59589	64.0411
1021	285,25.285,50	/	0.86	/	7.02	0.87	0.36	0.48	0.66	0.64	0.29	3.72		1021	285,25.285,50	/	0.86	/	100	12.3932	5.12821	6.83761	9.40171	9.11681	4.13105	52.9915
1022	286,25-286,50	/	0.7	/	5.47	0.3	0.32	0.38	0.87	0.47	0.2	2.93		1022	286,25-286,50	/	0.7	/	100	5.48446	5.85009	6.94698	15.9049	8.59232	3.65631	53.5649
1023	286,75-286,75	/	0.53	/	4.14	0.14	0.19	0.33	0.54	0.26	0.17	2.51		1023	286,75-286,75	/	0.53	/	100	3.38164	4.58937	7.97101	13.0435	6.28019	4.10628	60.628
1024	286,75-287,00	/	0.66	/	3.31	0.16	0.24	0.3	0.55	0.23	0.14	1.69		1024	286,75-287,00	/	0.66	/	100	4.83384	7.25076	9.06344	16.6163	6.94864	4.22961	51.0574
1025	287,00-287,25	/	0.83	/	6.25	0.23	0.32	0.48	0.66	0.28	0.17	4.11		1025	287,00-287,25	/	0.83	/	100	3.68	5.12	7.68	10.56	4.48	2.72	65.76
1026	287,25-287,50	/	1.68	/	5.19	0.43	0.3	0.62	0.69	0.28	0.18	2.69		1026	287,25-287,50	/	1.68	/	100	8.28516	5.78035	11.9461	13.2948	5.39499	3.46821	51.8304
1027	287,50-287,75	/	0.98	/	4.2	0.28	0.36	0.44	0.5	0.19	0.15	2.28		1027	287,50-287,75	/	0.98	/	100	6.66667	8.57143	10.4762	11.9048	4.52381	3.57143	54.2857
1028	287,75-288,00	/	0.59	/	2.86	0.16	0.23	0.26	0.32	0.14	0.31	1.44		1028	287,75-288,00	/	0.59	/	100	5.59441	8.04196	9.09091	11.1888	4.8951	10.8392	50.3497
1029	288,00-288,25	/	0.66	/	3.05	0.2	0.24	0.3	0.31	0.2	0.1	1.7		1029	288,00-288,25	/	0.66	/	100	6.55738	7.86885	9.83607	10.1639	6.55738	3.27869	55.7377
1030	288,25-288,50	/	0.59	/	3.28	0.24	0.39	0.42	0.37	0.12	0.19	1.55		1030	288,25-288,50	/	0.59	/	100	7.31707	11.8902	12.8049	11.2805	3.65854	5.79268	47.2561
1031	288,50-288,75	/	0.81	/	3.69	0.19	0.33	0.43	0.35	0.1	0.18	2.11		1031	288,50-288,75	/	0.81	/	100	5.14905	8.94309	11.6531	9.48509	2.71003	4.87805	57.1816
1032	288,75-289,00	/	1.06	/	7.94	0.42	0.68	1.01	0.94	0.36	0.3	4.23		1032	288,75-289,00	/	1.06	/	100	5.28967	8.56423	12.7204	11.8388	4.53401	3.77834	53.2746
1033	289,00-289,25	/	0.5	/	5.98	0.31	0.65	0.84	0.59	0.28	0.29	3.02		1033	289,00-289,25	/	0.5	/	100	5.18395	10.8696	14.0468	9.86622	4.68227	4.8495	50.5017
1034	289,25-289,50	/	0.94	/	3.81	0.23	0.37	0.54	0.4	0.22	0.18	1.87		1034	289,25-289,50	/	0.94	/	100	6.03675	9.71129	14.1732	10.4987	5.77428	4.72441	49.0814
1035	289,50-289,75	/	1.18	/	4.62	0.15	0.31	0.4	0.33	0.26	0.26	2.91		1035	289,50-289,75	/	1.18	/	100	3.24675	6.70996	8.65801	7.14286	5.62771	5.62771	62.987
1036	289,75-290,00	/	0.48	/	5.8	0.41	0.42	0.59	0.44	0.37	0.27	3.3		1036	289,75-290,00	/	0.48	/	100	7.06897	7.24138	10.1724	7.58621	6.37931	4.65517	56.8966
1037	290,00-290,25	/	0.72	/	2.66	0.15	0.33	0.42	0.35	0.14	0.25	1.02		1037	290,00-290,25	/	0.72	/	100	5.6391	12.406	15.7895	13.1579	5.26316	9.3985	38.3459
1038	290,25-290,50	/	0.83	/	5.73	0.21	0.28	0.46	0.36	0.29	0.3	3.83		1038	290,25-290,50	/	0.83	/	100	3.66492	4.88656	8.02792	6.28272	5.06108	5.2356	66.8412
1039	290,50-290,75	/	0.8	/	7.08	0.15	0.38	0.39	0.43	0.59	0.49	4.65		1039	290,50-290,75	/	0.8	/	100	2.11864	5.36723	5.50847	6.07345	8.33333	6.9209	65.678
1040	290,75-291,00	/	1.03	/	6.38	0.03	0.11	0.12	0.14	0.16	0.48	5.34		1040	290,75-291,00	/	1.03	/	100	0.470219	1.72414	1.88088	2.19436	2.50784	7.52351	83.6991
1041	291,00-291,25	/	0.57	/	2.55	0	0.03	0.05	0.11	0.17	0.17	2.02		1041	291,00-291,25	/	0.57	/	100	0	1.17647	1.96078	4.31373	6.66667	6.66667	79.2157
1042	291,25-291,50	/	0.84	/	4.79	0	0.03	0.05	0.09	0.25	0.2	4.17		1042	291,25-291,50	/	0.84	/	100	0	0.626305	1.04384	1.87891	5.21921	4.17537	87.0564
1043	291,50-291,75	/	0.81	/	4.13	0.03	0.01	0.02	0.04	0.2	0.2	3.63		1043	291,50-291,75	/	0.81	/	100	0.726392	0.242131	0.484262	0.968523	4.84262	4.84262	87.8935
1044	291,75-292,00	/	0.74	/	5.06	0.05	0.03	0.02	0.07	0.24	0.29	4.36		1044	291,75-292,00	/	0.74	/	100	0.988142	0.592885	0.395257	1.3834	4.74308	5.73123	86.166
1045	292,00-292,25	/	0.92	/	5.3	0	0.04	0.03	0.03	0.27	0.34	4.59		1045	292,00-292,25	/	0.92	/	100	0	0.754717	0.566038	0.566038	5.09434	6.41509	86.6038
1046	292,25-292,50	/	1.27	/	4.17	0.17	0.19	0.18	0.19	0.33	0.38	2.73		1046	292,25-292,50	/	1.27	/	100	4.07674	4.55635	4.31655	4.55635	7.91367	9.11271	65.4676
1047	292,50-292,75	/	0.71	/	6.08	0	0.01	0.03	0.07	0.26	0.29	5.42		1047	292,50-292,75	/	0.71	/	100	0	0.164474	0.493421	1.15132	4.27632	4.76974	89.1447
1048	292,75-293,00	/	0.99	/	5.66	0.09	0.1	0.14	0.13	0.42	0.41	4.37		1048	292,75-293,00	/	0.99	/	100	1.59011	1.76678	2.4735	2.29682	7.42049	7.24382	77.2085
1049	293,00-293,25	/	0.7	/	4.87	0.02	0.01	0.03	0.1	0.24	0.29	4.18		1049	293,00-293,25	/	0.7	/	100	0.410678	0.205339	0.616016	2.05339	4.92813	5.95483	85.8316
1050	293,25-293,50	/	1.02	/	7.15	0.15	0.09	0.12	0.4	0.57	0.34	5.48		1050	293,25-293,50	/	1.02	/	100	2.0979	1.25874	1.67832	5.59441	7.97203	4.75524	76.6434
1051	293,50-293,75	/	1.19	/	6.39	0.02	0.05	0.08	0.32	0.46	0.37	5.09		1051	293,50-293,75	/	1.19	/	100	0.312989	0.782473	1.25196	5.00782	7.19875	5.7903	79.6557
1052	293,75-294,00	/	0.98	/	4.13	0	0.02	0.05	0.12	0.24	0.28	3.42		1052	293,75-294,00	/	0.98	/	100	0	0.484262	1.21065	2.90557	5.81114	6.77966	82.8087
1053	294,00-294,25	/	0.75	/	3.25	0	0.02	0.08	0.1	0.11	0.15	2.79		1053	294,00-294,25	/	0.75	/	100	0	0.615385	2.46154	3.07692	3.38462	4.61538	85.8462
1054	294,25-294,50	/	1.11	/	2.84	0.14	0.06	0.15	0.16	0.31	0.12	1.9		1054	294,25-294,50	/	1.11	/	100	4.92958	2.11268	5.28169	5.6338	10.9155	4.22535	66.9014
1055	294,50-294,75	/	0.7	/	5.78	0.02	0.09	0.39	0.6	0.51	0.19	3.98		1055	294,50-294,75	/	0.7	/	100	0.346021	1.55709	6.7474	10.3806	8.82353	3.2872	68.8581
1056	294,75-295,00	/	1.18	/	4.27	0.03	0.05	0.02	0.13	0.17	0.12	3.75		1056	294,75-295,00	/	1.18	/	100	0.702576	1.17096	0.468384	3.0445	3.98126	2.8103	87.822
1057	295,00-295,25	/	0.54	/	2.92	0	0.02	0.02	0.03	0.04	0.14	2.67		1057	295,00-295,25	/	0.54	/	100	0	0.684932	0.684932	1.0274	1.36986	4.79452	91.4384
1058	295,25-295,50	/	0.66	/	4.29	0	0	0.03	0.04	0.08	0.1	4.04		1058	295,25-295,50	/	0.66	/	100	0	0	0.699301	0.932401	1.8648	2.331	94.1725
1059	295,50-295,75	/	0.62	/	3.7	0.03	0.04	0.04	0.04	0.09	0.09	3.37		1059	295,50-295,75	/	0.62	/	100	0.810811	1.08108	1.08108	1.08108	2.43243	2.43243	91.0811
1060	295,75-296,00	/	0.75	/	4.48	0.01	0.08	0.03	0.04	0.12	0.15	4.05		1060	295,75-296,00	/	0.75	/	100	0.223214	1.78571	0.669643	0.892857	2.67857	3.34821	90.4018
1061	296,00-296,25	/	0.97	/	3.55	0	0.05	0.01	0.02	0.05	0.1	3.32		1061	296,00-296,25	/	0.97	/	100	0	1.40845	0.28169	0.56338	1.40845	2.8169	93.5211
1062	296,25-296,50	3.94	/	/	/	/	/	/	/	/	/	/		1062	296,25-296,50	3.94	/	/	/	/	/	/	/	/	/	/
1063	296,50-296,75	/	0.7	/	2.94	0	0.02	0.01	0.01	0.04	0.1	2.76		1063	296,50-296,75	/	0.7	/	100	0	0.680272	0.340136	0.340136	1.36054	3.40136	93.8776
1064	296,75-297,00	/	0.86	/	3.76	0.01	0.04	0.05	0.06	0.1	0.19	3.31		1064	296,75-297,00	/	0.86	/	100	0.265957	1.06383	1.32979	1.59574	2.65957	5.05319	88.0319
1065	297,00-297,25	/	0.84	/	1.63	0	0.01	0.02	0.02	0.08	0.17	1.33		1065	297,00-297,25	/	0.84	/	100	0	0.613497	1.22699	1.22699	4.90798	10.4294	81.5951
1066	297,25-297,50	/	1.01	/	4.83	0	0.05	0.08	0.11	0.5	0.59	3.5		1066	297,25-297,50	/	1.01	/	100	0	1.0352	1.65631	2.27743	10.352	12.2153	72.4638
1067	297,50-297,75	/	0.44	/	2.19	0	0.01	0.04	0.04	0.18	0.29	1.63		1067	297,50-297,75	/	0.44	/	100	0	0.456621	1.82648	1.82648	8.21918	13.242	74.4292
1068	297,75-298,00	/	0.62	/	5.07	0	0.06	0.03	0.16	0.53	0.48	3.81		1068	297,75-298,00	/	0.62	/	100	0	1.18343	0.591716	3.15582	10.4536	9.46746	75.1479
1069	298,00-298,25	/	0.84	/	4.38	0	0.03	0.05	0.12	0.5	0.33	3.35		1069	298,00-298,25	/	0.84	/	100	0	0.684932	1.14155	2.73973	11.4155	7.53425	76.484
1070	298,25-298,50	/	0.53	/	2.8	0	0.03	0.03	0.05	0.27	0.26	2.16		1070	298,25-298,50	/	0.53	/	100	0	1.07143	1.07143	1.78571	9.64286	9.28571	77.1429
1071	298,50-298,75	/	0.55	/	2.98	0	0.01	0.03	0.08	0.23	0.23	2.4		1071	298,50-298,75	/	0.55	/	100	0	0.33557	1.00671	2.68456	7.71812	7.71812	80.5369
1072	298,75-299,00	/	0.33	/	3.51	0	0.01	0.04	0.05	0.31	0.23	2.87		1072	298,75-299,00	/	0.33	/	100	0	0.2849	1.1396	1.4245	8.83191	6.55271	81.7664
1073	299,00-299,25	/	0.42	/	2.38	0	0.01	0.02	0.08	0.13	0.16	1.98		1073	299,00-299,25	/	0.42	/	100	0	0.420168	0.840336	3.36134	5.46218	6.72269	83.1933
1074	299,25-299,50	/	1.26	/	4.43	0	0.05	0.04	0.13	0.39	0.24	3.58		1074	299,25-299,50	/	1.26	/	100	0	1.12867	0.902935	2.93454	8.80361	5.41761	80.8126
1075	299,50-299,75	/	0.97	/	2.44	0	0.01	0.04	0.13	0.25	0.13	1.88		1075	299,50-299,75	/	0.97	/	100	0	0.409836	1.63934	5.32787	10.2459	5.32787	77.0492
1076	299,75-300,00	/	0.77	/	3.42	0	0.06	0.03	0.05	0.13	0.11	3.04		1076	299,75-300,00	/	0.77	/	100	0	1.75439	0.877193	1.46199	3.80117	3.21637	88.8889
1077	300,00-300,25	/	0.89	/	3.38	0	0.04	0.05	0.04	0.06	0.1	3.09		1077	300,00-300,25	/	0.89	/	100	0	1.18343	1.47929	1.18343	1.77515	2.95858	91.4201
1078	300,25-300,50	/	0.59	/	3.03	0	0.05	0.07	0.05	0.07	0.07	2.72		1078	300,25-300,50	/	0.59	/	100	0	1.65017	2.31023	1.65017	2.31023	2.31023	89.769
1079	300,50-300,75	/	0.6	/	2.95	0	0.04	0.05	0.05	0.05	0.07	2.69		1079	300,50-300,75	/	0.6	/	100	0	1.35593	1.69492	1.69492	1.69492	2.37288	91.1864
1080	300,75-301,00	/	0.55	/	3.93	0	0.04	0.07	0.05	0.1	0.08	3.59		1080	300,75-301,00	/	0.55	/	100	0	1.01781	1.78117	1.27226	2.54453	2.03562	91.3486
1081	301,00-301,25	/	0.5	/	2.84	0	0.05	0.03	0.03	0.05	0.05	2.63		1081	301,00-301,25	/	0.5	/	100	0	1.76056	1.05634	1.05634	1.76056	1.76056	92.6056
1082	301,25-301,50	/	0.8	/	3.61	0	0.03	0.04	0.03	0.03	0.02	3.46		1082	301,25-301,50	/	0.8	/	100	0	0.831025	1.10803	0.831025	0.831025	0.554017	95.8449
1083	301,50-301,75	/	0.51	/	2.57	0.03	0.03	0.02	0.04	0.05	0.04	2.36		1083	301,50-301,75	/	0.51	/	100	1.16732	1.16732	0.77821	1.55642	1.94553	1.55642	91.8288
1084	301,75-302,00	/	0.72	/	3.65	0.01	0.05	0.03	0.03	0.04	0.11	3.38		1084	301,75-302,00	/	0.72	/	100	0.273973	1.36986	0.821918	0.821918	1.09589	3.0137	92.6027
1085	302,00-302,25	/	0.74	/	3.4	0	0.04	0.06	0.05	0.06	0.07	3.12		1085	302,00-302,25	/	0.74	/	100	0	1.17647	1.76471	1.47059	1.76471	2.05882	91.7647
1086	302,25-302,50	/	0.65	/	4.15	0	0.06	0.03	0.01	0.03	0.09	3.93		1086	302,25-302,50	/	0.65	/	100	0	1.44578	0.722892	0.240964	0.722892	2.16867	94.6988
1087	302,50-302,75	/	0.82	/	3.09	0	0.02	0.05	0.04	0.06	0.08	2.84		1087	302,50-302,75	/	0.82	/	100	0	0.647249	1.61812	1.2945	1.94175	2.589	91.9094
1088	302,75-303,00	/	0.77	/	4.52	0	0.05	0.07	0.04	0.12	0.1	4.14		1088	302,75-303,00	/	0.77	/	100	0	1.10619	1.54867	0.884956	2.65487	2.21239	91.5929
1089	303,00-303,25	/	0.53	/	3.03	0.02	0.01	0.02	0.03	0.04	0.06	2.85		1089	303,00-303,25	/	0.53	/	100	0.660066	0.330033	0.660066	0.990099	1.32013	1.9802	94.0594
1090	303,25-303,50	/	1.02	/	5.42	0	0.04	0.03	0.03	0.07	0.14	5.11		1090	303,25-303,50	/	1.02	/	100	0	0.738007	0.553506	0.553506	1.29151	2.58303	94.2804
1091	303,50-303,75	/	0.42	/	1.84	0	0	0.04	0.05	0.04	0.05	1.66		1091	303,50-303,75	/	0.42	/	100	0	0	2.17391	2.71739	2.17391	2.71739	90.2174
1092	303,75-304,00	/	0.34	/	0.94	0	0.01	0.02	0.02	0.02	0.03	0.84		1092	303,75-304,00	/	0.34	/	100	0	1.06383	2.12766	2.12766	2.12766	3.19149	89.3617
1093	304,00-304,25	/	0.66	/	4.72	0	0.04	0.03	0.03	0.05	0.09	4.48		1093	304,00-304,25	/	0.66	/	100	0	0.847458	0.635593	0.635593	1.05932	1.90678	94.9153
1094	304,25-304,50	/	0.53	/	2.79	0	0	0	0.01	0.01	0.03	2.74		1094	304,25-304,50	/	0.53	/	100	0	0	0	0.358423	0.358423	1.07527	98.2079
1095	304,50-304,75	/	0.69	/	3.77	0	0.01	0.03	0.03	0.04	0.11	3.55		1095	304,50-304,75	/	0.69	/	100	0	0.265252	0.795756	0.795756	1.06101	2.91777	94.1645
1096	304,75-305,00	/	0.46	/	2.26	0	0.02	0.03	0.03	0.04	0.09	2.05		1096	304,75-305,00	/	0.46	/	100	0	0.884956	1.32743	1.32743	1.76991	3.9823	90.708
1097	305,00-305,25	/	0.51	/	2.09	0	0	0.02	0.05	0.06	0.05	1.91		1097	305,00-305,25	/	0.51	/	100	0	0	0.956938	2.39234	2.87081	2.39234	91.3876
1098	305,25-305,50	/	0.96	/	5.67	0.01	0.05	0.08	0.09	0.35	0.15	4.94		1098	305,25-305,50	/	0.96	/	100	0.176367	0.881834	1.41093	1.5873	6.17284	2.6455	87.1252
1099	305,50-305,75	/	0.69	/	3.99	0	0.03	0.07	0.13	0.39	0.16	3.21		1099	305,50-305,75	/	0.69	/	100	0	0.75188	1.75439	3.25815	9.77444	4.01003	80.4511
1100	305,75-306,00	/	0.53	/	2.54	0	0.02	0.09	0.09	0.18	0.11	2.05		1100	305,75-306,00	/	0.53	/	100	0	0.787402	3.54331	3.54331	7.08661	4.33071	80.7087
1101	306,00-306,25	/	0.4	/	2.68	0	0.04	0.06	0.07	0.07	0.1	2.34		1101	306,00-306,25	/	0.4	/	100	0	1.49254	2.23881	2.61194	2.61194	3.73134	87.3134
1102	306,25-306,50	3.65	/	/	/	/	/	/	/	/	/	/		1102	306,25-306,50	3.65	/	/	/	/	/	/	/	/	/	/
1103	306,50-306,75	/	0.5	/	3.15	0	0.02	0.05	0.05	0.09	0.08	2.86		1103	306,50-306,75	/	0.5	/	100	0	0.634921	1.5873	1.5873	2.85714	2.53968	90.7937
1104	306,75-307,00	/	0.72	/	3.11	0	0.06	0.07	0.07	0.08	0.05	2.78		1104	306,75-307,00	/	0.72	/	100	0	1.92926	2.2508	2.2508	2.57235	1.60772	89.3891
1105	307,00-307,25	/	1	/	4.03	0.01	0.04	0.02	0.04	0.07	0.14	3.71		1105	307,00-307,25	/	1	/	100	0.248139	0.992556	0.496278	0.992556	1.73697	3.47395	92.0596
1106	307,25-307,50	/	0.59	/	2.96	0	0.03	0.04	0.04	0.08	0.09	2.68		1106	307,25-307,50	/	0.59	/	100	0	1.01351	1.35135	1.35135	2.7027	3.04054	90.5405
1107	307,50-307,75	/	0.76	/	3.54	0	0	0.05	0.04	0.14	0.16	3.15		1107	307,50-307,75	/	0.76	/	100	0	0	1.41243	1.12994	3.9548	4.51977	88.9831
1108	307,75-308,00	/	0.29	/	2.32	0	0.04	0.04	0.03	0.12	0.07	2.02		1108	307,75-308,00	/	0.29	/	100	0	1.72414	1.72414	1.2931	5.17241	3.01724	87.069
1109	308,00-308,25	/	0.52	/	4.05	0	0	0.03	0.02	0.12	0.14	3.74		1109	308,00-308,25	/	0.52	/	100	0	0	0.740741	0.493827	2.96296	3.45679	92.3457
1110	308,25-308,50	/	0.44	/	4	0	0.01	0.02	0.04	0.24	0.29	3.4		1110	308,25-308,50	/	0.44	/	100	0	0.25	0.5	1	6	7.25	85
1111	308,50-308,75	/	0.74	/	2.56	0	0	0.04	0.05	0.25	0.28	1.94		1111	308,50-308,75	/	0.74	/	100	0	0	1.5625	1.95312	9.76562	10.9375	75.7812
1112	308,75-309,00	/	0.55	/	2.74	0	0.01	0.02	0.06	0.48	0.31	1.86		1112	308,75-309,00	/	0.55	/	100	0	0.364964	0.729927	2.18978	17.5182	11.3139	67.8832
1113	309,00-309,25	/	0.66	/	4.467	0	0.01	0.04	0.1	0.587	0.55	3.18		1113	309,00-309,25	/	0.66	/	100	0	0.223864	0.895456	2.23864	13.1408	12.3125	71.1887
1114	309,25-309,50	/	0.76	/	4.2	0	0.02	0.05	0.1	0.61	0.48	2.94		1114	309,25-309,50	/	0.76	/	100	0	0.47619	1.19048	2.38095	14.5238	11.4286	70
1115	309,50-309,75	/	0.74	/	4.18	0	0.02	0.04	0.09	0.67	0.54	2.82		1115	309,50-309,75	/	0.74	/	100	0	0.478469	0.956938	2.15311	16.0287	12.9187	67.4641
1116	309,75-310,00	/	0.87	/	3.81	0	0	0.04	0.12	0.56	0.52	2.57		1116	309,75-310,00	/	0.87	/	100	0	0	1.04987	3.14961	14.6982	13.6483	67.4541
1117	310,00-310,25	/	0.53	/	1.47	0	0	0.01	0.01	0.11	0.34	1		1117	310,00-310,25	/	0.53	/	100	0	0	0.680272	0.680272	7.48299	23.1293	68.0272
1118	310,25-310,50	/	0.73	/	5.72	0	0.01	0.04	0.16	0.68	1.11	3.72		1118	310,25-310,50	/	0.73	/	100	0	0.174825	0.699301	2.7972	11.8881	19.4056	65.035
1119	310,50-310,75	/	0.59	/	3.81	0	0.03	0.06	0.13	0.63	0.66	2.3		1119	310,50-310,75	/	0.59	/	100	0	0.787402	1.5748	3.41207	16.5354	17.3228	60.3675
1120	310,75-311,00	/	0.63	/	3.62	0	0.01	0.02	0.22	0.45	0.83	2.09		1120	310,75-311,00	/	0.63	/	100	0	0.276243	0.552486	6.07735	12.4309	22.9282	57.7348
1121	311,00-311,25	/	0.47	/	3.87	0	0.01	0.09	0.54	0.58	0.64	2.01		1121	311,00-311,25	/	0.47	/	100	0	0.258398	2.32558	13.9535	14.9871	16.5375	51.938
1122	311,25-311,50	/	0.65	/	2.97	0	0.05	0.19	0.66	0.41	0.34	1.32		1122	311,25-311,50	/	0.65	/	100	0	1.6835	6.39731	22.2222	13.8047	11.4478	44.4444
1123	311,50-311,75	/	0.75	/	3.86	0	0.04	0.14	0.22	0.22	0.46	2.78		1123	311,50-311,75	/	0.75	/	100	0	1.03627	3.62694	5.69948	5.69948	11.9171	72.0207
1124	311,75-312,00	/	0.85	/	4.35	0	0.01	0.05	0.12	0.5	0.25	3.42		1124	311,75-312,00	/	0.85	/	100	0	0.229885	1.14943	2.75862	11.4943	5.74713	78.6207
1125	312,00-312,25	/	0.81	/	3.45	0	0.03	0.04	0.15	0.31	0.24	2.68		1125	312,00-312,25	/	0.81	/	100	0	0.869565	1.15942	4.34783	8.98551	6.95652	77.6812
1126	312,25-312,50	/	0.26	/	3.25	0	0.01	0.02	0.04	0.12	0.16	2.9		1126	312,25-312,50	/	0.26	/	100	0	0.307692	0.615385	1.23077	3.69231	4.92308	89.2308
1127	312,50-312,75	/	0.39	/	2.06	0	0.01	0.02	0.03	0.05	0.13	1.82		1127	312,50-312,75	/	0.39	/	100	0	0.485437	0.970874	1.45631	2.42718	6.31068	88.3495
1128	312,75-313,00	/	0.68	/	3.92	0	0.01	0.03	0.03	0.09	0.23	3.53		1128	312,75-313,00	/	0.68	/	100	0	0.255102	0.765306	0.765306	2.29592	5.86735	90.051
1129	313,00-313,25	/	1.14	/	3.71	0	0.02	0.02	0.03	0.06	0.16	3.42		1129	313,00-313,25	/	1.14	/	100	0	0.539084	0.539084	0.808625	1.61725	4.31267	92.1833
1130	313,25-313,50	/	0.86	/	3.69	0	0.01	0.02	0.04	0.1	0.22	3.3		1130	313,25-313,50	/	0.86	/	100	0	0.271003	0.542005	1.08401	2.71003	5.96206	89.4309
1131	313,50-313,75	/	0.73	/	3.09	0	0.01	0.03	0.02	0.1	0.15	2.78		1131	313,50-313,75	/	0.73	/	100	0	0.323625	0.970874	0.647249	3.23625	4.85437	89.9676
1132	313,75-314,00	/	0.51	/	3.38	0	0.01	0.03	0.03	0.08	0.22	3.01		1132	313,75-314,00	/	0.51	/	100	0	0.295858	0.887574	0.887574	2.36686	6.50888	89.0533
1133	314,00-314,25	/	0.36	/	2.48	0	0.01	0.02	0.04	0.14	0.31	1.96		1133	314,00-314,25	/	0.36	/	100	0	0.403226	0.806452	1.6129	5.64516	12.5	79.0323
1134	314,25-314,50	/	0.64	/	4.59	0	0.02	0.03	0.12	0.51	0.39	3.52		1134	314,25-314,50	/	0.64	/	100	0	0.43573	0.653595	2.61438	11.1111	8.49673	76.6885
1135	314,50-314,75	/	0.4	/	1.64	0	0.01	0.01	0.03	0.12	0.19	1.28		1135	314,50-314,75	/	0.4	/	100	0	0.609756	0.609756	1.82927	7.31707	11.5854	78.0488
1136	314,75-315,00	/	1.19	/	4.92	0	0.03	0.03	0.09	0.31	0.58	3.88		1136	314,75-315,00	/	1.19	/	100	0	0.609756	0.609756	1.82927	6.30081	11.7886	78.8618
1137	315,00-315,25	/	0.49	/	2.98	0	0.01	0.02	0.03	0.22	0.26	2.44		1137	315,00-315,25	/	0.49	/	100	0	0.33557	0.671141	1.00671	7.38255	8.72483	81.8792
1138	315,25-315,50	/	0.76	/	4.69	0	0.06	0.08	0.6	1.09	0.35	2.51		1138	315,25-315,50	/	0.76	/	100	0	1.27932	1.70576	12.7932	23.2409	7.46269	53.5181
1139	315,50-315,75	/	0.36	/	2.38	0	0.02	0.1	0.5	0.64	0.19	0.93		1139	315,50-315,75	/	0.36	/	100	0	0.840336	4.20168	21.0084	26.8908	7.98319	39.0756
1140	315,75-316,00	/	0.71	/	1.46	0	0.01	0.1	0.3	0.28	0.11	0.66		1140	315,75-316,00	/	0.71	/	100	0	0.684932	6.84932	20.5479	19.1781	7.53425	45.2055
1141	316,00-316,25	/	0.68	/	4.45	0	0.03	0.08	0.27	0.24	0.2	3.63		1141	316,00-316,25	/	0.68	/	100	0	0.674157	1.79775	6.06742	5.39326	4.49438	81.573
1142	316,25-316,50	3.67	/	/	/	/	/	/	/	/	/	/		1142	316,25-316,50	3.67	/	/	/	/	/	/	/	/	/	/
1143	316,50-316,75	/	0.76	/	3.55	0	0.02	0.01	0.04	0.1	0.31	3.07		1143	316,50-316,75	/	0.76	/	100	0	0.56338	0.28169	1.12676	2.8169	8.73239	86.4789
1144	316,75-317,00	/	0.43	/	4.12	0	0.02	0.02	0.07	0.24	0.49	3.28		1144	316,75-317,00	/	0.43	/	100	0	0.485437	0.485437	1.69903	5.82524	11.8932	79.6117
1145	317,00-317,25	/	1.13	/	5.07	0	0.03	0.13	0.11	0.28	0.45	4.07		1145	317,00-317,25	/	1.13	/	100	0	0.591716	2.5641	2.16963	5.52268	8.87574	80.2761
1146	317,25-317,50	/	0.62	/	2.69	0	0.01	0.02	0.04	0.11	0.16	2.35		1146	317,25-317,50	/	0.62	/	100	0	0.371747	0.743494	1.48699	4.08922	5.94796	87.3606
1147	317,50-317,75	/	0.55	/	5.35	0	0.09	0.15	0.35	0.52	0.54	3.7		1147	317,50-317,75	/	0.55	/	100	0	1.68224	2.80374	6.54206	9.71963	10.0935	69.1589
1148	317,75-318,00	/	0.37	/	1.85	0	0.01	0.1	0.34	0.42	0.16	0.82		1148	317,75-318,00	/	0.37	/	100	0	0.540541	5.40541	18.3784	22.7027	8.64865	44.3243
1149	318,00-318,25	/	0.69	/	3.89	0	0.02	0.03	0.29	0.4	0.36	2.79		1149	318,00-318,25	/	0.69	/	100	0	0.514139	0.771208	7.45501	10.2828	9.2545	71.7224
1150	318,25-318,50	/	0.38	/	2.6	0	0.01	0.03	0.05	0.21	0.2	2.1		1150	318,25-318,50	/	0.38	/	100	0	0.384615	1.15385	1.92308	8.07692	7.69231	80.7692
1151	318,50-318,75	/	0.8	/	3.84	0	0.04	0.02	0.05	0.13	0.26	3.34		1151	318,50-318,75	/	0.8	/	100	0	1.04167	0.520833	1.30208	3.38542	6.77083	86.9792
1152	318,75-319,00	/	0.4	/	3.04	0	0.02	0.03	0.09	0.15	0.21	2.54		1152	318,75-319,00	/	0.4	/	100	0	0.657895	0.986842	2.96053	4.93421	6.90789	83.5526
1153	319,00-319,25	/	0.95	/	5.59	0	0.02	0.03	0.03	0.2	0.26	5.05		1153	319,00-319,25	/	0.95	/	100	0	0.357782	0.536673	0.536673	3.57782	4.65116	90.3399
1154	319,25-319,50	/	0.64	/	2.89	0	0.01	0.01	0.04	0.02	0.06	2.75		1154	319,25-319,50	/	0.64	/	100	0	0.346021	0.346021	1.38408	0.692042	2.07612	95.1557
1155	319,50-319,75	/	0.37	/	2.27	0	0.01	0.04	0.03	0.1	0.09	2		1155	319,50-319,75	/	0.37	/	100	0	0.440529	1.76211	1.32159	4.40529	3.96476	88.1057
1156	319,75-320,00	/	0.65	/	2.71	0	0.01	0.03	0.04	0.08	0.13	2.42		1156	319,75-320,00	/	0.65	/	100	0	0.369004	1.10701	1.47601	2.95203	4.79705	89.2989
1157	320,00-320,25	/	0.69	/	3.46	0	0.01	0.02	0.03	0.1	0.27	3.03		1157	320,00-320,25	/	0.69	/	100	0	0.289017	0.578035	0.867052	2.89017	7.80347	87.5723
1158	320,25-320,50	/	0.84	/	5.47	0	0.01	0.02	0.03	0.21	0.34	4.86		1158	320,25-320,50	/	0.84	/	100	0	0.182815	0.365631	0.548446	3.83912	6.21572	88.8483
1159	320,50-320,75	/	0.41	/	2.67	0	0.01	0.01	0.02	0.11	0.3	2.22		1159	320,50-320,75	/	0.41	/	100	0	0.374532	0.374532	0.749064	4.11985	11.236	83.1461
1160	320,75-321,00	/	0.63	/	3.84	0	0.01	0.03	0.05	0.2	0.32	3.23		1160	320,75-321,00	/	0.63	/	100	0	0.260417	0.78125	1.30208	5.20833	8.33333	84.1146
1161	321,00-321,25	/	0.71	/	5.48	0	0.01	0.04	0.05	0.4	0.52	4.46		1161	321,00-321,25	/	0.71	/	100	0	0.182482	0.729927	0.912409	7.29927	9.48905	81.3869
1162	321,25-321,50	/	0.65	/	3.28	0	0	0.02	0.02	0.24	0.37	2.63		1162	321,25-321,50	/	0.65	/	100	0	0	0.609756	0.609756	7.31707	11.2805	80.1829
1163	321,50-321,75	/	0.79	/	3.82	0	0.01	0.04	0.08	0.22	0.43	3.04		1163	321,50-321,75	/	0.79	/	100	0	0.26178	1.04712	2.09424	5.75916	11.2565	79.5812
1164	321,75-322,00	/	0.87	/	4.18	0	0.01	0.04	0.05	0.32	0.52	3.24		1164	321,75-322,00	/	0.87	/	100	0	0.239234	0.956938	1.19617	7.6555	12.4402	77.512
1165	322,00-322,25	/	0.64	/	5.14	0	0.01	0.01	0.06	0.45	0.24	4.37		1165	322,00-322,25	/	0.64	/	100	0	0.194553	0.194553	1.16732	8.75486	4.66926	85.0195
1166	322,25-322,50	/	0.78	/	3.72	0	0.01	0.02	0.04	0.19	0.48	2.98		1166	322,25-322,50	/	0.78	/	100	0	0.268817	0.537634	1.07527	5.10753	12.9032	80.1075
1167	322,50-322,75	/	0.63	/	3.33	0	0	0.05	0.1	0.34	0.34	2.5		1167	322,50-322,75	/	0.63	/	100	0	0	1.5015	3.003	10.2102	10.2102	75.0751
1168	322,75-323,00	/	0.85	/	5.27	0	0.01	0.07	0.09	0.56	0.67	3.87		1168	322,75-323,00	/	0.85	/	100	0	0.189753	1.32827	1.70778	10.6262	12.7135	73.4345
1169	323,00-323,25	/	0.48	/	3.71	0	0.01	0.03	0.12	0.45	0.38	2.72		1169	323,00-323,25	/	0.48	/	100	0	0.269542	0.808625	3.2345	12.1294	10.2426	73.3154
1170	323,25-323,50	/	1.08	/	5.35	0	0	0.1	0.3	0.81	0.45	3.69		1170	323,25-323,50	/	1.08	/	100	0	0	1.86916	5.60748	15.1402	8.41121	68.972
1171	323,50-323,75	/	0.61	/	4.13	0	0.01	0.13	0.55	0.47	0.32	2.65		1171	323,50-323,75	/	0.61	/	100	0	0.242131	3.1477	13.3172	11.3801	7.74818	64.1646
1172	323,75-324,00	/	0.53	/	3.51	0	0.01	0.13	0.48	0.36	0.22	2.31		1172	323,75-324,00	/	0.53	/	100	0	0.2849	3.7037	13.6752	10.2564	6.26781	65.812
1173	324,00-324,25	/	1.05	/	4.51	0	0.03	0.27	0.49	0.36	0.31	3.05		1173	324,00-324,25	/	1.05	/	100	0	0.665188	5.9867	10.8647	7.98226	6.87361	67.6275
1174	324,25-324,50	/	0.54	/	3.61	0	0.02	0.08	0.18	0.21	0.22	2.9		1174	324,25-324,50	/	0.54	/	100	0	0.554017	2.21607	4.98615	5.81717	6.09418	80.3324
1175	324,50-324,75	/	0.58	/	3.68	0.02	0.02	0.09	0.11	0.15	0.23	3.06		1175	324,50-324,75	/	0.58	/	100	0.543478	0.543478	2.44565	2.98913	4.07609	6.25	83.1522
1176	324,75-325,00	/	0.82	/	4.18	0	0.04	0.07	0.14	0.17	0.31	3.45		1176	324,75-325,00	/	0.82	/	100	0	0.956938	1.67464	3.34928	4.06699	7.41627	82.5359
1177	325,00-325,25	/	0.42	/	2.65	0	0	0.01	0.1	0.15	0.17	2.22		1177	325,00-325,25	/	0.42	/	100	0	0	0.377358	3.77358	5.66038	6.41509	83.7736
1178	325,25-325,50	/	0.97	/	5.12	0	0	0.01	0.11	0.4	0.37	4.23		1178	325,25-325,50	/	0.97	/	100	0	0	0.195312	2.14844	7.8125	7.22656	82.6172
1179	325,50-325,75	/	1.02	/	2.8	0	0.01	0.02	0.11	0.23	0.2	2.23		1179	325,50-325,75	/	1.02	/	100	0	0.357143	0.714286	3.92857	8.21429	7.14286	79.6429
1180	325,75-326,00	/	0.5	/	3.41	0.01	0.03	0.1	0.4	0.41	0.28	2.18		1180	325,75-326,00	/	0.5	/	100	0.293255	0.879765	2.93255	11.7302	12.0235	8.21114	63.9296
1181	326,00-326,25	/	0.57	/	1.22	0.03	0.04	0.05	0.16	0.25	0.09	0.6		1181	326,00-326,25	/	0.57	/	100	2.45902	3.27869	4.09836	13.1148	20.4918	7.37705	49.1803
1182	326,25-326,50	5.85	/	/	/	/	/	/	/	/	/	/		1182	326,25-326,50	5.85	/	/	/	/	/	/	/	/	/	/
1183	326,50-326,75	/	0.54	/	2.14	0.03	0.06	0.21	0.59	0.39	0.14	0.72		1183	326,50-326,75	/	0.54	/	100	1.40187	2.80374	9.81308	27.5701	18.2243	6.54206	33.6449
1184	326,75-327,00	/	0.47	/	2.37	0	0.08	0.28	0.6	0.3	0.11	1		1184	326,75-327,00	/	0.47	/	100	0	3.37553	11.8143	25.3165	12.6582	4.64135	42.1941
1185	327,00-327,25	/	0.64	/	4.62	0	0.03	0.14	0.34	0.26	0.24	3.61		1185	327,00-327,25	/	0.64	/	100	0	0.649351	3.0303	7.35931	5.62771	5.19481	78.1385
1186	327,25-327,50	/	0.59	/	2.85	0	0.01	0.05	0.08	0.09	0.09	2.53		1186	327,25-327,50	/	0.59	/	100	0	0.350877	1.75439	2.80702	3.15789	3.15789	88.7719
1187	327,50-327,75	/	0.55	/	3.51	0	0	0.04	0.18	0.19	0.18	2.92		1187	327,50-327,75	/	0.55	/	100	0	0	1.1396	5.12821	5.41311	5.12821	83.1909
1188	327,75-328,00	/	0.55	/	1.88	0	0	0.03	0.11	0.1	0.13	1.51		1188	327,75-328,00	/	0.55	/	100	0	0	1.59574	5.85106	5.31915	6.91489	80.3191
1189	328,00-328,25	/	0.96	/	5.08	0	0.01	0.03	0.12	0.33	0.38	4.21		1189	328,00-328,25	/	0.96	/	100	0	0.19685	0.590551	2.3622	6.49606	7.48031	82.874
1190	328,25-328,50	/	0.7	/	3.91	0	0	0.07	0.08	0.18	0.22	3.36		1190	328,25-328,50	/	0.7	/	100	0	0	1.79028	2.04604	4.60358	5.6266	85.9335
1191	328,50-328,75	/	1.09	/	4.16	0	0.01	0.02	0.12	0.48	0.42	3.11		1191	328,50-328,75	/	1.09	/	100	0	0.240385	0.480769	2.88462	11.5385	10.0962	74.7596
1192	328,75-329,00	/	0.53	/	3.31	0	0	0.02	0.07	0.14	0.39	2.69		1192	328,75-329,00	/	0.53	/	100	0	0	0.60423	2.1148	4.22961	11.7825	81.2689
1193	329,00-329,25	/	0.49	/	2.89	0	0	0.02	0.08	0.11	0.2	2.48		1193	329,00-329,25	/	0.49	/	100	0	0	0.692042	2.76817	3.80623	6.92042	85.8131
1194	329,25-329,50	/	0.8	/	3.92	0	0	0.02	0.05	0.19	0.34	3.32		1194	329,25-329,50	/	0.8	/	100	0	0	0.510204	1.27551	4.84694	8.67347	84.6939
1195	329,50-329,75	/	0.76	/	3.89	0	0.01	0.04	0.05	0.14	0.14	3.51		1195	329,50-329,75	/	0.76	/	100	0	0.257069	1.02828	1.28535	3.59897	3.59897	90.2314
1196	329,75-330,00	/	0.77	/	4.35	0	0	0.04	0.11	0.36	0.37	3.47		1196	329,75-330,00	/	0.77	/	100	0	0	0.91954	2.52874	8.27586	8.50575	79.7701
1197	330,00-330,25	/	0.87	/	3.99	0	0	0.04	0.08	0.57	0.35	2.95		1197	330,00-330,25	/	0.87	/	100	0	0	1.00251	2.00501	14.2857	8.77193	73.9348
1198	330,25-330,50	/	0.983	/	3.7	0	0	0.01	0.1	0.46	0.36	2.77		1198	330,25-330,50	/	0.983	/	100	0	0	0.27027	2.7027	12.4324	9.72973	74.8649
1199	330,50-330,75	/	0.65	/	3.45	0	0	0.02	0.13	0.44	0.52	2.34		1199	330,50-330,75	/	0.65	/	100	0	0	0.57971	3.76812	12.7536	15.0725	67.8261
1200	330,75-331,00	/	0.56	/	1.99	0	0	0.02	0.11	0.35	0.31	1.2		1200	330,75-331,00	/	0.56	/	100	0	0	1.00503	5.52764	17.5879	15.5779	60.3015
1201	331,00-331,25	/	0.84	/	3.67	0	0	0.06	0.22	0.78	0.6	2.01		1201	331,00-331,25	/	0.84	/	100	0	0	1.63488	5.99455	21.2534	16.3488	54.7684
1202	331,25-331,50	/	0.73	/	3.92	0	0	0.05	0.29	0.75	0.61	2.22		1202	331,25-331,50	/	0.73	/	100	0	0	1.27551	7.39796	19.1327	15.5612	56.6327
1203	331,50-331,75	/	1.08	/	4.24	0	0	0.08	0.24	0.98	0.48	2.46		1203	331,50-331,75	/	1.08	/	100	0	0	1.88679	5.66038	23.1132	11.3208	58.0189
1204	331,75-332,00	/	0.5	/	1.76	0	0	0.01	0.13	0.33	0.28	1.01		1204	331,75-332,00	/	0.5	/	100	0	0	0.568182	7.38636	18.75	15.9091	57.3864
1205	332,00-332,25	/	0.68	/	3.89	0	0	0.03	0.1	0.51	0.53	2.72		1205	332,00-332,25	/	0.68	/	100	0	0	0.771208	2.57069	13.1105	13.6247	69.9229
1206	332,25-332,50	/	1.13	/	3.88	0	0	0.03	0.1	0.52	0.57	2.66		1206	332,25-332,50	/	1.13	/	100	0	0	0.773196	2.57732	13.4021	14.6907	68.5567
1207	332,50-332,75	/	0.62	/	3.04	0	0	0.01	0.09	0.32	0.45	2.17		1207	332,50-332,75	/	0.62	/	100	0	0	0.328947	2.96053	10.5263	14.8026	71.3816
1208	332,75-333,00	/	0.83	/	4.26	0	0.02	0.04	0.1	0.45	0.62	3.03		1208	332,75-333,00	/	0.83	/	100	0	0.469484	0.938967	2.34742	10.5634	14.554	71.1268
1209	333,00-333,25	/	0.68	/	3.51	0	0.01	0.01	0.11	0.56	0.38	2.44		1209	333,00-333,25	/	0.68	/	100	0	0.2849	0.2849	3.1339	15.9544	10.8262	69.5157
1210	333,25-333,50	/	0.68	/	3.13	0	0	0.01	0.06	0.25	0.39	2.42		1210	333,25-333,50	/	0.68	/	100	0	0	0.319489	1.91693	7.98722	12.4601	77.3163
1211	333,50-333,75	/	0.82	/	3.59	0	0	0.03	0.18	0.43	0.37	2.58		1211	333,50-333,75	/	0.82	/	100	0	0	0.835655	5.01393	11.9777	10.3064	71.8663
1212	333,75-334,00	/	0.44	/	2.03	0	0	0.01	0.08	0.3	0.25	1.39		1212	333,75-334,00	/	0.44	/	100	0	0	0.492611	3.94089	14.7783	12.3153	68.4729
1213	334,00-334,25	/	0.99	/	4.065	0	0	0.02	0.2	0.565	0.63	2.65		1213	334,00-334,25	/	0.99	/	100	0	0	0.492005	4.92005	13.8991	15.4982	65.1907
1214	334,25-334,50	/	1.02	/	3.02	0	0	0.03	0.21	0.36	0.39	2.03		1214	334,25-334,50	/	1.02	/	100	0	0	0.993377	6.95364	11.9205	12.9139	67.2185
1215	334,50-334,75	/	0.74	/	2.92	0	0	0.03	0.33	0.53	0.3	1.73		1215	334,50-334,75	/	0.74	/	100	0	0	1.0274	11.3014	18.1507	10.274	59.2466
1216	334,75-335,00	/	0.49	/	1.84	0	0.01	0.06	0.24	0.21	0.22	1.1		1216	334,75-335,00	/	0.49	/	100	0	0.543478	3.26087	13.0435	11.413	11.9565	59.7826
1217	335,00-335,25	/	0.6	/	3.5	0	0	0.31	0.65	0.41	0.35	1.78		1217	335,00-335,25	/	0.6	/	100	0	0	8.85714	18.5714	11.7143	10	50.8571
1218	335,25-335,50	/	0.68	/	2.85	0	0.01	0.24	0.47	0.34	0.23	1.56		1218	335,25-335,50	/	0.68	/	100	0	0.350877	8.42105	16.4912	11.9298	8.07018	54.7368
1219	335,50-335,75	/	0.84	/	4.19	0	0.05	0.1	0.33	0.35	0.28	3.08		1219	335,50-335,75	/	0.84	/	100	0	1.19332	2.38663	7.87589	8.35322	6.68258	73.5084
1220	335,75-336,00	/	0.51	/	1.68	0	0.01	0.03	0.08	0.12	0.15	1.29		1220	335,75-336,00	/	0.51	/	100	0	0.595238	1.78571	4.7619	7.14286	8.92857	76.7857
1221	336,00-336,25	/	1.34	/	3.24	0	0	0.03	0.08	0.15	0.25	2.73		1221	336,00-336,25	/	1.34	/	100	0	0	0.925926	2.46914	4.62963	7.71605	84.2593
1222	336,25-336,50	3.54	/	/	/	/	/	/	/	/	/	/		1222	336,25-336,50	3.54	/	/	/	/	/	/	/	/	/	/
1223	336,50-336,75	/	0.55	/	1.74	0	0.02	0.06	0.07	0.1	0.12	1.37		1223	336,50-336,75	/	0.55	/	100	0	1.14943	3.44828	4.02299	5.74713	6.89655	78.7356
1224	336,75-337,00	/	0.61	/	3.59	0	0.01	0.04	0.12	0.17	0.15	3.1		1224	336,75-337,00	/	0.61	/	100	0	0.278552	1.11421	3.34262	4.73538	4.17827	86.351
1225	337,00-337,25	/	0.57	/	2	0	0.01	0.01	0.03	0.07	0.07	1.81		1225	337,00-337,25	/	0.57	/	100	0	0.5	0.5	1.5	3.5	3.5	90.5
1226	337,25-337,50	/	0.54	/	3.42	0	0.01	0.01	0.06	0.09	0.12	3.13		1226	337,25-337,50	/	0.54	/	100	0	0.292398	0.292398	1.75439	2.63158	3.50877	91.5205
1227	337,50-337,75	/	1.07	/	2.11	0	0	0.03	0.06	0.07	0.08	1.87		1227	337,50-337,75	/	1.07	/	100	0	0	1.4218	2.8436	3.31754	3.79147	88.6256
1228	337,75-338,00	/	0.72	/	4.27	0	0	0.03	0.01	0.03	0.14	4.06		1228	337,75-338,00	/	0.72	/	100	0	0	0.702576	0.234192	0.702576	3.27869	95.082
1229	338,00-338,25	/	0.48	/	2.33	0	0	0.05	0.06	0.05	0.05	2.12		1229	338,00-338,25	/	0.48	/	100	0	0	2.14592	2.57511	2.14592	2.14592	90.9871
1230	338,25-338,50	/	0.52	/	3.61	0	0.02	0.03	0.03	0.05	0.11	3.37		1230	338,25-338,50	/	0.52	/	100	0	0.554017	0.831025	0.831025	1.38504	3.04709	93.3518
1231	338,50-338,75	/	0.39	/	2.84	0	0	0.02	0.03	0.07	0.08	2.64		1231	338,50-338,75	/	0.39	/	100	0	0	0.704225	1.05634	2.46479	2.8169	92.9577
1232	338,75-339,00	/	0.6	/	3.78	0	0	0.02	0.04	0.07	0.12	3.53		1232	338,75-339,00	/	0.6	/	100	0	0	0.529101	1.0582	1.85185	3.1746	93.3862
1233	339,00-339,25	/	0.46	/	2.98	0	0	0.04	0.03	0.07	0.08	2.76		1233	339,00-339,25	/	0.46	/	100	0	0	1.34228	1.00671	2.34899	2.68456	92.6174
1234	339,25-339,50	/	0.57	/	3.31	0	0	0.04	0.04	0.08	0.09	3.06		1234	339,25-339,50	/	0.57	/	100	0	0	1.20846	1.20846	2.41692	2.71903	92.4471
1235	339,50-339,75	/	0.38	/	3.67	0	0	0.03	0.03	0.07	0.12	3.42		1235	339,50-339,75	/	0.38	/	100	0	0	0.817439	0.817439	1.90736	3.26975	93.188
1236	339,75-340,00	/	0.62	/	3.38	0	0	0.05	0.06	0.12	0.11	3.04		1236	339,75-340,00	/	0.62	/	100	0	0	1.47929	1.77515	3.5503	3.25444	89.9408
1237	340,00-340,25	/	0.93	/	4.26	0	0	0.03	0.04	0.1	0.17	3.92		1237	340,00-340,25	/	0.93	/	100	0	0	0.704225	0.938967	2.34742	3.99061	92.0188
1238	340,25-340,50	/	0.49	/	1.19	0	0	0.03	0.05	0.04	0.05	1.02		1238	340,25-340,50	/	0.49	/	100	0	0	2.52101	4.20168	3.36134	4.20168	85.7143
1239	340,50-340,75	/	0.7	/	4.17	0	0.01	0.05	0.05	0.1	0.13	3.83		1239	340,50-340,75	/	0.7	/	100	0	0.239808	1.19904	1.19904	2.39808	3.11751	91.8465
1240	340,75-341,00	/	0.54	/	2.54	0	0.01	0.03	0.04	0.08	0.04	2.34		1240	340,75-341,00	/	0.54	/	100	0	0.393701	1.1811	1.5748	3.14961	1.5748	92.126
1241	341,00-341,25	/	0.74	/	3.85	0	0.02	0.03	0.04	0.06	0.11	3.59		1241	341,00-341,25	/	0.74	/	100	0	0.519481	0.779221	1.03896	1.55844	2.85714	93.2468
1242	341,25-341,50	/	0.3	/	1.86	0	0	0.03	0.02	0.03	0.05	1.73		1242	341,25-341,50	/	0.3	/	100	0	0	1.6129	1.07527	1.6129	2.68817	93.0108
1243	341,50-341,75	/	0.54	/	2.99	0	0	0.01	0.02	0.05	0.07	2.84		1243	341,50-341,75	/	0.54	/	100	0	0	0.334448	0.668896	1.67224	2.34114	94.9833
1244	341,75-342,00	/	0.68	/	3.2	0	0	0.02	0.04	0.11	0.16	2.87		1244	341,75-342,00	/	0.68	/	100	0	0	0.625	1.25	3.4375	5	89.6875
1245	342,00-342,25	/	0.58	/	3.85	0	0	0.03	0.04	0.1	0.12	3.56		1245	342,00-342,25	/	0.58	/	100	0	0	0.779221	1.03896	2.5974	3.11688	92.4675
1246	342,25-342,50	/	0.94	/	5.38	0	0.04	0.05	0.17	0.41	0.19	4.52		1246	342,25-342,50	/	0.94	/	100	0	0.743494	0.929368	3.15985	7.62082	3.5316	84.0149
1247	342,50-342,75	/	0.5	/	1.49	0	0	0.02	0.04	0.1	0.07	1.26		1247	342,50-342,75	/	0.5	/	100	0	0	1.34228	2.68456	6.71141	4.69799	84.5638
1248	342,75-343,00	/	0.57	/	4.46	0	0	0.07	0.09	0.26	0.19	3.85		1248	342,75-343,00	/	0.57	/	100	0	0	1.56951	2.01794	5.8296	4.26009	86.3229
1249	343,00-342,25	/	1.01	/	4.67	0	0	0.06	0.12	0.45	0.33	3.71		1249	343,00-342,25	/	1.01	/	100	0	0	1.2848	2.56959	9.63597	7.06638	79.4433
1250	343,25-343,50	/	0.66	/	3.95	0	0.01	0.04	0.1	0.27	0.19	3.34		1250	343,25-343,50	/	0.66	/	100	0	0.253165	1.01266	2.53165	6.83544	4.81013	84.557
1251	343,50-343,75	/	0.56	/	3.15	0	0	0.02	0.03	0.07	0.1	2.93		1251	343,50-343,75	/	0.56	/	100	0	0	0.634921	0.952381	2.22222	3.1746	93.0159
1252	343,75-344,00	/	0.58	/	3.5	0	0.02	0.01	0.03	0.05	0.11	3.28		1252	343,75-344,00	/	0.58	/	100	0	0.571429	0.285714	0.857143	1.42857	3.14286	93.7143
1253	344,00-344,25	/	0.8	/	3.46	0	0	0.06	0.05	0.08	0.11	3.16		1253	344,00-344,25	/	0.8	/	100	0	0	1.7341	1.44509	2.31214	3.17919	91.3295
1254	344,25-344,50	/	0.39	/	2.09	0	0	0.02	0.02	0.03	0.07	1.95		1254	344,25-344,50	/	0.39	/	100	0	0	0.956938	0.956938	1.43541	3.34928	93.3014
1255	344,50-344,75	/	0.75	/	3.08	0	0	0.04	0.04	0.07	0.08	2.85		1255	344,50-344,75	/	0.75	/	100	0	0	1.2987	1.2987	2.27273	2.5974	92.5325
1256	344,75-345,00	/	0.39	/	3.28	0	0	0.01	0.02	0.06	0.09	3.1		1256	344,75-345,00	/	0.39	/	100	0	0	0.304878	0.609756	1.82927	2.7439	94.5122
1257	345,00-345,25	/	0.53	/	2.7	0	0	0.03	0.03	0.06	0.06	2.52		1257	345,00-345,25	/	0.53	/	100	0	0	1.11111	1.11111	2.22222	2.22222	93.3333
1258	345,25-345,50	/	0.54	/	2.62	0	0	0.01	0.01	0.05	0.05	2.5		1258	345,25-345,50	/	0.54	/	100	0	0	0.381679	0.381679	1.9084	1.9084	95.4198
1259	345,50-345,75	/	0.61	/	3.81	0	0	0.03	0.02	0.07	0.08	3.61		1259	345,50-345,75	/	0.61	/	100	0	0	0.787402	0.524934	1.83727	2.09974	94.7507
1260	345,75-346,00	/	0.46	/	2.31	0	0	0.03	0.01	0.03	0.06	2.18		1260	345,75-346,00	/	0.46	/	100	0	0	1.2987	0.4329	1.2987	2.5974	94.3723
1261	346,00-346,25	/	0.55	/	2.29	0	0	0	0.02	0.02	0.08	2.17		1261	346,00-346,25	/	0.55	/	100	0	0	0	0.873362	0.873362	3.49345	94.7598
1262	346,25-346,50	3.67	/	/	/	/	/	/	/	/	/	/		1262	346,25-346,50	3.67	/	/	/	/	/	/	/	/	/	/
1263	348,75-349,00	/	0.91	/	5.22	0	0	0.04	0.05	0.51	0.32	4.3		1263	348,75-349,00	/	0.91	/	100	0	0	0.766284	0.957854	9.77011	6.13027	82.3755
1264	349,00-349,25	/	0.56	/	4.89	0	0	0.1	0.13	0.73	0.46	3.47		1264	349,00-349,25	/	0.56	/	100	0	0	2.04499	2.65849	14.9284	9.40695	70.9611
1265	349,25-349,50	/	0.85	/	5.23	0	0	0.05	0.19	0.69	0.45	3.85		1265	349,25-349,50	/	0.85	/	100	0	0	0.956023	3.63289	13.1931	8.60421	73.6138
1266	349,50-349,75	/	0.46	/	3.28	0	0	0.05	0.36	0.45	0.18	2.24		1266	349,50-349,75	/	0.46	/	100	0	0	1.52439	10.9756	13.7195	5.4878	68.2927
1267	349,75-350,00	/	0.89	/	4.92	0	0.01	0.11	0.41	0.55	0.3	3.54		1267	349,75-350,00	/	0.89	/	100	0	0.203252	2.23577	8.33333	11.1789	6.09756	71.9512
1268	350,00-350,25	/	1.14	/	5.78	0	0.03	0.06	0.11	0.6	0.23	4.75		1268	350,00-350,25	/	1.14	/	100	0	0.519031	1.03806	1.90311	10.3806	3.97924	82.1799
1269	350,25-350,50	/	0.57	/	4.17	0	0	0.06	0.24	0.5	0.23	3.14		1269	350,25-350,50	/	0.57	/	100	0	0	1.43885	5.7554	11.9904	5.51559	75.2998
1270	350,50-350,75	/	0.51	/	2.89	0	0	0.07	0.2	0.28	0.17	2.17		1270	350,50-350,75	/	0.51	/	100	0	0	2.42215	6.92042	9.68858	5.88235	75.0865
1271	350,75-351,00	/	0.52	/	4.39	0.01	0	0.09	0.13	0.4	0.16	3.6		1271	350,75-351,00	/	0.52	/	100	0.22779	0	2.05011	2.96128	9.11162	3.64465	82.0046
1272	351,00-351,25	/	0.4	/	3.17	0	0	0.08	0.15	0.37	0.21	2.36		1272	351,00-351,25	/	0.4	/	100	0	0	2.52366	4.73186	11.6719	6.62461	74.4479
1273	351,20-351,50	/	0.69	/	4.75	0	0	0.04	0.08	0.34	0.22	4.07		1273	351,20-351,50	/	0.69	/	100	0	0	0.842105	1.68421	7.15789	4.63158	85.6842
1274	351,50-351,75	/	0.65	/	4.19	0	0	0.03	0.23	0.57	0.27	3.09		1274	351,50-351,75	/	0.65	/	100	0	0	0.71599	5.48926	13.6038	6.44391	73.747
1275	351,75-352,00	/	0.45	/	3.2	0	0.02	0.07	0.31	0.59	0.2	2.01		1275	351,75-352,00	/	0.45	/	100	0	0.625	2.1875	9.6875	18.4375	6.25	62.8125
1276	352,00-352,25	/	0.7	/	3.03	0	0	0.02	0.13	0.25	0.15	2.48		1276	352,00-352,25	/	0.7	/	100	0	0	0.660066	4.29043	8.25083	4.9505	81.8482
1277	352,25-352,50	/	0.49	/	2.03	0	0.01	0.03	0.05	0.09	0.07	1.78		1277	352,25-352,50	/	0.49	/	100	0	0.492611	1.47783	2.46305	4.4335	3.44828	87.6847
1278	352,50-352,75	/	1.01	/	5.17	0	0	0.08	0.08	0.13	0.15	4.73		1278	352,50-352,75	/	1.01	/	100	0	0	1.54739	1.54739	2.51451	2.90135	91.4894
1279	352,75-353,00	/	0.61	/	3.86	0	0	0.03	0.03	0.1	0.1	3.6		1279	352,75-353,00	/	0.61	/	100	0	0	0.777202	0.777202	2.59067	2.59067	93.2642
1280	353,00-353,25	/	0.58	/	3.24	0	0	0.09	0.12	0.26	0.1	2.67		1280	353,00-353,25	/	0.58	/	100	0	0	2.77778	3.7037	8.02469	3.08642	82.4074
1281	353,25-353,50	/	0.89	/	4.33	0	0.02	0.03	0.04	0.16	0.1	3.98		1281	353,25-353,50	/	0.89	/	100	0	0.461894	0.692841	0.923788	3.69515	2.30947	91.9169
1282	353,50-353,75	/	0.65	/	3.8	0	0.02	0.04	0.04	0.07	0.08	3.55		1282	353,50-353,75	/	0.65	/	100	0	0.526316	1.05263	1.05263	1.84211	2.10526	93.4211
1283	353,75-354,00	/	0.62	/	3.67	0	0	0.04	0.03	0.04	0.07	3.49		1283	353,75-354,00	/	0.62	/	100	0	0	1.08992	0.817439	1.08992	1.90736	95.0954
1284	354,00-354,25	/	0.67	/	3.71	0	0	0.03	0.02	0.06	0.07	3.53		1284	354,00-354,25	/	0.67	/	100	0	0	0.808625	0.539084	1.61725	1.88679	95.1482
1285	354,25-354,50	/	0.55	/	4.7	0	0.02	0.03	0.06	0.07	0.12	4.4		1285	354,25-354,50	/	0.55	/	100	0	0.425532	0.638298	1.2766	1.48936	2.55319	93.617
1286	354,50-354,75	/	0.56	/	3.98	0	0	0.06	0.09	0.11	0.1	3.62		1286	354,50-354,75	/	0.56	/	100	0	0	1.50754	2.26131	2.76382	2.51256	90.9548
1287	354,75-355,00	/	0.77	/	3.9	0	0	0.04	0.03	0.04	0.12	3.67		1287	354,75-355,00	/	0.77	/	100	0	0	1.02564	0.769231	1.02564	3.07692	94.1026
1288	355,00-355,25	/	0.62	/	3.43	0	0	0.03	0.04	0.14	0.17	3.05		1288	355,00-355,25	/	0.62	/	100	0	0	0.874636	1.16618	4.08163	4.95627	88.9213
1289	355,25-355,50	/	0.42	/	2.71	0	0	0.03	0.05	0.14	0.18	2.31		1289	355,25-355,50	/	0.42	/	100	0	0	1.10701	1.84502	5.16605	6.64207	85.2399
1290	355,50-355,75	/	0.72	/	4.53	0	0	0.05	0.16	0.31	0.44	3.57		1290	355,50-355,75	/	0.72	/	100	0	0	1.10375	3.53201	6.84327	9.71302	78.8079
1291	355,75-356,00	/	0.63	/	3.22	0	0	0.03	0.04	0.08	0.12	2.95		1291	355,75-356,00	/	0.63	/	100	0	0	0.931677	1.24224	2.48447	3.72671	91.6149
1292	356,00-356,25	/	0.85	/	5.1	0	0	0.04	0.04	0.08	0.14	4.8		1292	356,00-356,25	/	0.85	/	100	0	0	0.784314	0.784314	1.56863	2.7451	94.1176
1293	356,25-356,50	4.09	/	/	/	/	/	/	/	/	/	/		1293	356,25-356,50	4.09	/	/	/	/	/	/	/	/	/	/
1294	356,50-356,75	/	0.52	/	3.44	0	0	0.05	0.03	0.04	0.07	3.25		1294	356,50-356,75	/	0.52	/	100	0	0	1.45349	0.872093	1.16279	2.03488	94.4767
1295	356,75-357,00	/	0.69	/	3.43	0	0	0.01	0.04	0.05	0.07	3.26		1295	356,75-357,00	/	0.69	/	100	0	0	0.291545	1.16618	1.45773	2.04082	95.0437
1296	357,00-357,25	/	0.52	/	3.75	0	0	0.05	0.04	0.03	0.13	3.5		1296	357,00-357,25	/	0.52	/	100	0	0	1.33333	1.06667	0.8	3.46667	93.3333
1297	357,25-357,50	/	0.4	/	3.8	0	0	0.02	0.05	0.06	0.12	3.55		1297	357,25-357,50	/	0.4	/	100	0	0	0.526316	1.31579	1.57895	3.15789	93.4211
1298	357,50-357,75	/	0.58	/	3.69	0	0	0.04	0.03	0.06	0.12	3.44		1298	357,50-357,75	/	0.58	/	100	0	0	1.08401	0.813008	1.62602	3.25203	93.2249
1299	357,75-358,00	/	0.9	/	4.14	0	0	0.01	0.02	0.03	0.08	4		1299	357,75-358,00	/	0.9	/	100	0	0	0.241546	0.483092	0.724638	1.93237	96.6184
1300	358,00-358,25	/	0.54	/	2.6	0	0	0.02	0.02	0.03	0.1	2.43		1300	358,00-358,25	/	0.54	/	100	0	0	0.769231	0.769231	1.15385	3.84615	93.4615
1301	358,25-358,50	/	0.71	/	4.88	0	0	0.03	0.08	0.16	0.19	4.42		1301	358,25-358,50	/	0.71	/	100	0	0	0.614754	1.63934	3.27869	3.89344	90.5738
1302	358,50-358,75	/	0.55	/	2.83	0	0	0.02	0.02	0.04	0.11	2.64		1302	358,50-358,75	/	0.55	/	100	0	0	0.706714	0.706714	1.41343	3.88693	93.2862
1303	358,75-359,00	/	0.43	/	3.63	0	0	0.02	0.04	0.06	0.16	3.35		1303	358,75-359,00	/	0.43	/	100	0	0	0.550964	1.10193	1.65289	4.40771	92.2865
1304	359,00-359,25	/	0.5	/	4.46	0	0.01	0.04	0.05	0.07	0.14	4.15		1304	359,00-359,25	/	0.5	/	100	0	0.224215	0.896861	1.12108	1.56951	3.13901	93.0493
1305	359,25-359,50	/	0.72	/	4.5	0	0	0.05	0.03	0.07	0.12	4.23		1305	359,25-359,50	/	0.72	/	100	0	0	1.11111	0.666667	1.55556	2.66667	94
1306	359,50-359,75	/	0.61	/	2.93	0	0.01	0.04	0.04	0.05	0.08	2.71		1306	359,50-359,75	/	0.61	/	100	0	0.341297	1.36519	1.36519	1.70648	2.73038	92.4915
1307	359,75-360,00	/	0.74	/	5.39	0	0	0.04	0.12	0.5	0.23	4.5		1307	359,75-360,00	/	0.74	/	100	0	0	0.742115	2.22635	9.27644	4.26716	83.4879
1308	360,00-360,25	/	0.43	/	1.78	0	0	0.03	0.15	0.19	0.11	1.3		1308	360,00-360,25	/	0.43	/	100	0	0	1.68539	8.42697	10.6742	6.17978	73.0337
1309	360,25-360,50	/	0.73	/	3.22	0	0.01	0.06	0.08	0.09	0.11	2.87		1309	360,25-360,50	/	0.73	/	100	0	0.310559	1.86335	2.48447	2.79503	3.41615	89.1304
1310	360,50-360,75	/	0.6	/	2.11	0.02	0	0.06	0.04	0.07	0.06	1.86		1310	360,50-360,75	/	0.6	/	100	0.947867	0	2.8436	1.89573	3.31754	2.8436	88.1517
1311	360,75-361,00	/	1.07	/	3.27	0.01	0.01	0.06	0.09	0.31	0.23	2.56		1311	360,75-361,00	/	1.07	/	100	0.30581	0.30581	1.83486	2.75229	9.48012	7.03364	78.2875
1312	361,00-361,25	/	0.83	/	4.61	0.01	0.01	0.05	0.04	0.07	0.12	4.31		1312	361,00-361,25	/	0.83	/	100	0.21692	0.21692	1.0846	0.867679	1.51844	2.60304	93.4924
1313	361,25-361,50	/	0.64	/	3.51	0	0	0.02	0.01	0.06	0.08	3.34		1313	361,25-361,50	/	0.64	/	100	0	0	0.569801	0.2849	1.7094	2.2792	95.1567
1314	361,50-361,75	/	0.75	/	5.4	0	0.04	0.07	0.07	0.31	0.21	4.7		1314	361,50-361,75	/	0.75	/	100	0	0.740741	1.2963	1.2963	5.74074	3.88889	87.037
1315	361,75-362,00	/	0.67	/	2.91	0	0	0.02	0.02	0.05	0.07	2.75		1315	361,75-362,00	/	0.67	/	100	0	0	0.687285	0.687285	1.71821	2.4055	94.5017
1316	362,00-362,25	/	0.39	/	2.59	0	0	0.02	0.04	0.07	0.09	2.37		1316	362,00-362,25	/	0.39	/	100	0	0	0.772201	1.5444	2.7027	3.4749	91.5058
1317	362,25-362,50	/	0.94	/	5.8	0	0.02	0.04	0.08	0.12	0.13	5.41		1317	362,25-362,50	/	0.94	/	100	0	0.344828	0.689655	1.37931	2.06897	2.24138	93.2759
1318	362,50-362,75	/	0.6	/	3.56	0	0	0.02	0.02	0.05	0.09	3.38		1318	362,50-362,75	/	0.6	/	100	0	0	0.561798	0.561798	1.40449	2.52809	94.9438
1319	362,75-363,00	/	0.63	/	3.41	0	0	0.02	0.03	0.04	0.18	3.14		1319	362,75-363,00	/	0.63	/	100	0	0	0.58651	0.879765	1.17302	5.27859	92.0821
1320	363,00-363,25	/	0.49	/	3.9	0.01	0	0.03	0.07	0.16	0.18	3.45		1320	363,00-363,25	/	0.49	/	100	0.25641	0	0.769231	1.79487	4.10256	4.61538	88.4615
1321	363,25-363,50	/	0.47	/	3.27	0	0	0.02	0.04	0.06	0.09	3.06		1321	363,25-363,50	/	0.47	/	100	0	0	0.611621	1.22324	1.83486	2.75229	93.578
1322	363,50-363,75	/	0.46	/	3.13	0	0	0.01	0.02	0.04	0.12	2.94		1322	363,50-363,75	/	0.46	/	100	0	0	0.319489	0.638978	1.27796	3.83387	93.9297
1323	363,75-364,00	/	0.65	/	3.9	0	0	0.02	0.05	0.1	0.11	3.62		1323	363,75-364,00	/	0.65	/	100	0	0	0.512821	1.28205	2.5641	2.82051	92.8205
1324	364,00-364,25	/	0.83	/	3.53	0	0	0.01	0.03	0.05	0.1	3.34		1324	364,00-364,25	/	0.83	/	100	0	0	0.283286	0.849858	1.41643	2.83286	94.6176
1325	364,25-364,50	/	0.55	/	2.87	0	0	0.04	0.04	0.06	0.09	2.64		1325	364,25-364,50	/	0.55	/	100	0	0	1.39373	1.39373	2.09059	3.13589	91.9861
1326	364,50-364,75	/	0.73	/	4.75	0	0	0.02	0.02	0.05	0.08	4.58		1326	364,50-364,75	/	0.73	/	100	0	0	0.421053	0.421053	1.05263	1.68421	96.4211
1327	364,75-365,00	/	0.52	/	2.4	0	0	0	0.01	0.02	0.05	2.32		1327	364,75-365,00	/	0.52	/	100	0	0	0	0.416667	0.833333	2.08333	96.6667
1328	365,00-365,25	/	0.58	/	3.42	0	0	0.01	0.04	0.07	0.09	3.21		1328	365,00-365,25	/	0.58	/	100	0	0	0.292398	1.16959	2.04678	2.63158	93.8596
1329	365,25-365,50	/	0.45	/	2.13	0	0	0.01	0.02	0.05	0.08	1.97		1329	365,25-365,50	/	0.45	/	100	0	0	0.469484	0.938967	2.34742	3.75587	92.4883
1330	365,50-365,75	/	1.32	/	4.62	0	0	0.04	0.07	0.28	0.33	3.9		1330	365,50-365,75	/	1.32	/	100	0	0	0.865801	1.51515	6.06061	7.14286	84.4156
1331	365,75-366,00	/	0.61	/	4.9	0	0	0.04	0.2	0.4	0.33	3.93		1331	365,75-366,00	/	0.61	/	100	0	0	0.816327	4.08163	8.16327	6.73469	80.2041
1332	366,00-366,25	/	0.8	/	5.9	0	0.03	0.01	0.11	0.29	0.38	5.08		1332	366,00-366,25	/	0.8	/	100	0	0.508475	0.169492	1.86441	4.91525	6.44068	86.1017
1333	366,25-366,50	3.57	/	/	/	/	/	/	/	/	/	/		1333	366,25-366,50	3.57	/	/	/	/	/	/	/	/	/	/
1334	366,50-366,75	/	0.76	/	4.42	0	0.01	0.05	0.06	0.28	0.15	3.87		1334	366,50-366,75	/	0.76	/	100	0	0.226244	1.13122	1.35747	6.33484	3.39367	87.5566
1335	366,75-367,00	/	0.81	/	4.01	0	0	0	0.03	0.21	0.19	3.58		1335	366,75-367,00	/	0.81	/	100	0	0	0	0.74813	5.23691	4.73815	89.2768
1336	367,00-367,25	/	0.62	/	2.77	0	0	0	0.03	0.13	0.14	2.47		1336	367,00-367,25	/	0.62	/	100	0	0	0	1.08303	4.69314	5.05415	89.1697
1337	367,25-367,50	/	0.74	/	4.69	0	0	0.01	0.08	0.28	0.23	4.09		1337	367,25-367,50	/	0.74	/	100	0	0	0.21322	1.70576	5.97015	4.90405	87.2068
1338	367,50-367,75	/	0.88	/	5.71	0	0	0.06	0.31	0.43	0.33	4.58		1338	367,50-367,75	/	0.88	/	100	0	0	1.05079	5.42907	7.53065	5.77933	80.2102
1339	367,75-368,00	/	0.53	/	5.09	0	0	0.04	0.09	0.21	0.23	4.52		1339	367,75-368,00	/	0.53	/	100	0	0	0.785855	1.76817	4.12574	4.51866	88.8016
1340	368,00-368,25	/	0.43	/	1.5	0	0	0	0.02	0.03	0.04	1.41		1340	368,00-368,25	/	0.43	/	100	0	0	0	1.33333	2	2.66667	94
1341	368,25-368,50	/	0.63	/	4.63	0	0	0.02	0.04	0.07	0.11	4.39		1341	368,25-368,50	/	0.63	/	100	0	0	0.431965	0.863931	1.51188	2.37581	94.8164
1342	368,50-368,75	/	0.43	/	4.62	0	0	0.02	0.04	0.08	0.12	4.36		1342	368,50-368,75	/	0.43	/	100	0	0	0.4329	0.865801	1.7316	2.5974	94.3723
1343	368,75-369,00	/	0.82	/	3.8	0	0	0.01	0.03	0.08	0.14	3.54		1343	368,75-369,00	/	0.82	/	100	0	0	0.263158	0.789474	2.10526	3.68421	93.1579
1344	369,00-369,25	/	0.57	/	3.72	0	0	0.02	0.06	0.4	0.27	2.97		1344	369,00-369,25	/	0.57	/	100	0	0	0.537634	1.6129	10.7527	7.25806	79.8387
1345	369,25-369,50	/	0.68	/	3.9	0	0.02	0.07	0.12	0.36	0.33	3		1345	369,25-369,50	/	0.68	/	100	0	0.512821	1.79487	3.07692	9.23077	8.46154	76.9231
1346	369,50-369,75	/	0.78	/	2.75	0	0	0.01	0.03	0.05	0.1	2.56		1346	369,50-369,75	/	0.78	/	100	0	0	0.363636	1.09091	1.81818	3.63636	93.0909
1347	369,75-370,00	/	0.49	/	3.61	0	0.01	0.02	0.05	0.07	0.11	3.35		1347	369,75-370,00	/	0.49	/	100	0	0.277008	0.554017	1.38504	1.93906	3.04709	92.7978
1348	370,00-370,25	/	0.62	/	4.58	0	0	0.03	0.03	0.05	0.14	4.33		1348	370,00-370,25	/	0.62	/	100	0	0	0.655022	0.655022	1.0917	3.05677	94.5415
1349	370,25-370,50	/	0.67	/	3.26	0	0.01	0.04	0.03	0.09	0.09	3		1349	370,25-370,50	/	0.67	/	100	0	0.306748	1.22699	0.920245	2.76074	2.76074	92.0245
1350	370,50-370,75	/	0.63	/	3.34	0	0	0.03	0.03	0.06	0.09	3.13		1350	370,50-370,75	/	0.63	/	100	0	0	0.898204	0.898204	1.79641	2.69461	93.7126
1351	370,75-371,00	/	0.56	/	3.58	0	0	0.03	0.08	0.06	0.14	3.27		1351	370,75-371,00	/	0.56	/	100	0	0	0.837989	2.23464	1.67598	3.91061	91.3408
1352	371,00-371,25	/	0.67	/	5.01	0	0	0.05	0.06	0.08	0.17	4.65		1352	371,00-371,25	/	0.67	/	100	0	0	0.998004	1.1976	1.59681	3.39321	92.8144
1353	371,25-371,50	/	0.7	/	4.17	0	0	0.05	0.05	0.07	0.1	3.9		1353	371,25-371,50	/	0.7	/	100	0	0	1.19904	1.19904	1.67866	2.39808	93.5252
1354	371,50-371,75	/	0.48	/	3.95	0	0	0.03	0.04	0.05	0.09	3.74		1354	371,50-371,75	/	0.48	/	100	0	0	0.759494	1.01266	1.26582	2.27848	94.6835
1355	371,75-372,00	/	0.5	/	2.37	0	0	0.04	0.03	0.05	0.08	2.17		1355	371,75-372,00	/	0.5	/	100	0	0	1.68776	1.26582	2.1097	3.37553	91.5612
1356	372,00-372,25	/	0.39	/	3.48	0	0	0.06	0.07	0.05	0.15	3.15		1356	372,00-372,25	/	0.39	/	100	0	0	1.72414	2.01149	1.43678	4.31034	90.5172
1357	372,25-372,50	/	0.56	/	4.62	0.06	0.03	0.05	0.09	0.11	0.16	4.12		1357	372,25-372,50	/	0.56	/	100	1.2987	0.649351	1.08225	1.94805	2.38095	3.4632	89.1775
1358	372,50-372,75	/	0.61	/	4.14	0	0	0.05	0.07	0.1	0.13	3.79		1358	372,50-372,75	/	0.61	/	100	0	0	1.20773	1.69082	2.41546	3.1401	91.5459
1359	372,75-373,00	/	0.79	/	3.05	0	0	0.04	0.03	0.04	0.09	2.85		1359	372,75-373,00	/	0.79	/	100	0	0	1.31148	0.983607	1.31148	2.95082	93.4426
1360	373,00-373,25	/	0.45	/	2.52	0	0	0.02	0.02	0.05	0.08	2.35		1360	373,00-373,25	/	0.45	/	100	0	0	0.793651	0.793651	1.98413	3.1746	93.254
1361	373,25-373,50	/	0.72	/	3	0.07	0.04	0.06	0.06	0.1	0.14	2.53		1361	373,25-373,50	/	0.72	/	100	2.33333	1.33333	2	2	3.33333	4.66667	84.3333
1362	373,50-373,75	/	0.93	/	4.5	0	0	0.07	0.09	0.29	0.24	3.81		1362	373,50-373,75	/	0.93	/	100	0	0	1.55556	2	6.44444	5.33333	84.6667
1363	373,75-374,00	/	0.57	/	1.53	0	0	0.03	0.05	0.12	0.09	1.24		1363	373,75-374,00	/	0.57	/	100	0	0	1.96078	3.26797	7.84314	5.88235	81.0458
1364	374,00-374,25	/	0.52	/	6.18	0	0.01	0.06	0.09	0.37	0.29	5.36		1364	374,00-374,25	/	0.52	/	100	0	0.161812	0.970874	1.45631	5.98706	4.69256	86.7314
1365	374,25-374,50	/	0.64	/	1.35	0.02	0	0.04	0.04	0.11	0.12	1.02		1365	374,25-374,50	/	0.64	/	100	1.48148	0	2.96296	2.96296	8.14815	8.88889	75.5556
1366	374,50-374,75	/	0.54	/	4.02	0.01	0	0.01	0.1	0.17	0.24	3.49		1366	374,50-374,75	/	0.54	/	100	0.248756	0	0.248756	2.48756	4.22886	5.97015	86.8159
1367	374,75-375,00	/	0.51	/	2.98	0	0	0.02	0.02	0.04	0.08	2.82		1367	374,75-375,00	/	0.51	/	100	0	0	0.671141	0.671141	1.34228	2.68456	94.6309
1368	375,00-375,25	/	0.54	/	4.8	0	0.04	0.04	0.05	0.11	0.11	4.45		1368	375,00-375,25	/	0.54	/	100	0	0.833333	0.833333	1.04167	2.29167	2.29167	92.7083
1369	375,25-375,50	/	0.8	/	4.1	0	0.01	0.03	0.02	0.08	0.15	3.81		1369	375,25-375,50	/	0.8	/	100	0	0.243902	0.731707	0.487805	1.95122	3.65854	92.9268
1370	375,50-375,75	/	0.72	/	2.64	0	0.03	0.01	0.03	0.05	0.08	2.44		1370	375,50-375,75	/	0.72	/	100	0	1.13636	0.378788	1.13636	1.89394	3.0303	92.4242
1371	375,75-376,00	/	0.92	/	4.32	0.01	0	0.04	0.05	0.1	0.13	3.99		1371	375,75-376,00	/	0.92	/	100	0.231481	0	0.925926	1.15741	2.31481	3.00926	92.3611
1372	376,00-376,25	/	0.44	/	3.7	0	0	0.02	0.03	0.06	0.14	3.45		1372	376,00-376,25	/	0.44	/	100	0	0	0.540541	0.810811	1.62162	3.78378	93.2432
1373	376,25-376,50	6.54	/	/	/	/	/	/	/	/	/	/		1373	376,25-376,50	6.54	/	/	/	/	/	/	/	/	/	/
1374	376,50-376,75	/	0.65	/	4.31	0	0	0.01	0.02	0.1	0.16	4.02		1374	376,50-376,75	/	0.65	/	100	0	0	0.232019	0.464037	2.32019	3.7123	93.2715
1375	376,75-377,00	/	0.8	/	4.88	0	0	0.06	0.09	0.25	0.26	4.22		1375	376,75-377,00	/	0.8	/	100	0	0	1.22951	1.84426	5.12295	5.32787	86.4754
1376	377,00-377,25	/	1.07	/	5.19	0	0.01	0.03	0.1	0.4	0.34	4.31		1376	377,00-377,25	/	1.07	/	100	0	0.192678	0.578035	1.92678	7.70713	6.55106	83.0443
1377	377,25-377,50	/	0.61	/	2.22	0	0	0.01	0.03	0.19	0.16	1.83		1377	377,25-377,50	/	0.61	/	100	0	0	0.45045	1.35135	8.55856	7.20721	82.4324
1378	377,50-377,75	/	0.55	/	1.88	0	0	0.01	0.04	0.13	0.14	1.56		1378	377,50-377,75	/	0.55	/	100	0	0	0.531915	2.12766	6.91489	7.44681	82.9787
1379	377,75-378,00	/	1.02	/	5.07	0	0	0.03	0.06	0.23	0.36	4.39		1379	377,75-378,00	/	1.02	/	100	0	0	0.591716	1.18343	4.53649	7.10059	86.5878
1380	378,00-378,25	/	0.67	/	3.33	0	0	0.02	0.11	0.36	0.27	2.57		1380	378,00-378,25	/	0.67	/	100	0	0	0.600601	3.3033	10.8108	8.10811	77.1772
1381	378,25-378,50	/	0.93	/	3.82	0	0	0.04	0.12	0.46	0.4	2.8		1381	378,25-378,50	/	0.93	/	100	0	0	1.04712	3.14136	12.0419	10.4712	73.2984
1382	378,50-378,75	/	0.74	/	2	0	0	0.02	0.05	0.12	0.25	1.56		1382	378,50-378,75	/	0.74	/	100	0	0	1	2.5	6	12.5	78
1383	378,75-379,00	/	0.84	/	3.9	0	0	0.04	0.06	0.14	0.24	3.42		1383	378,75-379,00	/	0.84	/	100	0	0	1.02564	1.53846	3.58974	6.15385	87.6923
1384	379,00-379,25	/	0.45	/	2.24	0	0	0.02	0.03	0.08	0.18	1.93		1384	379,00-379,25	/	0.45	/	100	0	0	0.892857	1.33929	3.57143	8.03571	86.1607
1385	379,25-379,50	/	0.79	/	3.78	0	0	0.03	0.05	0.22	0.25	3.23		1385	379,25-379,50	/	0.79	/	100	0	0	0.793651	1.32275	5.82011	6.61376	85.4497
1386	379,50-379,75	/	0.45	/	6.02	0	0	0.04	0.11	0.43	0.55	4.89		1386	379,50-379,75	/	0.45	/	100	0	0	0.664452	1.82724	7.14286	9.13621	81.2292
1387	379,75-380,00	/	0.65	/	3.8	0	0	0.02	0.05	0.32	0.31	3.1		1387	379,75-380,00	/	0.65	/	100	0	0	0.526316	1.31579	8.42105	8.15789	81.5789
1388	380,00-380,25	/	0.79	/	4.05	0	0	0.01	0.01	0.06	0.37	3.6		1388	380,00-380,25	/	0.79	/	100	0	0	0.246914	0.246914	1.48148	9.1358	88.8889
1389	380,25-380,50	/	0.68	/	6.55	0	0	0.04	0.11	0.46	1	4.94		1389	380,25-380,50	/	0.68	/	100	0	0	0.610687	1.67939	7.0229	15.2672	75.4198
1390	380,50-380,75	/	0.78	/	4.05	0	0	0.04	0.14	0.4	0.33	3.14		1390	380,50-380,75	/	0.78	/	100	0	0	0.987654	3.45679	9.87654	8.14815	77.5309
1391	380,75-381,00	/	0.48	/	3.57	0	0	0.07	0.14	0.44	0.39	2.53		1391	380,75-381,00	/	0.48	/	100	0	0	1.96078	3.92157	12.3249	10.9244	70.8683
1392	381,00-381,25	/	0.73	/	4.13	0	0	0.11	0.32	0.56	0.44	2.7		1392	381,00-381,25	/	0.73	/	100	0	0	2.66344	7.74818	13.5593	10.6538	65.3753
1393	381,25-381,50	/	0.65	/	3.13	0	0	0.07	0.23	0.33	0.26	2.24		1393	381,25-381,50	/	0.65	/	100	0	0	2.23642	7.34824	10.5431	8.30671	71.5655
1394	381,50-381,75	/	0.77	/	3.59	0	0	0.06	0.2	0.33	0.21	2.79		1394	381,50-381,75	/	0.77	/	100	0	0	1.67131	5.57103	9.1922	5.84958	77.7159
1395	381,75-382,00	/	0.83	/	3.76	0	0	0	0.09	0.23	0.23	3.21		1395	381,75-382,00	/	0.83	/	100	0	0	0	2.39362	6.11702	6.11702	85.3723
1396	382,00-382,25	/	0.98	/	5.3	0	0	0.02	0.12	0.37	0.3	4.49		1396	382,00-382,25	/	0.98	/	100	0	0	0.377358	2.26415	6.98113	5.66038	84.717
1397	382,25-382,50	/	0.56	/	4.15	0	0	0.03	0.1	0.31	0.15	3.56		1397	382,25-382,50	/	0.56	/	100	0	0	0.722892	2.40964	7.46988	3.61446	85.7831
1398	382,50-382,75	/	1.34	/	3.68	0	0	0.03	0.07	0.21	0.17	3.2		1398	382,50-382,75	/	1.34	/	100	0	0	0.815217	1.90217	5.70652	4.61957	86.9565
1399	382,75-383,00	/	1.69	/	6.55	0	0	0.11	0.14	0.19	0.23	5.88		1399	382,75-383,00	/	1.69	/	100	0	0	1.67939	2.1374	2.90076	3.51145	89.771
1400	383,00-383,25	/	0.37	/	1.51	0	0	0.01	0.01	0.01	0.05	1.43		1400	383,00-383,25	/	0.37	/	100	0	0	0.662252	0.662252	0.662252	3.31126	94.702
1401	383,25-383,50	/	0.49	/	2.76	0	0	0.02	0.04	0.04	0.08	2.58		1401	383,25-383,50	/	0.49	/	100	0	0	0.724638	1.44928	1.44928	2.89855	93.4783
1402	383,50-383,75	/	0.41	/	0.98	0	0	0.01	0.01	0.02	0.03	0.91		1402	383,50-383,75	/	0.41	/	100	0	0	1.02041	1.02041	2.04082	3.06122	92.8571
1403	383,75-384,00	/	0.97	/	4.34	0	0	0.02	0.04	0.07	0.16	4.05		1403	383,75-384,00	/	0.97	/	100	0	0	0.460829	0.921659	1.6129	3.68664	93.318
1404	384,00-384,25	/	0.56	/	5.78	0	0	0.02	0.03	0.05	0.2	5.48		1404	384,00-384,25	/	0.56	/	100	0	0	0.346021	0.519031	0.865052	3.46021	94.8097
1405	384,25-384,50	/	0.5	/	4.76	0	0	0.03	0.05	0.08	0.15	4.45		1405	384,25-384,50	/	0.5	/	100	0	0	0.630252	1.05042	1.68067	3.15126	93.4874
1406	384,50-384,75	/	0.48	/	3.53	0	0	0.02	0.02	0.05	0.1	3.34		1406	384,50-384,75	/	0.48	/	100	0	0	0.566572	0.566572	1.41643	2.83286	94.6176
1407	384,75-385,00	/	0.34	/	4.58	0	0	0.04	0.02	0.09	0.16	4.27		1407	384,75-385,00	/	0.34	/	100	0	0	0.873362	0.436681	1.96507	3.49345	93.2314
1408	385,00-385,25	/	0.66	/	4.3	0	0	0.02	0.04	0.08	0.18	3.98		1408	385,00-385,25	/	0.66	/	100	0	0	0.465116	0.930233	1.86047	4.18605	92.5581
1409	385,25-385,50	/	1.17	/	6.21	0	0	0.01	0.05	0.11	0.19	5.85		1409	385,25-385,50	/	1.17	/	100	0	0	0.161031	0.805153	1.77134	3.05958	94.2029
1410	385,50-385,75	/	1.23	/	6.93	0	0	0.05	0.05	0.08	0.23	6.52		1410	385,50-385,75	/	1.23	/	100	0	0	0.721501	0.721501	1.1544	3.3189	94.0837
1411	386,25-386,50	5,88	/	/	/	/	/	/	/	/	/	/		1411	386,25-386,50	5,88	/	/	/	/	/	/	/	/	/	/
1412	386,50-386,75	/	0.67	/	3.48	0	0	0.01	0.01	0.04	0.11	3.31		1412	386,50-386,75	/	0.67	/	100	0	0	0.287356	0.287356	1.14943	3.16092	95.1149
1413	386,75-387,00	/	0.5	/	4.1	0	0	0.01	0.03	0.12	0.17	3.77		1413	386,75-387,00	/	0.5	/	100	0	0	0.243902	0.731707	2.92683	4.14634	91.9512
1414	387,00-387,25	/	0.54	/	3.5	0	0	0.02	0.03	0.06	0.13	3.26		1414	387,00-387,25	/	0.54	/	100	0	0	0.571429	0.857143	1.71429	3.71429	93.1429
1415	387,25-387,50	/	0.56	/	3.62	0	0	0.01	0.04	0.1	0.12	3.35		1415	387,25-387,50	/	0.56	/	100	0	0	0.276243	1.10497	2.76243	3.31492	92.5414
1416	387,50-387,75	/	0.59	/	4.75	0	0	0.02	0.04	0.06	0.13	4.5		1416	387,50-387,75	/	0.59	/	100	0	0	0.421053	0.842105	1.26316	2.73684	94.7368
1417	387,75-388,00	/	0.83	/	5.04	0	0	0.04	0.06	0.24	0.25	4.45		1417	387,75-388,00	/	0.83	/	100	0	0	0.793651	1.19048	4.7619	4.96032	88.2937
1418	388,00-388,25	/	3.16	/	0.61	0	0	0.01	0.01	0.03	0.04	0.52		1418	388,00-388,25	/	3.16	/	100	0	0	1.63934	1.63934	4.91803	6.55738	85.2459
1419	388,25-388,50	/	0.61	/	3.3	0	0	0.03	0.03	0.05	0.12	3.07		1419	388,25-388,50	/	0.61	/	100	0	0	0.909091	0.909091	1.51515	3.63636	93.0303
1420	388,50-388,75	/	0.73	/	4.72	0	0	0.07	0.08	0.09	0.16	4.32		1420	388,50-388,75	/	0.73	/	100	0	0	1.48305	1.69492	1.90678	3.38983	91.5254
1421	388,75-389,00	/	0.62	/	3.81	0	0	0.05	0.04	0.07	0.14	3.51		1421	388,75-389,00	/	0.62	/	100	0	0	1.31234	1.04987	1.83727	3.67454	92.126
1422	389,00-389,25	/	0.62	/	3.52	0	0	0.04	0.05	0.06	0.12	3.25		1422	389,00-389,25	/	0.62	/	100	0	0	1.13636	1.42045	1.70455	3.40909	92.3295
1423	389,25-389,50	/	0.7	/	4.53	0	0	0.01	0.04	0.07	0.12	4.29		1423	389,25-389,50	/	0.7	/	100	0	0	0.220751	0.883002	1.54525	2.64901	94.702
1424	389,50-389,75	/	0.63	/	3.76	0	0	0.02	0.05	0.09	0.13	3.47		1424	389,50-389,75	/	0.63	/	100	0	0	0.531915	1.32979	2.39362	3.45745	92.2872
1425	389,75-390,00	/	0.55	/	3.03	0	0.02	0.03	0.05	0.07	0.13	2.73		1425	389,75-390,00	/	0.55	/	100	0	0.660066	0.990099	1.65017	2.31023	4.29043	90.099
1426	390,00-390,25	/	0.69	/	4.64	0	0	0.03	0.04	0.09	0.23	4.25		1426	390,00-390,25	/	0.69	/	100	0	0	0.646552	0.862069	1.93966	4.9569	91.5948
1427	390,25-390,50	/	0.74	/	3.98	0	0	0.03	0.07	0.12	0.24	3.52		1427	390,25-390,50	/	0.74	/	100	0	0	0.753769	1.75879	3.01508	6.03015	88.4422
1428	390,50-390,75	/	0.62	/	3.28	0	0	0.02	0.06	0.14	0.19	2.87		1428	390,50-390,75	/	0.62	/	100	0	0	0.609756	1.82927	4.26829	5.79268	87.5
1429	390,75-391,00	/	0.59	/	4.74	0	0	0.03	0.1	0.26	0.3	4.05		1429	390,75-391,00	/	0.59	/	100	0	0	0.632911	2.1097	5.48523	6.32911	85.443
1430	391,00-391,25	/	0.76	/	3.54	0	0	0.04	0.1	0.22	0.25	2.93		1430	391,00-391,25	/	0.76	/	100	0	0	1.12994	2.82486	6.21469	7.06215	82.7684
1431	391,25-391,50	/	0.51	/	4.2	0	0	0.04	0.07	0.12	0.21	3.76		1431	391,25-391,50	/	0.51	/	100	0	0	0.952381	1.66667	2.85714	5	89.5238
1432	391,50-391,75	/	0.95	/	3.36	0	0	0.01	0.02	0.08	0.1	3.15		1432	391,50-391,75	/	0.95	/	100	0	0	0.297619	0.595238	2.38095	2.97619	93.75
1433	391,75-392,00	/	0.62	/	4.42	0	0	0.02	0.06	0.07	0.18	4.09		1433	391,75-392,00	/	0.62	/	100	0	0	0.452489	1.35747	1.58371	4.0724	92.5339
1434	392,00-392,25	/	0.63	/	3.29	0	0	0.03	0.06	0.12	0.18	2.9		1434	392,00-392,25	/	0.63	/	100	0	0	0.911854	1.82371	3.64742	5.47112	88.1459
1435	392,25-392,50	/	0.76	/	4.22	0	0	0.03	0.04	0.1	0.23	3.82		1435	392,25-392,50	/	0.76	/	100	0	0	0.7109	0.947867	2.36967	5.45024	90.5213
1436	392,50-392,75	/	0.37	/	1.43	0	0	0	0.02	0.15	0.12	1.14		1436	392,50-392,75	/	0.37	/	100	0	0	0	1.3986	10.4895	8.39161	79.7203
1437	392,75-393,00	/	1.2	/	7	0	0	0.03	0.15	0.6	0.86	5.36		1437	392,75-393,00	/	1.2	/	100	0	0	0.428571	2.14286	8.57143	12.2857	76.5714
1438	393,00-393,25	/	0.53	/	2.11	0	0	0.02	0.06	0.22	0.2	1.61		1438	393,00-393,25	/	0.53	/	100	0	0	0.947867	2.8436	10.4265	9.47867	76.3033
1439	393,25-393,50	/	0.38	/	4.87	0	0	0.04	0.24	0.4	0.5	3.69		1439	393,25-393,50	/	0.38	/	100	0	0	0.821355	4.92813	8.21355	10.2669	75.77
1440	393,50-393,75	/	0.67	/	5.13	0	0	0.06	0.15	0.4	0.33	4.19		1440	393,50-393,75	/	0.67	/	100	0	0	1.16959	2.92398	7.79727	6.43275	81.6764
1441	393,75-394,00	/	0.53	/	2.57	0	0	0.02	0.04	0.07	0.09	2.35		1441	393,75-394,00	/	0.53	/	100	0	0	0.77821	1.55642	2.72374	3.50195	91.4397
1442	394,00-394,25	/	0.5	/	2.96	0	0	0.01	0.02	0.05	0.08	2.8		1442	394,00-394,25	/	0.5	/	100	0	0	0.337838	0.675676	1.68919	2.7027	94.5946
1443	394,25-394,50	/	0.56	/	4.9	0	0	0.03	0.09	0.09	0.18	4.51		1443	394,25-394,50	/	0.56	/	100	0	0	0.612245	1.83673	1.83673	3.67347	92.0408
1444	394,50-394,75	/	0.65	/	4.3	0	0	0.01	0.04	0.08	0.2	3.97		1444	394,50-394,75	/	0.65	/	100	0	0	0.232558	0.930233	1.86047	4.65116	92.3256
1445	394,75-395,00	/	0.57	/	3.23	0	0	0.03	0.12	0.31	0.23	2.54		1445	394,75-395,00	/	0.57	/	100	0	0	0.928793	3.71517	9.59752	7.12074	78.6378
1446	395,00-395,25	/	0.85	/	3.97	0	0	0.02	0.04	0.12	0.16	3.63		1446	395,00-395,25	/	0.85	/	100	0	0	0.503778	1.00756	3.02267	4.03023	91.4358
1447	395,25-395,50	/	0.92	/	4.46	0	0	0.01	0.03	0.1	0.15	4.17		1447	395,25-395,50	/	0.92	/	100	0	0	0.224215	0.672646	2.24215	3.36323	93.4978
1448	395,50-395,75	/	0.52	/	3.28	0	0	0.01	0.05	0.17	0.23	2.82		1448	395,50-395,75	/	0.52	/	100	0	0	0.304878	1.52439	5.18293	7.0122	85.9756
1449	395,75-396,00	/	0.85	/	4.38	0	0	0.01	0.05	0.1	0.1	4.12		1449	395,75-396,00	/	0.85	/	100	0	0	0.228311	1.14155	2.28311	2.28311	94.0639
1450	396,00-396,25	/	0.63	/	4.16	0	0	0.02	0.03	0.1	0.26	3.75		1450	396,00-396,25	/	0.63	/	100	0	0	0.480769	0.721154	2.40385	6.25	90.1442
1451	396,25-396,50	3.5	/	/	/	/	/	/	/	/	/	/		1451	396,25-396,50	3.5	/	/	/	/	/	/	/	/	/	/
1452	396,50-396,75	/	1.11	/	5.07	0	0	0.01	0.05	0.18	0.34	4.49		1452	396,50-396,75	/	1.11	/	100	0	0	0.197239	0.986193	3.5503	6.70611	88.5602
1453	396,75-397,00	/	0.88	/	3.94	0	0	0.01	0.03	0.12	0.35	3.43		1453	396,75-397,00	/	0.88	/	100	0	0	0.253807	0.761421	3.04569	8.88325	87.0558
1454	397,00-397,25	/	0.77	/	4.85	0	0	0.01	0.06	0.19	0.33	4.26		1454	397,00-397,25	/	0.77	/	100	0	0	0.206186	1.23711	3.91753	6.80412	87.8351
1455	397,25-397,50	/	0.54	/	2.59	0	0	0.01	0.02	0.11	0.13	2.32		1455	397,25-397,50	/	0.54	/	100	0	0	0.3861	0.772201	4.2471	5.01931	89.5753
1456	397,50-397,75	/	0.76	/	4.51	0	0	0.03	0.08	0.16	0.36	3.88		1456	397,50-397,75	/	0.76	/	100	0	0	0.665188	1.77384	3.54767	7.98226	86.031
1457	397,75-398,00	/	0.9	/	3.11	0	0	0.02	0.06	0.14	0.22	2.67		1457	397,75-398,00	/	0.9	/	100	0	0	0.643087	1.92926	4.50161	7.07395	85.8521
1458	398,00-398,25	/	0.97	/	3.58	0	0	0.02	0.08	0.25	0.13	3.1		1458	398,00-398,25	/	0.97	/	100	0	0	0.558659	2.23464	6.98324	3.63128	86.5922
1459	398,25-398,50	/	0.43	/	4.61	0	0	0.04	0.11	0.16	0.26	4.04		1459	398,25-398,50	/	0.43	/	100	0	0	0.867679	2.38612	3.47072	5.63991	87.6356
1460	398,50-398,75	/	0.72	/	4.55	0	0	0.05	0.12	0.24	0.18	3.96		1460	398,50-398,75	/	0.72	/	100	0	0	1.0989	2.63736	5.27473	3.95604	87.033
1461	398,75-399,00	/	0.45	/	2.93	0	0	0.01	0.03	0.13	0.16	2.6		1461	398,75-399,00	/	0.45	/	100	0	0	0.341297	1.02389	4.43686	5.46075	88.7372
1462	399,00-399,25	/	0.46	/	4.65	0	0	0.04	0.13	0.19	0.35	3.94		1462	399,00-399,25	/	0.46	/	100	0	0	0.860215	2.7957	4.08602	7.52688	84.7312
1463	399,25-399,50	/	1.03	/	5.18	0	0.01	0.04	0.39	0.46	0.62	3.66		1463	399,25-399,50	/	1.03	/	100	0	0.19305	0.772201	7.52896	8.88031	11.9691	70.6564
1464	399,50-399,75	/	0.62	/	3.95	0	0.01	0.08	0.27	0.6	0.48	2.51		1464	399,50-399,75	/	0.62	/	100	0	0.253165	2.02532	6.83544	15.1899	12.1519	63.5443
1465	399,75-400,00	/	0.95	/	5.89	0	0	0.03	0.22	0.42	0.38	4.84		1465	399,75-400,00	/	0.95	/	100	0	0	0.509338	3.73514	7.13073	6.45161	82.1732
1466	400,00-400,25	/	0.44	/	3.06	0	0	0.02	0.01	0.03	0.08	2.92		1466	400,00-400,25	/	0.44	/	100	0	0	0.653595	0.326797	0.980392	2.61438	95.4248
1467	400,25-400,50	/	0.5	/	4.01	0	0	0.01	0.01	0.03	0.09	3.87		1467	400,25-400,50	/	0.5	/	100	0	0	0.249377	0.249377	0.74813	2.24439	96.5087
1468	400,50-400,75	/	0.68	/	5.09	0	0	0.03	0.02	0.06	0.12	4.86		1468	400,50-400,75	/	0.68	/	100	0	0	0.589391	0.392927	1.17878	2.35756	95.4813
1469	400,75-401,00	/	0.42	/	4.06	0	0	0.02	0.03	0.03	0.16	3.82		1469	400,75-401,00	/	0.42	/	100	0	0	0.492611	0.738916	0.738916	3.94089	94.0887
1470	401,00-401,25	/	0.52	/	4.83	0	0	0.02	0.03	0.09	0.41	4.28		1470	401,00-401,25	/	0.52	/	100	0	0	0.414079	0.621118	1.86335	8.48861	88.6128
1471	401,25-401,50	/	0.54	/	4.42	0	0	0.05	0.03	0.1	0.43	3.81		1471	401,25-401,50	/	0.54	/	100	0	0	1.13122	0.678733	2.26244	9.72851	86.1991
1472	401,50-401,75	/	0.6	/	4.05	0	0	0.01	0.01	0.28	0.31	3.44		1472	401,50-401,75	/	0.6	/	100	0	0	0.246914	0.246914	6.91358	7.65432	84.9383
1473	401,75-402,00	/	0.45	/	3.49	0	0	0.03	0.02	0.25	0.34	2.85		1473	401,75-402,00	/	0.45	/	100	0	0	0.859599	0.573066	7.16332	9.74212	81.6619
1474	402,00-402,25	/	0.59	/	4.43	0	0	0.02	0.05	0.15	0.72	3.49		1474	402,00-402,25	/	0.59	/	100	0	0	0.451467	1.12867	3.386	16.2528	78.781
1475	402,25-402,50	/	0.55	/	4.87	0	0	0.01	0.06	0.15	0.82	3.83		1475	402,25-402,50	/	0.55	/	100	0	0	0.205339	1.23203	3.08008	16.8378	78.6448
1476	402,50-402,75	/	0.85	/	4.81	0	0	0.02	0.03	0.16	0.8	3.8		1476	402,50-402,75	/	0.85	/	100	0	0	0.4158	0.623701	3.3264	16.632	79.0021
1477	402,75-403,00	/	0.77	/	5.19	0	0	0.02	0.03	0.45	0.74	3.95		1477	402,75-403,00	/	0.77	/	100	0	0	0.385356	0.578035	8.67052	14.2582	76.1079
1478	403,00-403,25	/	0.48	/	2.55	0	0	0.03	0.02	0.22	0.51	1.77		1478	403,00-403,25	/	0.48	/	100	0	0	1.17647	0.784314	8.62745	20	69.4118
1479	405,25-405,50	/	1.17	/	6.19	0	0	0.03	0.04	0.35	1.21	4.56		1479	405,25-405,50	/	1.17	/	100	0	0	0.484653	0.646204	5.65428	19.5477	73.6672
1480	405,50-405,75	/	0.72	/	3.57	0	0	0.01	0.04	0.22	0.7	2.6		1480	405,50-405,75	/	0.72	/	100	0	0	0.280112	1.12045	6.16246	19.6078	72.8291
1481	405,75-406,00	/	0.75	/	5.63	0	0	0.02	0.06	0.36	1.05	4.14		1481	405,75-406,00	/	0.75	/	100	0	0	0.35524	1.06572	6.39432	18.6501	73.5346
1482	406,00-406,25	/	0.75	/	6.54	0	0	0.03	0.14	0.58	1.03	4.76		1482	406,00-406,25	/	0.75	/	100	0	0	0.458716	2.14067	8.8685	15.7492	72.7829
1483	406,25-406,50	6.86	/	/	/	/	/	/	/	/	/	/		1483	406,25-406,50	6.86	/	/	/	/	/	/	/	/	/	/
1484	408,25-408,50	/	1.08	/	5.43	0	0	0.02	0.08	0.34	1.02	3.97		1484	408,25-408,50	/	1.08	/	100	0	0	0.368324	1.4733	6.26151	18.7845	73.1123
1485	408,50-408,75	/	0.77	/	3.84	0	0	0.02	0.06	0.31	0.63	2.82		1485	408,50-408,75	/	0.77	/	100	0	0	0.520833	1.5625	8.07292	16.4062	73.4375
1486	408,75-409,00	/	1.36	/	8.12	0	0	0.03	0.07	0.47	1.5	6.05		1486	408,75-409,00	/	1.36	/	100	0	0	0.369458	0.862069	5.78818	18.4729	74.5074
1487	409,00-409,25	/	0.76	/	3.26	0	0	0.01	0.04	0.41	0.53	2.27		1487	409,00-409,25	/	0.76	/	100	0	0	0.306748	1.22699	12.5767	16.2577	69.6319
1488	411,25-411,50	/	0.78	/	3.92	0	0	0.07	0.2	0.61	0.9	2.14		1488	411,25-411,50	/	0.78	/	100	0	0	1.78571	5.10204	15.5612	22.9592	54.5918
1489	411,50-411,75	/	0.85	/	4.87	0	0	0.05	0.19	0.71	1.5	2.42		1489	411,50-411,75	/	0.85	/	100	0	0	1.02669	3.90144	14.5791	30.8008	49.692
1490	411,75-412,00	/	0.95	/	6.16	0	0	0.06	0.33	0.79	1.37	3.61		1490	411,75-412,00	/	0.95	/	100	0	0	0.974026	5.35714	12.8247	22.2403	58.6039
1491	412,00-412,25	/	0.79	/	7.12	0	0	0.04	0.24	1.31	0.88	4.65		1491	412,00-412,25	/	0.79	/	100	0	0	0.561798	3.37079	18.3989	12.3596	65.309
1492	414,25-414,50	/	1.04	/	4.49	0	0	0.04	0.13	0.31	0.76	3.25		1492	414,25-414,50	/	1.04	/	100	0	0	0.890869	2.89532	6.90423	16.9265	72.3831
1493	414,50-414,75	/	1.14	/	4.07	0	0	0.04	0.14	0.35	0.77	2.77		1493	414,50-414,75	/	1.14	/	100	0	0	0.982801	3.4398	8.59951	18.9189	68.059
1494	414,75-415,00	/	0.93	/	6.53	0	0	0.06	0.3	0.77	1.26	4.14		1494	414,75-415,00	/	0.93	/	100	0	0	0.918836	4.59418	11.7917	19.2956	63.3997
1495	415,00-415,25	/	1.05	/	5.44	0	0	0.07	0.32	0.64	0.87	3.54		1495	415,00-415,25	/	1.05	/	100	0	0	1.28676	5.88235	11.7647	15.9926	65.0735
1496	415,25-415,50	/	1.14	/	3.32	0	0	0.04	0.18	0.34	0.58	2.18		1496	415,25-415,50	/	1.14	/	100	0	0	1.20482	5.42169	10.241	17.4699	65.6627
1497	415,50-415,75	/	0.64	/	4.5	0	0	0.07	0.23	0.42	0.72	3.06		1497	415,50-415,75	/	0.64	/	100	0	0	1.55556	5.11111	9.33333	16	68
1498	415,75-416,00	/	1.19	/	5.21	0	0.01	0.15	0.41	0.48	0.91	3.25		1498	415,75-416,00	/	1.19	/	100	0	0.191939	2.87908	7.86948	9.21305	17.4664	62.38
1499	416,00-416,25	/	1.47	/	4.94	0	0.03	0.2	0.44	0.46	0.72	3.09		1499	416,00-416,25	/	1.47	/	100	0	0.607287	4.04858	8.90688	9.31174	14.5749	62.5506
1500	416,25-416,50	4.21	/	/	/	/	/	/	/	/	/	/		1500	416,25-416,50	4.21	/	/	/	/	/	/	/	/	/	/
1501	416,50-416,75	/	1.26	/	4.56	0	0.09	0.15	0.29	0.41	0.52	3.1		1501	416,50-416,75	/	1.26	/	100	0	1.97368	3.28947	6.35965	8.99123	11.4035	67.9825
1502	416,75-417,00	/	1.38	/	4.77	0.1	0.11	0.13	0.25	0.37	0.6	3.21		1502	416,75-417,00	/	1.38	/	100	2.09644	2.30608	2.72537	5.24109	7.75681	12.5786	67.2956
1503	417,00-417,25	/	0.8	/	2.37	0.17	0.11	0.1	0.15	0.31	0.22	1.31		1503	417,00-417,25	/	0.8	/	100	7.173	4.64135	4.21941	6.32911	13.0802	9.2827	55.2743
1504	417,25-417,50	/	0.8	/	1.43	0.09	0.13	0.12	0.13	0.17	0.14	0.65		1504	417,25-417,50	/	0.8	/	100	6.29371	9.09091	8.39161	9.09091	11.8881	9.79021	45.4545
1505	417,50-417,75	/	0.71	/	2.37	0.14	0.17	0.18	0.26	0.32	0.22	1.08		1505	417,50-417,75	/	0.71	/	100	5.90717	7.173	7.59494	10.9705	13.5021	9.2827	45.5696
1506	417,75-418,00	/	0.79	/	1.66	0.05	0.09	0.18	0.3	0.33	0.21	0.5		1506	417,75-418,00	/	0.79	/	100	3.01205	5.42169	10.8434	18.0723	19.8795	12.6506	30.1205
1507	418,00-418,25	/	0.66	/	2.76	0.04	0.12	0.24	0.44	0.51	0.32	1.09		1507	418,00-418,25	/	0.66	/	100	1.44928	4.34783	8.69565	15.942	18.4783	11.5942	39.4928
1508	418,25-418,50	/	0.98	/	2.34	0.01	0.07	0.23	0.46	0.46	0.29	0.82		1508	418,25-418,50	/	0.98	/	100	0.42735	2.99145	9.82906	19.6581	19.6581	12.3932	35.0427
1509	418,50-418,75	/	0.68	/	2.8	0.01	0.05	0.28	0.58	0.56	0.25	1.07		1509	418,50-418,75	/	0.68	/	100	0.357143	1.78571	10	20.7143	20	8.92857	38.2143
1510	418,75-419,00	/	1.04	/	4.08	0.01	0.04	0.51	0.92	0.81	0.38	1.41		1510	418,75-419,00	/	1.04	/	100	0.245098	0.980392	12.5	22.549	19.8529	9.31373	34.5588
1511	419,00-419,25	/	1.04	/	2.67	0	0.04	0.36	0.69	0.5	0.27	0.81		1511	419,00-419,25	/	1.04	/	100	0	1.49813	13.4831	25.8427	18.7266	10.1124	30.3371
1512	419,25-419,50	/	1.09	/	4.24	0.04	0.04	0.32	0.86	0.69	0.4	1.89		1512	419,25-419,50	/	1.09	/	100	0.943396	0.943396	7.54717	20.283	16.2736	9.43396	44.5755
1513	419,50-419,75	/	0.71	/	4.42	0.04	0.04	0.33	0.84	0.49	0.43	2.25		1513	419,50-419,75	/	0.71	/	100	0.904977	0.904977	7.46606	19.0045	11.086	9.72851	50.905
1514	419,75-420,00	/	0.67	/	4.35	0	0.09	0.31	0.59	0.59	0.27	2.5		1514	419,75-420,00	/	0.67	/	100	0	2.06897	7.12644	13.5632	13.5632	6.2069	57.4713
1515	420,00-420,25	/	0.83	/	3.91	0.03	0.06	0.24	0.5	0.48	0.28	2.32		1515	420,00-420,25	/	0.83	/	100	0.767263	1.53453	6.13811	12.7877	12.2762	7.16113	59.335
1516	420,25-420,50	/	0.87	/	4.65	0	0.14	0.34	0.6	0.51	0.49	2.57		1516	420,25-420,50	/	0.87	/	100	0	3.01075	7.31183	12.9032	10.9677	10.5376	55.2688
1517	420,50-420,75	/	0.8	/	4.4	0.03	0.06	0.25	0.48	0.43	0.39	2.76		1517	420,50-420,75	/	0.8	/	100	0.681818	1.36364	5.68182	10.9091	9.77273	8.86364	62.7273
1518	420,75-421,00	/	0.87	/	2.8	0.01	0.03	0.13	0.3	0.38	0.22	1.73		1518	420,75-421,00	/	0.87	/	100	0.357143	1.07143	4.64286	10.7143	13.5714	7.85714	61.7857
1519	421,00-421,25	/	0.78	/	2.98	0	0.1	0.14	0.31	0.29	0.23	1.91		1519	421,00-421,25	/	0.78	/	100	0	3.3557	4.69799	10.4027	9.73154	7.71812	64.094
1520	421,25-421,50	/	0.62	/	3.13	0	0.02	0.13	0.23	0.28	0.17	2.3		1520	421,25-421,50	/	0.62	/	100	0	0.638978	4.15335	7.34824	8.94569	5.43131	73.4824
1521	421,50-421,75	/	0.67	/	3.61	0	0.01	0.12	0.25	0.3	0.3	2.63		1521	421,50-421,75	/	0.67	/	100	0	0.277008	3.3241	6.92521	8.31025	8.31025	72.8532
1522	421,75-422,00	/	0.8	/	3.65	0	0.04	0.05	0.14	0.19	0.2	3.03		1522	421,75-422,00	/	0.8	/	100	0	1.09589	1.36986	3.83562	5.20548	5.47945	83.0137
1523	422,00-422,25	/	0.38	/	2.54	0	0.01	0.04	0.09	0.16	0.08	2.16		1523	422,00-422,25	/	0.38	/	100	0	0.393701	1.5748	3.54331	6.29921	3.14961	85.0394
1524	422,25-422,50	/	0.64	/	1.9	0	0	0.04	0.07	0.08	0.08	1.63		1524	422,25-422,50	/	0.64	/	100	0	0	2.10526	3.68421	4.21053	4.21053	85.7895
1525	422,50-422,75	/	0.54	/	2.76	0.01	0.01	0.04	0.06	0.13	0.14	2.37		1525	422,50-422,75	/	0.54	/	100	0.362319	0.362319	1.44928	2.17391	4.71014	5.07246	85.8696
1526	422,75-423,00	/	0.56	/	1.91	0.01	0.01	0.02	0.03	0.05	0.06	1.73		1526	422,75-423,00	/	0.56	/	100	0.52356	0.52356	1.04712	1.57068	2.6178	3.14136	90.5759
1527	423,00-423,25	/	1.37	/	4.78	0.01	0.01	0.02	0.04	0.1	0.14	4.46		1527	423,00-423,25	/	1.37	/	100	0.209205	0.209205	0.41841	0.83682	2.09205	2.92887	93.3054
1528	423,25-423,50	/	0.58	/	1.68	0	0	0.01	0.01	0.03	0.04	1.59		1528	423,25-423,50	/	0.58	/	100	0	0	0.595238	0.595238	1.78571	2.38095	94.6429
1529	423,50-423,75	/	0.49	/	3.79	0	0	0.02	0.05	0.07	0.12	3.53		1529	423,50-423,75	/	0.49	/	100	0	0	0.527704	1.31926	1.84697	3.16623	93.1398
1530	423,75-424,00	/	0.83	/	2.96	0	0	0.01	0.02	0.04	0.08	2.81		1530	423,75-424,00	/	0.83	/	100	0	0	0.337838	0.675676	1.35135	2.7027	94.9324
1531	424,00-424,25	/	1.24	/	6.75	0	0	0.12	0.1	0.17	0.21	6.15		1531	424,00-424,25	/	1.24	/	100	0	0	1.77778	1.48148	2.51852	3.11111	91.1111
1532	424,25-424,50	/	0.68	/	3.59	0.01	0.01	0.03	0.04	0.1	0.1	3.3		1532	424,25-424,50	/	0.68	/	100	0.278552	0.278552	0.835655	1.11421	2.78552	2.78552	91.922
1533	424,50-424,75	/	0.64	/	3.52	0	0.02	0.03	0.06	0.14	0.12	3.15		1533	424,50-424,75	/	0.64	/	100	0	0.568182	0.852273	1.70455	3.97727	3.40909	89.4886
1534	424,75-425,00	/	0.72	/	3.15	0	0	0.02	0.04	0.1	0.11	2.88		1534	424,75-425,00	/	0.72	/	100	0	0	0.634921	1.26984	3.1746	3.49206	91.4286
1535	425,00-425,25	/	0.71	/	6	0	0.04	0.05	0.08	0.16	0.18	5.49		1535	425,00-425,25	/	0.71	/	100	0	0.666667	0.833333	1.33333	2.66667	3	91.5
1536	425,25-425,50	/	0.54	/	3.28	0	0	0.04	0.05	0.1	0.08	3.01		1536	425,25-425,50	/	0.54	/	100	0	0	1.21951	1.52439	3.04878	2.43902	91.7683
1537	425,50-425,75	/	0.78	/	4.25	0	0	0.03	0.03	0.08	0.14	3.97		1537	425,50-425,75	/	0.78	/	100	0	0	0.705882	0.705882	1.88235	3.29412	93.4118
1538	425,75-426,00	/	0.72	/	3.53	0	0	0.01	0.04	0.05	0.1	3.33		1538	425,75-426,00	/	0.72	/	100	0	0	0.283286	1.13314	1.41643	2.83286	94.3343
1539	426,00-426,25	/	1.02	/	4.41	0	0.03	0.06	0.07	0.09	0.12	4.04		1539	426,00-426,25	/	1.02	/	100	0	0.680272	1.36054	1.5873	2.04082	2.72109	91.61
1540	426,25-426,50	5.45	/	/	/	/	/	/	/	/	/	/		1540	426,25-426,50	5.45	/	/	/	/	/	/	/	/	/	/
1541	426,50-426,75	/	0.67	/	3.11	0	0	0.03	0.04	0.05	0.1	2.89		1541	426,50-426,75	/	0.67	/	100	0	0	0.96463	1.28617	1.60772	3.21543	92.926
1542	426,75-427,00	/	0.85	/	4.14	0	0.01	0.02	0.03	0.07	0.1	3.91		1542	426,75-427,00	/	0.85	/	100	0	0.241546	0.483092	0.724638	1.69082	2.41546	94.4444
1543	427,00-427,25	/	0.56	/	4.14	0	0	0.02	0.05	0.1	0.1	3.87		1543	427,00-427,25	/	0.56	/	100	0	0	0.483092	1.20773	2.41546	2.41546	93.4783
1544	427,25-427,50	/	0.86	/	4.3	0	0.02	0.02	0.05	0.09	0.14	3.98		1544	427,25-427,50	/	0.86	/	100	0	0.465116	0.465116	1.16279	2.09302	3.25581	92.5581
1545	427,50-427,75	/	0.45	/	2.74	0	0	0.02	0.03	0.05	0.06	2.58		1545	427,50-427,75	/	0.45	/	100	0	0	0.729927	1.09489	1.82482	2.18978	94.1606
1546	427,75-428,00	/	0.54	/	3.57	0	0	0.01	0.03	0.07	0.07	3.39		1546	427,75-428,00	/	0.54	/	100	0	0	0.280112	0.840336	1.96078	1.96078	94.958
1547	428,00-428,25	/	0.56	/	4	0	0	0.03	0.05	0.1	0.11	3.71		1547	428,00-428,25	/	0.56	/	100	0	0	0.75	1.25	2.5	2.75	92.75
1548	428,25-428,50	/	0.75	/	4.94	0	0	0.04	0.04	0.07	0.14	4.65		1548	428,25-428,50	/	0.75	/	100	0	0	0.809717	0.809717	1.417	2.83401	94.1296
1549	428,50-428,75	/	0.8	/	3.33	0	0	0.03	0.03	0.05	0.08	3.14		1549	428,50-428,75	/	0.8	/	100	0	0	0.900901	0.900901	1.5015	2.4024	94.2943
1550	428,75-429,00	/	0.72	/	2.32	0	0	0.01	0.01	0.04	0.07	2.19		1550	428,75-429,00	/	0.72	/	100	0	0	0.431034	0.431034	1.72414	3.01724	94.3966
1551	429,00-429,25	/	0.65	/	3.91	0	0	0.03	0.02	0.09	0.12	3.65		1551	429,00-429,25	/	0.65	/	100	0	0	0.767263	0.511509	2.30179	3.06905	93.3504
1552	429,25-429,50	/	1.32	/	4.04	0	0	0.02	0.04	0.17	0.21	3.6		1552	429,25-429,50	/	1.32	/	100	0	0	0.49505	0.990099	4.20792	5.19802	89.1089
1553	429,50-429,75	/	0.6	/	4.09	0	0	0.02	0.05	0.29	0.27	3.46		1553	429,50-429,75	/	0.6	/	100	0	0	0.488998	1.22249	7.09046	6.60147	84.5966
1554	429,75-430,00	/	0.76	/	5.19	0	0	0.08	0.31	0.66	0.49	3.65		1554	429,75-430,00	/	0.76	/	100	0	0	1.54143	5.97303	12.7168	9.44123	70.3276
1555	430,00-430,25	/	0.72	/	2.44	0	0.01	0.07	0.27	0.32	0.28	1.49		1555	430,00-430,25	/	0.72	/	100	0	0.409836	2.86885	11.0656	13.1148	11.4754	61.0656
1556	430,25-430,50	/	0.81	/	3.83	0	0	0.08	0.23	0.33	0.22	2.97		1556	430,25-430,50	/	0.81	/	100	0	0	2.08877	6.00522	8.61619	5.74413	77.5457
1557	430,50-430,75	/	0.7	/	4.73	0	0.02	0.07	0.11	0.21	0.17	4.15		1557	430,50-430,75	/	0.7	/	100	0	0.422833	1.47992	2.32558	4.43975	3.59408	87.7378
1558	430,75-431,00	/	0.67	/	3.66	0	0	0.05	0.1	0.18	0.12	3.21		1558	430,75-431,00	/	0.67	/	100	0	0	1.36612	2.73224	4.91803	3.27869	87.7049
1559	431,00-431,25	/	0.61	/	3.51	0	0	0.04	0.06	0.11	0.14	3.16		1559	431,00-431,25	/	0.61	/	100	0	0	1.1396	1.7094	3.1339	3.9886	90.0285
1560	431,25-431,50	/	0.37	/	3.27	0	0	0.04	0.05	0.08	0.07	3.03		1560	431,25-431,50	/	0.37	/	100	0	0	1.22324	1.52905	2.44648	2.14067	92.6606
1561	431,50-431,75	/	0.66	/	4.46	0	0	0.06	0.05	0.09	0.13	4.13		1561	431,50-431,75	/	0.66	/	100	0	0	1.34529	1.12108	2.01794	2.9148	92.6009
1562	431,75-432,00	/	0.71	/	3.17	0	0.01	0.02	0.04	0.06	0.07	2.97		1562	431,75-432,00	/	0.71	/	100	0	0.315457	0.630915	1.26183	1.89274	2.2082	93.6909
1563	432,00-432,25	/	0.43	/	2.4	0	0	0.01	0.03	0.01	0.04	2.31		1563	432,00-432,25	/	0.43	/	100	0	0	0.416667	1.25	0.416667	1.66667	96.25
1564	432,25-432,50	/	0.57	/	3.28	0	0	0.03	0.13	0.15	0.12	2.85		1564	432,25-432,50	/	0.57	/	100	0	0	0.914634	3.96341	4.57317	3.65854	86.8902
1565	432,50-432,75	/	0.53	/	3.77	0.01	0	0.04	0.05	0.16	0.11	3.4		1565	432,50-432,75	/	0.53	/	100	0.265252	0	1.06101	1.32626	4.24403	2.91777	90.1857
1566	432,75-433,00	/	0.79	/	3.51	0	0	0.04	0.11	0.13	0.12	3.11		1566	432,75-433,00	/	0.79	/	100	0	0	1.1396	3.1339	3.7037	3.4188	88.604
1567	433,00-433,25	/	0.57	/	2.41	0	0	0.04	0.03	0.04	0.08	2.22		1567	433,00-433,25	/	0.57	/	100	0	0	1.65975	1.24481	1.65975	3.3195	92.1162
1568	433,25-433,50	/	0.64	/	4.27	0	0	0.03	0.08	0.11	0.12	3.93		1568	433,25-433,50	/	0.64	/	100	0	0	0.702576	1.87354	2.57611	2.8103	92.0375
1569	433,50-433,75	/	0.46	/	3.05	0	0	0.02	0.09	0.08	0.1	2.76		1569	433,50-433,75	/	0.46	/	100	0	0	0.655738	2.95082	2.62295	3.27869	90.4918
1570	433,75-434,00	/	0.59	/	3.4	0	0	0.03	0.09	0.08	0.13	3.07		1570	433,75-434,00	/	0.59	/	100	0	0	0.882353	2.64706	2.35294	3.82353	90.2941
1571	434,00-434,25	/	0.76	/	3.7	0	0	0.03	0.05	0.06	0.12	3.44		1571	434,00-434,25	/	0.76	/	100	0	0	0.810811	1.35135	1.62162	3.24324	92.973
1572	434,25-434,50	/	0.93	/	5.1	0	0	0.04	0.09	0.11	0.18	4.68		1572	434,25-434,50	/	0.93	/	100	0	0	0.784314	1.76471	2.15686	3.52941	91.7647
1573	434,50-434,75	/	0.49	/	2.11	0	0	0.02	0.03	0.05	0.06	1.95		1573	434,50-434,75	/	0.49	/	100	0	0	0.947867	1.4218	2.36967	2.8436	92.4171
1574	434,75-435,00	/	0.65	/	3.79	0	0	0.05	0.05	0.06	0.09	3.54		1574	434,75-435,00	/	0.65	/	100	0	0	1.31926	1.31926	1.58311	2.37467	93.4037
1575	435,00-435,25	/	0.69	/	4.16	0	0	0.09	0.11	0.09	0.12	3.75		1575	435,00-435,25	/	0.69	/	100	0	0	2.16346	2.64423	2.16346	2.88462	90.1442
1576	435,25-435,50	/	0.52	/	2.56	0	0	0.06	0.04	0.05	0.08	2.33		1576	435,25-435,50	/	0.52	/	100	0	0	2.34375	1.5625	1.95312	3.125	91.0156
1577	435,50-435,75	/	0.44	/	3.14	0	0	0.02	0.03	0.04	0.09	2.96		1577	435,50-435,75	/	0.44	/	100	0	0	0.636943	0.955414	1.27389	2.86624	94.2675
1578	435,75-436,00	/	0.49	/	3.08	0	0	0.1	0.07	0.08	0.1	2.73		1578	435,75-436,00	/	0.49	/	100	0	0	3.24675	2.27273	2.5974	3.24675	88.6364
1579	436,00-436,25	/	0.64	/	2.68	0	0	0.04	0.04	0.05	0.04	2.51		1579	436,00-436,25	/	0.64	/	100	0	0	1.49254	1.49254	1.86567	1.49254	93.6567
1580	436,25-436,50	4	/	/	/	/	/	/	/	/	/	/		1580	436,25-436,50	4	/	/	/	/	/	/	/	/	/	/
1581	436,50-436,75	/	0.54	/	4.32	0	0	0.06	0.05	0.09	0.11	4.01		1581	436,50-436,75	/	0.54	/	100	0	0	1.38889	1.15741	2.08333	2.5463	92.8241
1582	436,75-437,00	/	0.64	/	1.68	0.01	0.03	0.01	0.05	0.04	0.04	1.5		1582	436,75-437,00	/	0.64	/	100	0.595238	1.78571	0.595238	2.97619	2.38095	2.38095	89.2857
1583	437,00-437,25	/	0.74	/	1.2	0	0	0.04	0.03	0.04	0.06	1.03		1583	437,00-437,25	/	0.74	/	100	0	0	3.33333	2.5	3.33333	5	85.8333
1584	437,25-437,50	/	0.71	/	2.04	0	0	0.03	0.04	0.05	0.05	1.87		1584	437,25-437,50	/	0.71	/	100	0	0	1.47059	1.96078	2.45098	2.45098	91.6667
1585	437,75-438,00	/	0.6	/	1.89	0	0	0.05	0.04	0.04	0.05	1.71		1585	437,75-438,00	/	0.6	/	100	0	0	2.6455	2.1164	2.1164	2.6455	90.4762
1586	438,00-438,25	/	0.45	/	1.91	0	0	0.03	0.06	0.03	0.05	1.74		1586	438,00-438,25	/	0.45	/	100	0	0	1.57068	3.14136	1.57068	2.6178	91.0995
1587	438,25-438,50	/	0.51	/	2.61	0	0	0.01	0.01	0.03	0.06	2.5		1587	438,25-438,50	/	0.51	/	100	0	0	0.383142	0.383142	1.14943	2.29885	95.7854
1588	438,50-438,75	/	0.44	/	2.67	0.01	0	0.05	0.06	0.07	0.06	2.42		1588	438,50-438,75	/	0.44	/	100	0.374532	0	1.87266	2.24719	2.62172	2.24719	90.6367
1589	438,75-439,00	/	0.52	/	3.12	0	0	0.04	0.03	0.07	0.07	2.91		1589	438,75-439,00	/	0.52	/	100	0	0	1.28205	0.961538	2.24359	2.24359	93.2692
1590	439,00-439,25	/	0.62	/	3.26	0	0	0.01	0.03	0.08	0.08	3.06		1590	439,00-439,25	/	0.62	/	100	0	0	0.306748	0.920245	2.45399	2.45399	93.865
1591	439,25-439,50	/	0.55	/	2.69	0	0	0.02	0.04	0.06	0.08	2.49		1591	439,25-439,50	/	0.55	/	100	0	0	0.743494	1.48699	2.23048	2.97398	92.5651
1592	439,50-439,75	/	0.57	/	2.19	0	0	0.01	0.01	0.01	0.02	2.14		1592	439,50-439,75	/	0.57	/	100	0	0	0.456621	0.456621	0.456621	0.913242	97.7169
1593	439,75-440,00	/	0.27	/	1.14	0	0	0.02	0.02	0.05	0.02	1.03		1593	439,75-440,00	/	0.27	/	100	0	0	1.75439	1.75439	4.38596	1.75439	90.3509
1594	440,00-440,25	/	0.75	/	2.55	0	0	0.05	0.04	0.08	0.07	2.31		1594	440,00-440,25	/	0.75	/	100	0	0	1.96078	1.56863	3.13725	2.7451	90.5882
1595	440,25-440,50	/	0.69	/	2.35	0	0.01	0.01	0.04	0.09	0.08	2.12		1595	440,25-440,50	/	0.69	/	100	0	0.425532	0.425532	1.70213	3.82979	3.40426	90.2128
1596	440,50-440,75	/	0.58	/	2.41	0	0.01	0.02	0.05	0.09	0.14	2.1		1596	440,50-440,75	/	0.58	/	100	0	0.414938	0.829876	2.07469	3.73444	5.80913	87.1369
1597	440,75-441,00	/	0.42	/	1.43	0	0	0.02	0.03	0.12	0.1	1.16		1597	440,75-441,00	/	0.42	/	100	0	0	1.3986	2.0979	8.39161	6.99301	81.1189
1598	441,00-441,25	/	0.7	/	3.17	0.01	0.03	0.04	0.16	0.31	0.19	2.43		1598	441,00-441,25	/	0.7	/	100	0.315457	0.946372	1.26183	5.04732	9.77918	5.99369	76.6562
1599	441,25-441,50	/	0.61	/	3.79	0.03	0.03	0.08	0.19	0.37	0.16	2.93		1599	441,25-441,50	/	0.61	/	100	0.791557	0.791557	2.11082	5.01319	9.76253	4.22164	77.3087
1600	441,50-441,75	/	0.46	/	2.62	0.02	0.04	0.05	0.09	0.16	0.13	2.13		1600	441,50-441,75	/	0.46	/	100	0.763359	1.52672	1.9084	3.43511	6.10687	4.96183	81.2977
1601	441,75-442,00	/	0.56	/	1.97	0	0.03	0.03	0.09	0.19	0.1	1.53		1601	441,75-442,00	/	0.56	/	100	0	1.52284	1.52284	4.56853	9.64467	5.07614	77.665
1602	442,00-442,25	/	0.65	/	3.15	0	0.08	0.05	0.14	0.27	0.23	2.38		1602	442,00-442,25	/	0.65	/	100	0	2.53968	1.5873	4.44444	8.57143	7.30159	75.5556
1603	442,25-442,50	/	0.94	/	2.29	0	0.03	0.07	0.14	0.17	0.12	1.76		1603	442,25-442,50	/	0.94	/	100	0	1.31004	3.05677	6.11354	7.42358	5.24017	76.8559
1604	442,50-442,75	/	0.54	/	1.94	0	0.02	0.03	0.1	0.13	0.11	1.55		1604	442,50-442,75	/	0.54	/	100	0	1.03093	1.54639	5.15464	6.70103	5.6701	79.8969
1605	442,75-443,00	/	0.52	/	1.72	0	0.04	0.04	0.1	0.14	0.1	1.3		1605	442,75-443,00	/	0.52	/	100	0	2.32558	2.32558	5.81395	8.13953	5.81395	75.5814
1606	443,00-443,25	/	0.7	/	3.41	0	0	0.07	0.15	0.22	0.11	2.86		1606	443,00-443,25	/	0.7	/	100	0	0	2.05279	4.39883	6.45161	3.22581	83.871
1607	443,25-443,50	/	0.81	/	3.3	0	0.02	0.08	0.12	0.21	0.17	2.7		1607	443,25-443,50	/	0.81	/	100	0	0.606061	2.42424	3.63636	6.36364	5.15152	81.8182
1608	443,50-443,75	/	0.65	/	3.77	0	0.02	0.04	0.13	0.17	0.23	3.18		1608	443,50-443,75	/	0.65	/	100	0	0.530504	1.06101	3.44828	4.50928	6.1008	84.3501
1609	443,75-444,00	/	0.45	/	3.16	0	0	0.03	0.11	0.15	0.19	2.68		1609	443,75-444,00	/	0.45	/	100	0	0	0.949367	3.48101	4.74684	6.01266	84.8101
1610	444,00-444,25	/	0.43	/	1.88	0	0	0.03	0.05	0.07	0.07	1.66		1610	444,00-444,25	/	0.43	/	100	0	0	1.59574	2.65957	3.7234	3.7234	88.2979
1611	444,25-444,50	/	0.79	/	3.19	0	0	0.08	0.1	0.13	0.18	2.7		1611	444,25-444,50	/	0.79	/	100	0	0	2.50784	3.1348	4.07524	5.64263	84.6395
1612	444,50-444,75	/	0.41	/	2.57	0	0	0.04	0.05	0.13	0.16	2.19		1612	444,50-444,75	/	0.41	/	100	0	0	1.55642	1.94553	5.05837	6.22568	85.214
1613	444,75-445,00	/	0.47	/	2.64	0	0	0.02	0.08	0.18	0.22	2.14		1613	444,75-445,00	/	0.47	/	100	0	0	0.757576	3.0303	6.81818	8.33333	81.0606
1614	445,00-445,25	/	0.76	/	6.52	0	0.01	0.02	0.07	0.32	0.42	5.68		1614	445,00-445,25	/	0.76	/	100	0	0.153374	0.306748	1.07362	4.90798	6.44172	87.1166
1615	445,50-445,75	/	0.46	/	2.23	0	0	0.02	0.01	0.07	0.14	1.99		1615	445,50-445,75	/	0.46	/	100	0	0	0.896861	0.44843	3.13901	6.27803	89.2377
1616	445,75-446,00	/	0.94	/	3.69	0	0	0.04	0.06	0.19	0.2	3.2		1616	445,75-446,00	/	0.94	/	100	0	0	1.08401	1.62602	5.14905	5.42005	86.7209
1617	446,00-446,25	/	0.59	/	2.02	0	0	0.01	0.01	0.1	0.12	1.78		1617	446,00-446,25	/	0.59	/	100	0	0	0.49505	0.49505	4.9505	5.94059	88.1188
1618	446,25-446,50	6.11	/	/	/	/	/	/	/	/	/	/		1618	446,25-446,50	6.11	/	/	/	/	/	/	/	/	/	/
1619	446,50-446,75	/	0.51	/	4.68	0	0	0.04	0.07	0.31	0.44	3.82		1619	446,50-446,75	/	0.51	/	100	0	0	0.854701	1.49573	6.62393	9.40171	81.6239
1620	446,75-447,00	/	0.55	/	3.51	0	0	0.02	0.03	0.36	0.29	2.81		1620	446,75-447,00	/	0.55	/	100	0	0	0.569801	0.854701	10.2564	8.26211	80.057
1621	447,00-447,25	/	0.67	/	3.02	0	0	0.03	0.05	0.33	0.32	2.29		1621	447,00-447,25	/	0.67	/	100	0	0	0.993377	1.65563	10.9272	10.596	75.8278
1622	447,25-447,50	/	0.46	/	3.71	0	0	0.05	0.13	0.54	0.44	2.55		1622	447,25-447,50	/	0.46	/	100	0	0	1.34771	3.50404	14.5553	11.8598	68.7332
1623	447,50-447,75	/	0.54	/	2.67	0.01	0.01	0.01	0.12	0.49	0.45	1.58		1623	447,50-447,75	/	0.54	/	100	0.374532	0.374532	0.374532	4.49438	18.3521	16.8539	59.176
1624	447,75-448,00	/	0.56	/	4.51	0.02	0.04	0.05	0.22	0.76	0.75	2.67		1624	447,75-448,00	/	0.56	/	100	0.443459	0.886918	1.10865	4.87805	16.8514	16.6297	59.2018
1625	448,00-448,25	/	0.5	/	3.78	0	0.04	0.06	0.18	0.61	0.54	2.35		1625	448,00-448,25	/	0.5	/	100	0	1.0582	1.5873	4.7619	16.1376	14.2857	62.1693
1626	448,25-448,50	/	0.83	/	3.82	0	0	0.11	0.34	0.76	0.37	2.24		1626	448,25-448,50	/	0.83	/	100	0	0	2.87958	8.90052	19.8953	9.68586	58.6387
1627	448,50-448,75	/	0.76	/	3.64	0.08	0.04	0.11	0.57	0.83	0.42	1.59		1627	448,50-448,75	/	0.76	/	100	2.1978	1.0989	3.02198	15.6593	22.8022	11.5385	43.6813
1628	448,75-449,00	/	0.61	/	3.69	0.01	0.09	0.19	0.78	0.99	0.34	1.29		1628	448,75-449,00	/	0.61	/	100	0.271003	2.43902	5.14905	21.1382	26.8293	9.21409	34.9593
1629	449,00-449,25	/	0.53	/	2.12	0.01	0.03	0.09	0.49	0.52	0.14	0.84		1629	449,00-449,25	/	0.53	/	100	0.471698	1.41509	4.24528	23.1132	24.5283	6.60377	39.6226
1630	449,25-449,50	/	0.84	/	3.15	0.06	0.09	0.25	0.64	0.65	0.17	1.29		1630	449,25-449,50	/	0.84	/	100	1.90476	2.85714	7.93651	20.3175	20.6349	5.39683	40.9524
1631	449,50-449,75	/	0.82	/	2.09	0.09	0.1	0.21	0.59	0.48	0.14	0.48		1631	449,50-449,75	/	0.82	/	100	4.30622	4.78469	10.0478	28.2297	22.9665	6.69856	22.9665
1632	449,75-450,00	/	0.76	/	2.32	0.07	0.11	0.28	0.61	0.37	0.18	0.7		1632	449,75-450,00	/	0.76	/	100	3.01724	4.74138	12.069	26.2931	15.9483	7.75862	30.1724
1633	450,00-450,25	/	0.54	/	2.22	0.14	0.13	0.32	0.68	0.32	0.11	0.52		1633	450,00-450,25	/	0.54	/	100	6.30631	5.85586	14.4144	30.6306	14.4144	4.95495	23.4234
1634	452,25-452,50	/	1.28	/	2.76	0.54	0.38	0.45	0.32	0.15	0.13	0.79		1634	452,25-452,50	/	1.28	/	100	19.5652	13.7681	16.3043	11.5942	5.43478	4.71014	28.6232
1635	452,50-452,75	/	0.84	/	5.4	1.13	0.71	0.83	0.77	0.36	0.27	1.33		1635	452,50-452,75	/	0.84	/	100	20.9259	13.1481	15.3704	14.2593	6.66667	5	24.6296
1636	452,75-453,00	/	0.81	/	4.49	0.84	0.65	0.76	0.63	0.37	0.19	1.05		1636	452,75-453,00	/	0.81	/	100	18.7082	14.4766	16.9265	14.0312	8.24053	4.23163	23.3853
1637	453,00-453,25	/	0.79	/	3.45	0.8	0.63	0.58	0.37	0.16	0.12	0.79		1637	453,00-453,25	/	0.79	/	100	23.1884	18.2609	16.8116	10.7246	4.63768	3.47826	22.8986
1638	453,25-453,50	/	0.88	/	2.87	0.77	0.41	0.44	0.32	0.14	0.12	0.67		1638	453,25-453,50	/	0.88	/	100	26.8293	14.2857	15.331	11.1498	4.87805	4.18118	23.3449
1639	453,50-453,75	/	0.72	/	4.4	1.37	0.72	0.68	0.46	0.23	0.14	0.8		1639	453,50-453,75	/	0.72	/	100	31.1364	16.3636	15.4545	10.4545	5.22727	3.18182	18.1818
1640	453,75-454,00	/	0.67	/	1.97	0.29	0.32	0.31	0.27	0.18	0.09	0.51		1640	453,75-454,00	/	0.67	/	100	14.7208	16.2437	15.736	13.7056	9.13706	4.56853	25.8883
1641	454,00-454,25	/	0.28	/	2.22	0.63	0.48	0.31	0.2	0.07	0.06	0.47		1641	454,00-454,25	/	0.28	/	100	28.3784	21.6216	13.964	9.00901	3.15315	2.7027	21.1712
1642	454,25-454,50	/	0.39	/	2.14	0.79	0.37	0.28	0.18	0.09	0.07	0.36		1642	454,25-454,50	/	0.39	/	100	36.9159	17.2897	13.0841	8.41121	4.20561	3.27103	16.8224
1643	454,50-454,75	/	0.78	/	5.62	1.76	1.02	0.83	0.45	0.27	0.18	1.11		1643	454,50-454,75	/	0.78	/	100	31.3167	18.1495	14.7687	8.00712	4.80427	3.20285	19.7509
1644	454,75-455,00	/	0.65	/	2.12	0.53	0.46	0.31	0.2	0.11	0.08	0.43		1644	454,75-455,00	/	0.65	/	100	25	21.6981	14.6226	9.43396	5.18868	3.77358	20.283
1645	455,00-455,25	/	0.37	/	1.84	0.47	0.35	0.28	0.16	0.12	0.07	0.39		1645	455,00-455,25	/	0.37	/	100	25.5435	19.0217	15.2174	8.69565	6.52174	3.80435	21.1957
1646	455,25-455,50	/	0.63	/	3.27	0.7	0.59	0.42	0.27	0.19	0.14	0.96		1646	455,25-455,50	/	0.63	/	100	21.4067	18.0428	12.844	8.25688	5.8104	4.28135	29.3578
1647	455,50-455,75	/	0.75	/	3.21	0.47	0.42	0.36	0.23	0.16	0.16	1.41		1647	455,50-455,75	/	0.75	/	100	14.6417	13.0841	11.215	7.16511	4.98442	4.98442	43.9252
1648	455,75-456,00	/	0.59	/	2.7	0.39	0.34	0.22	0.14	0.19	0.16	1.26		1648	455,75-456,00	/	0.59	/	100	14.4444	12.5926	8.14815	5.18519	7.03704	5.92593	46.6667
1649	456,00-456,25	/	0.87	/	2.38	0.28	0.24	0.24	0.16	0.14	0.18	1.14		1649	456,00-456,25	/	0.87	/	100	11.7647	10.084	10.084	6.72269	5.88235	7.56303	47.8992
1650	456,25-456,50	5.44	/	/	/	/	/	/	/	/	/	/		1650	456,25-456,50	5.44	/	/	/	/	/	/	/	/	/	/
1651	456,50-456,75	/	1	/	4.04	0.09	0.1	0.12	0.08	0.38	0.71	2.56		1651	456,50-456,75	/	1	/	100	2.22772	2.47525	2.9703	1.9802	9.40594	17.5743	63.3663
1652	456,75-457,00	/	0.66	/	4.89	0.15	0.18	0.15	0.23	0.86	0.4	2.92		1652	456,75-457,00	/	0.66	/	100	3.06748	3.68098	3.06748	4.70348	17.5869	8.17996	59.7137
1653	457,00-457,25	/	0.57	/	2.77	0.04	0.08	0.05	0.06	0.44	0.45	1.65		1653	457,00-457,25	/	0.57	/	100	1.44404	2.88809	1.80505	2.16606	15.8845	16.2455	59.5668
1654	459,25-459,50	/	1.08	/	3.04	0.01	0.02	0.04	0.12	0.59	0.54	1.72		1654	459,25-459,50	/	1.08	/	100	0.328947	0.657895	1.31579	3.94737	19.4079	17.7632	56.5789
1655	459,50-459,75	/	0.84	/	2.49	0.01	0.02	0.03	0.05	0.53	0.37	1.48		1655	459,50-459,75	/	0.84	/	100	0.401606	0.803213	1.20482	2.00803	21.2851	14.8594	59.4378
1656	459,75-460,00	/	0.71	/	4.03	0.16	0.18	0.13	0.16	0.72	0.52	2.16		1656	459,75-460,00	/	0.71	/	100	3.97022	4.4665	3.22581	3.97022	17.866	12.9032	53.598
1657	460,00-460,25	/	0.61	/	3.06	0.02	0.07	0.09	0.11	0.51	0.48	1.78		1657	460,00-460,25	/	0.61	/	100	0.653595	2.28758	2.94118	3.59477	16.6667	15.6863	58.1699
1658	462,25-462,50	/	0.61	/	6.95	0.07	0.12	0.08	0.25	1.31	0.92	4.2		1658	462,25-462,50	/	0.61	/	100	1.00719	1.72662	1.15108	3.59712	18.8489	13.2374	60.4317
1659	462,50-462,75	/	0.59	/	2.97	0.01	0.05	0.03	0.1	0.43	0.48	1.87		1659	462,50-462,75	/	0.59	/	100	0.3367	1.6835	1.0101	3.367	14.4781	16.1616	62.963
1660	462,75-463,00	/	0.65	/	3.08	0.04	0.06	0.09	0.12	0.28	0.55	1.94		1660	462,75-463,00	/	0.65	/	100	1.2987	1.94805	2.92208	3.8961	9.09091	17.8571	62.987
1661	463,00-463,25	/	0.76	/	3.39	0.01	0.02	0.05	0.07	0.56	0.5	2.18		1661	463,00-463,25	/	0.76	/	100	0.294985	0.589971	1.47493	2.0649	16.5192	14.7493	64.3068
1662	463,25-463,50	/	0.57	/	4.49	0.07	0.11	0.1	0.18	0.62	0.74	2.67		1662	463,25-463,50	/	0.57	/	100	1.55902	2.44989	2.22717	4.00891	13.8085	16.4811	59.4655
1663	463,50-463,75	/	0.53	/	4.39	0.08	0.08	0.07	0.22	0.72	0.75	2.47		1663	463,50-463,75	/	0.53	/	100	1.82232	1.82232	1.59453	5.01139	16.4009	17.0843	56.2642
1664	463,75-464,00	/	0.67	/	3.09	0.02	0.04	0.05	0.11	0.52	0.62	1.73		1664	463,75-464,00	/	0.67	/	100	0.647249	1.2945	1.61812	3.55987	16.8285	20.0647	55.9871
1665	464,00-464,25	/	0.55	/	3.05	0.07	0.06	0.07	0.15	0.51	0.47	1.72		1665	464,00-464,25	/	0.55	/	100	2.29508	1.96721	2.29508	4.91803	16.7213	15.4098	56.3934
1666	464,25-464,50	/	0.54	/	4.34	0	0.02	0.04	0.17	0.65	0.8	2.66		1666	464,25-464,50	/	0.54	/	100	0	0.460829	0.921659	3.91705	14.977	18.4332	61.2903
1667	464,50-464,75	/	0.67	/	4.49	0.05	0.14	0.12	0.25	0.64	0.81	2.48		1667	464,50-464,75	/	0.67	/	100	1.11359	3.11804	2.67261	5.56793	14.2539	18.0401	55.2339
1668	464,75-465,00	/	0.32	/	0.99	0.04	0.02	0.05	0.06	0.14	0.12	0.56		1668	464,75-465,00	/	0.32	/	100	4.0404	2.0202	5.05051	6.06061	14.1414	12.1212	56.5657
1669	465,00-465,25	/	0.31	/	1.95	0.01	0.02	0.03	0.11	0.34	0.35	1.09		1669	465,00-465,25	/	0.31	/	100	0.512821	1.02564	1.53846	5.64103	17.4359	17.9487	55.8974
1670	465,25-465,50	/	0.38	/	3.34	0.11	0.08	0.09	0.19	0.52	0.46	1.89		1670	465,25-465,50	/	0.38	/	100	3.29341	2.39521	2.69461	5.68862	15.5689	13.7725	56.5868
1671	465,50-465,75	/	0.27	/	0.96	0	0.01	0.03	0.05	0.2	0.14	0.53		1671	465,50-465,75	/	0.27	/	100	0	1.04167	3.125	5.20833	20.8333	14.5833	55.2083
1672	465,75-466,00	/	0.54	/	2.87	0.01	0.07	0.05	0.21	0.51	0.58	1.44		1672	465,75-466,00	/	0.54	/	100	0.348432	2.43902	1.74216	7.31707	17.77	20.2091	50.1742
1673	466,00-466,25	/	0.28	/	1.77	0	0.02	0.04	0.13	0.3	0.35	0.93		1673	466,00-466,25	/	0.28	/	100	0	1.12994	2.25989	7.34463	16.9492	19.774	52.5424
1674	466,25-466,50	2.95	/	/	/	/	/	/	/	/	/	/		1674	466,25-466,50	2.95	/	/	/	/	/	/	/	/	/	/
1675	466,50-466,75	/	0.68	/	3.4	0.04	0.08	0.08	0.31	0.68	0.52	1.69		1675	466,50-466,75	/	0.68	/	100	1.17647	2.35294	2.35294	9.11765	20	15.2941	49.7059
1676	466,75-467,00	/	0.39	/	2	0.01	0.01	0.04	0.16	0.45	0.34	0.99		1676	466,75-467,00	/	0.39	/	100	0.5	0.5	2	8	22.5	17	49.5
1677	467,00-467,25	/	0.42	/	4.28	0.05	0.09	0.13	0.39	0.56	0.8	2.26		1677	467,00-467,25	/	0.42	/	100	1.16822	2.1028	3.03738	9.11215	13.0841	18.6916	52.8037
1678	467,25-467,50	/	0.52	/	3.88	0.05	0.06	0.15	0.4	0.52	0.54	2.16		1678	467,25-467,50	/	0.52	/	100	1.28866	1.54639	3.86598	10.3093	13.4021	13.9175	55.6701
1679	467,50-467,75	/	0.49	/	2.62	0	0.04	0.11	0.23	0.38	0.42	1.44		1679	467,50-467,75	/	0.49	/	100	0	1.52672	4.19847	8.77863	14.5038	16.0305	54.9618
1680	467,75-468,00	/	0.51	/	1.03	0	0.03	0.05	0.11	0.18	0.13	0.53		1680	467,75-468,00	/	0.51	/	100	0	2.91262	4.85437	10.6796	17.4757	12.6214	51.4563
1681	468,00-468,25	/	0.39	/	1.9	0	0.04	0.1	0.15	0.29	0.2	1.12		1681	468,00-468,25	/	0.39	/	100	0	2.10526	5.26316	7.89474	15.2632	10.5263	58.9474
1682	468,25-468,50	/	0.48	/	2.76	0	0.06	0.09	0.19	0.32	0.37	1.73		1682	468,25-468,50	/	0.48	/	100	0	2.17391	3.26087	6.88406	11.5942	13.4058	62.6812
1683	468,50-468,75	/	0.61	/	2.57	0.01	0.04	0.08	0.21	0.24	0.36	1.63		1683	468,50-468,75	/	0.61	/	100	0.389105	1.55642	3.11284	8.17121	9.33852	14.0078	63.4241
1684	468,75-469,00	/	0.55	/	3.02	0	0.02	0.05	0.19	0.32	0.46	1.98		1684	468,75-469,00	/	0.55	/	100	0	0.662252	1.65563	6.29139	10.596	15.2318	65.5629
1685	469,00-469,25	/	0.44	/	2.19	0	0.01	0.04	0.13	0.27	0.3	1.44		1685	469,00-469,25	/	0.44	/	100	0	0.456621	1.82648	5.93607	12.3288	13.6986	65.7534
1686	469,25-469,50	/	0.36	/	1.84	0	0.01	0.07	0.15	0.26	0.2	1.15		1686	469,25-469,50	/	0.36	/	100	0	0.543478	3.80435	8.15217	14.1304	10.8696	62.5
1687	469,50-469,75	/	0.43	/	1.03	0	0	0.03	0.06	0.09	0.14	0.71		1687	469,50-469,75	/	0.43	/	100	0	0	2.91262	5.82524	8.73786	13.5922	68.932
1688	469,75-470,00	/	0.64	/	2.18	0	0.01	0.07	0.13	0.23	0.26	1.48		1688	469,75-470,00	/	0.64	/	100	0	0.458716	3.21101	5.9633	10.5505	11.9266	67.8899
1689	470,00-470,25	/	0.45	/	1.58	0.02	0.02	0.02	0.07	0.14	0.17	1.14		1689	470,00-470,25	/	0.45	/	100	1.26582	1.26582	1.26582	4.43038	8.86076	10.7595	72.1519
1690	470,25-470,50	/	0.48	/	2.1	0	0.02	0.03	0.09	0.21	0.27	1.48		1690	470,25-470,50	/	0.48	/	100	0	0.952381	1.42857	4.28571	10	12.8571	70.4762
1691	470,50-470,75	/	0.31	/	1.1	0	0	0.03	0.04	0.08	0.15	0.8		1691	470,50-470,75	/	0.31	/	100	0	0	2.72727	3.63636	7.27273	13.6364	72.7273
1692	470,75-471,00	/	0.46	/	2.85	0	0.01	0.11	0.17	0.23	0.4	1.93		1692	470,75-471,00	/	0.46	/	100	0	0.350877	3.85965	5.96491	8.07018	14.0351	67.7193
1693	471,00-471,25	/	0.46	/	1.47	0	0.04	0.04	0.07	0.14	0.22	0.96		1693	471,00-471,25	/	0.46	/	100	0	2.72109	2.72109	4.7619	9.52381	14.966	65.3061
1694	471,25-471,50	/	0.45	/	2.2	0.01	0.02	0.05	0.12	0.2	0.29	1.51		1694	471,25-471,50	/	0.45	/	100	0.454545	0.909091	2.27273	5.45455	9.09091	13.1818	68.6364
1695	471,50-471,75	/	0.42	/	1.35	0	0.02	0.03	0.08	0.12	0.18	0.92		1695	471,50-471,75	/	0.42	/	100	0	1.48148	2.22222	5.92593	8.88889	13.3333	68.1481
1696	471,75-472,00	/	0.32	/	1.05	0	0.01	0.02	0.03	0.16	0.11	0.72		1696	471,75-472,00	/	0.32	/	100	0	0.952381	1.90476	2.85714	15.2381	10.4762	68.5714
1697	472,00-472,25	/	0.64	/	2.06	0	0.01	0.07	0.12	0.25	0.2	1.41		1697	472,00-472,25	/	0.64	/	100	0	0.485437	3.39806	5.82524	12.1359	9.70874	68.4466
1698	472,25-472,50	/	0.5	/	1.93	0	0.02	0.03	0.09	0.21	0.3	1.28		1698	472,25-472,50	/	0.5	/	100	0	1.03627	1.5544	4.66321	10.8808	15.544	66.3212
1699	472,50-472,75	/	0.3	/	1.28	0	0.01	0.04	0.08	0.16	0.14	0.85		1699	472,50-472,75	/	0.3	/	100	0	0.78125	3.125	6.25	12.5	10.9375	66.4062
1700	472,75-473,00	/	0.53	/	1.75	0	0	0.05	0.08	0.17	0.24	1.21		1700	472,75-473,00	/	0.53	/	100	0	0	2.85714	4.57143	9.71429	13.7143	69.1429
1701	473,00-473,25	/	0.29	/	1.22	0	0.02	0.05	0.09	0.13	0.13	0.8		1701	473,00-473,25	/	0.29	/	100	0	1.63934	4.09836	7.37705	10.6557	10.6557	65.5738
1702	473,25-473,50	/	0.58	/	2.52	0	0.03	0.09	0.13	0.32	0.28	1.67		1702	473,25-473,50	/	0.58	/	100	0	1.19048	3.57143	5.15873	12.6984	11.1111	66.2698
1703	473,50-473,75	/	0.31	/	2.1	0	0.04	0.04	0.1	0.25	0.2	1.47		1703	473,50-473,75	/	0.31	/	100	0	1.90476	1.90476	4.7619	11.9048	9.52381	70
1704	473,75-474,00	/	0.3	/	1.51	0.03	0.03	0.04	0.1	0.21	0.15	0.95		1704	473,75-474,00	/	0.3	/	100	1.98675	1.98675	2.64901	6.62252	13.9073	9.93377	62.9139
1705	474,25-474,50	/	0.31	/	1.3	0	0.04	0.04	0.08	0.14	0.16	0.84		1705	474,25-474,50	/	0.31	/	100	0	3.07692	3.07692	6.15385	10.7692	12.3077	64.6154
1706	474,50-474,75	/	0.52	/	1.94	0.02	0.04	0.05	0.1	0.19	0.26	1.28		1706	474,50-474,75	/	0.52	/	100	1.03093	2.06186	2.57732	5.15464	9.79381	13.4021	65.9794
1707	474,75-475,00	/	0.44	/	1.25	0	0.04	0.02	0.04	0.14	0.16	0.85		1707	474,75-475,00	/	0.44	/	100	0	3.2	1.6	3.2	11.2	12.8	68
1708	475,00-475,25	/	0.64	/	2.39	0.06	0.05	0.06	0.14	0.19	0.34	1.55		1708	475,00-475,25	/	0.64	/	100	2.51046	2.09205	2.51046	5.85774	7.94979	14.2259	64.8536
1709	475,25-475,50	/	0.46	/	2.17	0.01	0.01	0.03	0.06	0.13	0.26	1.67		1709	475,25-475,50	/	0.46	/	100	0.460829	0.460829	1.38249	2.76498	5.99078	11.9816	76.9585
1710	475,50-475,75	/	0.22	/	1.53	0	0.03	0.04	0.05	0.07	0.13	1.21		1710	475,50-475,75	/	0.22	/	100	0	1.96078	2.61438	3.26797	4.57516	8.49673	79.085
1711	475,75-476,00	/	0.65	/	4.34	0	0.03	0.05	0.07	0.09	0.19	3.91		1711	475,75-476,00	/	0.65	/	100	0	0.691244	1.15207	1.6129	2.07373	4.37788	90.0922
1712	476,00-476,25	/	0.48	/	2.79	0	0.03	0.02	0.05	0.06	0.1	2.53		1712	476,00-476,25	/	0.48	/	100	0	1.07527	0.716846	1.79211	2.15054	3.58423	90.681
1713	476,25-476,50	2.78	/	/	/	/	/	/	/	/	/	/		1713	476,25-476,50	2.78	/	/	/	/	/	/	/	/	/	/
1714	476,50-476,75	/	0.4	/	1.61	0	0	0.03	0.03	0.04	0.06	1.45		1714	476,50-476,75	/	0.4	/	100	0	0	1.86335	1.86335	2.48447	3.72671	90.0621
1715	476,75-477,00	/	0.6	/	3.84	0	0.03	0.03	0.06	0.02	0.13	3.57		1715	476,75-477,00	/	0.6	/	100	0	0.78125	0.78125	1.5625	0.520833	3.38542	92.9688
1716	477,00-477,25	/	0.41	/	2.9	0	0.04	0.06	0.08	0.12	0.13	2.47		1716	477,00-477,25	/	0.41	/	100	0	1.37931	2.06897	2.75862	4.13793	4.48276	85.1724
1717	477,25-477,50	/	0.36	/	1.46	0.01	0.02	0.02	0.02	0.06	0.1	1.23		1717	477,25-477,50	/	0.36	/	100	0.684932	1.36986	1.36986	1.36986	4.10959	6.84932	84.2466
1718	477,50-477,75	/	0.79	/	5.17	0.02	0.08	0.09	0.1	0.24	0.27	4.37		1718	477,50-477,75	/	0.79	/	100	0.386847	1.54739	1.74081	1.93424	4.64217	5.22244	84.5261
1719	477,75-478,00	/	0.5	/	2.17	0.02	0.08	0.06	0.06	0.07	0.18	1.7		1719	477,75-478,00	/	0.5	/	100	0.921659	3.68664	2.76498	2.76498	3.22581	8.29493	78.341
1720	478,00-478,25	/	0.31	/	3.13	0	0.04	0.03	0.03	0.14	0.15	2.74		1720	478,00-478,25	/	0.31	/	100	0	1.27796	0.958466	0.958466	4.47284	4.79233	87.5399
1721	478,25-478,50	/	0.33	/	1.28	0.02	0.01	0.01	0.05	0.12	0.08	0.99		1721	478,25-478,50	/	0.33	/	100	1.5625	0.78125	0.78125	3.90625	9.375	6.25	77.3438
1722	478,50-478,75	/	0.56	/	2.61	0.08	0.05	0.08	0.15	0.24	0.25	1.76		1722	478,50-478,75	/	0.56	/	100	3.06513	1.91571	3.06513	5.74713	9.1954	9.57854	67.433
1723	478,75-479,00	/	0.49	/	1.64	0	0.01	0.03	0.09	0.12	0.13	1.26		1723	478,75-479,00	/	0.49	/	100	0	0.609756	1.82927	5.4878	7.31707	7.92683	76.8293
1724	479,00-479,25	/	0.63	/	3.11	0	0.03	0.06	0.1	0.17	0.27	2.48		1724	479,00-479,25	/	0.63	/	100	0	0.96463	1.92926	3.21543	5.46624	8.68167	79.7428
1725	479,25-479,50	/	0.32	/	1.79	0.03	0.02	0.03	0.04	0.05	0.07	1.55		1725	479,25-479,50	/	0.32	/	100	1.67598	1.11732	1.67598	2.23464	2.7933	3.91061	86.5922
1726	479,50-479,75	/	0.33	/	2.37	0.01	0.01	0.02	0.04	0.08	0.11	2.1		1726	479,50-479,75	/	0.33	/	100	0.421941	0.421941	0.843882	1.68776	3.37553	4.64135	88.6076
1727	479,75-480,00	/	0.49	/	5.55	0.05	0.09	0.08	0.11	0.17	0.23	4.82		1727	479,75-480,00	/	0.49	/	100	0.900901	1.62162	1.44144	1.98198	3.06306	4.14414	86.8468
1728	480,00-480,25	/	0.64	/	3.94	0.01	0.04	0.07	0.08	0.13	0.2	3.41		1728	480,00-480,25	/	0.64	/	100	0.253807	1.01523	1.77665	2.03046	3.29949	5.07614	86.5482
1729	480,25-480,50	/	0.81	/	5.88	0.01	0.06	0.09	0.11	0.18	0.33	5.1		1729	480,25-480,50	/	0.81	/	100	0.170068	1.02041	1.53061	1.87075	3.06122	5.61224	86.7347
1730	480,50-480,75	/	0.47	/	3.67	0	0.05	0.04	0.06	0.14	0.12	3.26		1730	480,50-480,75	/	0.47	/	100	0	1.3624	1.08992	1.63488	3.81471	3.26975	88.8283
1731	480,75-481,00	/	0.56	/	4.29	0.03	0.13	0.04	0.07	0.14	0.2	3.68		1731	480,75-481,00	/	0.56	/	100	0.699301	3.0303	0.932401	1.6317	3.2634	4.662	85.7809
1732	481,25-481,50		/	/	/	/	/	/	/	/	/	/		1732	481,25-481,50		/	/	/	/	/	/	/	/	/	/
1733	481,75-482,00	/	0.68	/	4.8	0.05	0.04	0.06	0.08	0.12	0.18	4.27		1733	481,75-482,00	/	0.68	/	100	1.04167	0.833333	1.25	1.66667	2.5	3.75	88.9583
1734	482,00-482,25	/	0.35	/	2.78	0	0.02	0.04	0.04	0.07	0.15	2.46		1734	482,00-482,25	/	0.35	/	100	0	0.719424	1.43885	1.43885	2.51799	5.39568	88.4892
1735	482,25-482,50	/	0.6	/	4.93	0.01	0.03	0.05	0.11	0.16	0.27	4.3		1735	482,25-482,50	/	0.6	/	100	0.20284	0.608519	1.0142	2.23124	3.24544	5.47667	87.2211
1736	482,50-482,75	/	0.75	/	3.43	0.01	0.03	0.03	0.06	0.17	0.2	2.93		1736	482,50-482,75	/	0.75	/	100	0.291545	0.874636	0.874636	1.74927	4.95627	5.8309	85.4227
1737	482,75-483,00	/	0.74	/	2.74	0	0.03	0.03	0.07	0.14	0.17	2.3		1737	482,75-483,00	/	0.74	/	100	0	1.09489	1.09489	2.55474	5.10949	6.20438	83.9416
1738	483,00-483,25	/	0.56	/	3.99	0.01	0.09	0.07	0.1	0.3	0.24	3.18		1738	483,00-483,25	/	0.56	/	100	0.250627	2.25564	1.75439	2.50627	7.5188	6.01504	79.6992
1739	483,25-483,50	/	0.55	/	3.79	0	0.02	0.04	0.07	0.18	0.3	3.18		1739	483,25-483,50	/	0.55	/	100	0	0.527704	1.05541	1.84697	4.74934	7.91557	83.905
1740	483,50-483,75	/	0.57	/	3.31	0	0.03	0.03	0.06	0.22	0.24	2.73		1740	483,50-483,75	/	0.57	/	100	0	0.906344	0.906344	1.81269	6.64653	7.25076	82.4773
1741	483,75-484,00	/	0.43	/	4.21	0.01	0.09	0.09	0.13	0.32	0.34	3.23		1741	483,75-484,00	/	0.43	/	100	0.23753	2.13777	2.13777	3.08789	7.60095	8.07601	76.7221
1742	484,00-484,25	/	0.45	/	3.29	0.03	0.06	0.07	0.15	0.38	0.3	2.3		1742	484,00-484,25	/	0.45	/	100	0.911854	1.82371	2.12766	4.55927	11.5502	9.11854	69.9088
1743	484,25-484,50	/	1.12	/	4.59	0.05	0.12	0.15	0.44	0.79	0.45	2.59		1743	484,25-484,50	/	1.12	/	100	1.08932	2.61438	3.26797	9.58606	17.2113	9.80392	56.427
1744	484,50-484,75	/	0.53	/	1.48	0.05	0.04	0.1	0.16	0.27	0.16	0.7		1744	484,50-484,75	/	0.53	/	100	3.37838	2.7027	6.75676	10.8108	18.2432	10.8108	47.2973
1745	484,75-485,00	/	0.44	/	1.57	0.02	0.03	0.05	0.2	0.26	0.14	0.87		1745	484,75-485,00	/	0.44	/	100	1.27389	1.91083	3.18471	12.7389	16.5605	8.9172	55.414
1746	485,00-485,25	/	0.42	/	1.11	0.02	0.03	0.04	0.11	0.17	0.1	0.64		1746	485,00-485,25	/	0.42	/	100	1.8018	2.7027	3.6036	9.90991	15.3153	9.00901	57.6577
1747	485,25-485,50	/	0.36	/	1.11	0.02	0.04	0.06	0.16	0.22	0.16	0.45		1747	485,25-485,50	/	0.36	/	100	1.8018	3.6036	5.40541	14.4144	19.8198	14.4144	40.5405
1748	485,50-485,75	/	1.34	/	0.44	0	0.01	0.01	0.04	0.08	0.05	0.25		1748	485,50-485,75	/	1.34	/	100	0	2.27273	2.27273	9.09091	18.1818	11.3636	56.8182
1749	485,75-486,00	/	0.38	/	1.31	0.02	0.04	0.06	0.16	0.24	0.12	0.67		1749	485,75-486,00	/	0.38	/	100	1.52672	3.05344	4.58015	12.2137	18.3206	9.16031	51.145
1750	486,00-486,25	/	0.19	/	0.77	0.02	0.01	0.03	0.07	0.15	0.09	0.4		1750	486,00-486,25	/	0.19	/	100	2.5974	1.2987	3.8961	9.09091	19.4805	11.6883	51.9481
1751	486,25-486,50	/	0.44	/	1.78	0.04	0.04	0.1	0.2	0.28	0.17	0.95		1751	486,25-486,50	/	0.44	/	100	2.24719	2.24719	5.61798	11.236	15.7303	9.55056	53.3708
1752	486,50-486,75	/	0.48	/	2.11	0.02	0.05	0.06	0.25	0.32	0.24	1.17		1752	486,50-486,75	/	0.48	/	100	0.947867	2.36967	2.8436	11.8483	15.1659	11.3744	55.4502
1753	486,75-487,00	/	0.33	/	1.26	0.01	0.03	0.03	0.11	0.18	0.16	0.74		1753	486,75-487,00	/	0.33	/	100	0.793651	2.38095	2.38095	8.73016	14.2857	12.6984	58.7302
1754	487,00-487,25	/	0.31	/	0.73	0.01	0.01	0.02	0.06	0.1	0.11	0.42		1754	487,00-487,25	/	0.31	/	100	1.36986	1.36986	2.73973	8.21918	13.6986	15.0685	57.5342
1755	487,25-487,50	/	0.37	/	2.07	0	0.03	0.07	0.18	0.33	0.2	1.26		1755	487,25-487,50	/	0.37	/	100	0	1.44928	3.38164	8.69565	15.942	9.66184	60.8696
1756	487,50-487,75	/	0.27	/	0.81	0.02	0.02	0.04	0.08	0.15	0.07	0.43		1756	487,50-487,75	/	0.27	/	100	2.46914	2.46914	4.93827	9.87654	18.5185	8.64198	53.0864
1757	487,75-488,00	/	0.35	/	1.61	0.01	0.02	0.09	0.16	0.21	0.12	1		1757	487,75-488,00	/	0.35	/	100	0.621118	1.24224	5.59006	9.93789	13.0435	7.45342	62.1118
1758	488,00-488,25	/	0.43	/	1.18	0	0.02	0.03	0.09	0.14	0.14	0.76		1758	488,00-488,25	/	0.43	/	100	0	1.69492	2.54237	7.62712	11.8644	11.8644	64.4068
1759	488,25-488,50	/	0.45	/	1.14	0	0.03	0.03	0.04	0.08	0.06	0.9		1759	488,25-488,50	/	0.45	/	100	0	2.63158	2.63158	3.50877	7.01754	5.26316	78.9474
1760	488,50-488,75	/	0.36	/	1.11	0	0	0.02	0.03	0.07	0.08	0.91		1760	488,50-488,75	/	0.36	/	100	0	0	1.8018	2.7027	6.30631	7.20721	81.982
1761	488,75-489,00	/	0.49	/	0.84	0	0	0.06	0.05	0.04	0.06	0.63		1761	488,75-489,00	/	0.49	/	100	0	0	7.14286	5.95238	4.7619	7.14286	75
1762	489,00-489,25	/	0.24	/	1.59	0	0	0.06	0.06	0.09	0.08	1.3		1762	489,00-489,25	/	0.24	/	100	0	0	3.77358	3.77358	5.66038	5.03145	81.761
1763	489,25-489,50	/	0.34	/	1.2	0	0	0.03	0.05	0.08	0.07	0.97		1763	489,25-489,50	/	0.34	/	100	0	0	2.5	4.16667	6.66667	5.83333	80.8333
1764	489,50-489,75	/	0.38	/	2.01	0	0	0.06	0.08	0.11	0.14	1.62		1764	489,50-489,75	/	0.38	/	100	0	0	2.98507	3.9801	5.47264	6.96517	80.597
1765	489,75-490,00	/	0.22	/	1.1	0.01	0	0.03	0.05	0.06	0.07	0.88		1765	489,75-490,00	/	0.22	/	100	0.909091	0	2.72727	4.54545	5.45455	6.36364	80
1766	490,00-490,25	/	0.17	/	0.84	0	0	0.02	0.03	0.04	0.04	0.71		1766	490,00-490,25	/	0.17	/	100	0	0	2.38095	3.57143	4.7619	4.7619	84.5238
1767	490,25-490,50	/	0.29	/	2.02	0	0	0.02	0.08	0.1	0.12	1.7		1767	490,25-490,50	/	0.29	/	100	0	0	0.990099	3.9604	4.9505	5.94059	84.1584
1768	490,50-490,75	/	0.59	/	2.63	0	0	0.07	0.08	0.12	0.15	2.21		1768	490,50-490,75	/	0.59	/	100	0	0	2.6616	3.04183	4.56274	5.70342	84.0304
1769	490,75-491,00	/	0.26	/	0.72	0	0	0.01	0.02	0.04	0.04	0.61		1769	490,75-491,00	/	0.26	/	100	0	0	1.38889	2.77778	5.55556	5.55556	84.7222
1770	491,00-491,25	/	0.67	/	1.32	0	0	0.02	0.03	0.04	0.04	1.19		1770	491,00-491,25	/	0.67	/	100	0	0	1.51515	2.27273	3.0303	3.0303	90.1515
1771	491,25-491,50	/	0.27	/	1.1	0	0	0.04	0.02	0.06	0.03	0.95		1771	491,25-491,50	/	0.27	/	100	0	0	3.63636	1.81818	5.45455	2.72727	86.3636
1772	491,50-491,75	/	0.48	/	1.94	0	0.01	0.02	0.07	0.13	0.05	1.66		1772	491,50-491,75	/	0.48	/	100	0	0.515464	1.03093	3.60825	6.70103	2.57732	85.567
1773	491,75-492,00	/	0.28	/	1.28	0	0	0.03	0.04	0.06	0.05	1.1		1773	491,75-492,00	/	0.28	/	100	0	0	2.34375	3.125	4.6875	3.90625	85.9375
1774	492,00-492,25	/	0.71	/	2.15	0	0	0.01	0.01	0.04	0.07	2.02		1774	492,00-492,25	/	0.71	/	100	0	0	0.465116	0.465116	1.86047	3.25581	93.9535
1775	492,25-492,50	/	0.39	/	1.45	0	0	0.04	0.04	0.07	0.06	1.24		1775	492,25-492,50	/	0.39	/	100	0	0	2.75862	2.75862	4.82759	4.13793	85.5172
1776	492,50-492,75	/	0.37	/	1.29	0	0	0.02	0.03	0.06	0.06	1.12		1776	492,50-492,75	/	0.37	/	100	0	0	1.55039	2.32558	4.65116	4.65116	86.8217
1777	492,75-493,00	/	0.56	/	1.12	0	0	0.05	0.06	0.13	0.08	0.8		1777	492,75-493,00	/	0.56	/	100	0	0	4.46429	5.35714	11.6071	7.14286	71.4286
1778	493,00-493,25	/	0.48	/	1.27	0	0	0.02	0.04	0.06	0.08	1.07		1778	493,00-493,25	/	0.48	/	100	0	0	1.5748	3.14961	4.72441	6.29921	84.252
1779	493,25-493,50	/	0.56	/	0.99	0	0	0.02	0.04	0.07	0.07	0.79		1779	493,25-493,50	/	0.56	/	100	0	0	2.0202	4.0404	7.07071	7.07071	79.798
1780	493,50-493,75	/	0.18	/	0.81	0	0	0.01	0.02	0.07	0.05	0.66		1780	493,50-493,75	/	0.18	/	100	0	0	1.23457	2.46914	8.64198	6.17284	81.4815
1781	493,75-494,00	/	0.25	/	0.83	0	0.01	0.02	0.03	0.1	0.08	0.59		1781	493,75-494,00	/	0.25	/	100	0	1.20482	2.40964	3.61446	12.0482	9.63855	71.0843
1782	494,00-494,25	/	0.3	/	0.58	0	0	0.02	0.03	0.04	0.05	0.44		1782	494,00-494,25	/	0.3	/	100	0	0	3.44828	5.17241	6.89655	8.62069	75.8621
1783	494,25-494,50	/	0.23	/	0.42	0	0	0.01	0.01	0.02	0.03	0.35		1783	494,25-494,50	/	0.23	/	100	0	0	2.38095	2.38095	4.7619	7.14286	83.3333
1784	494,50-494,75	/	0.25	/	0.68	0	0	0.01	0.01	0.03	0.04	0.59		1784	494,50-494,75	/	0.25	/	100	0	0	1.47059	1.47059	4.41176	5.88235	86.7647
1785	494,75-495,00	/	0.22	/	0.48	0	0	0.01	0.01	0.02	0.03	0.41		1785	494,75-495,00	/	0.22	/	100	0	0	2.08333	2.08333	4.16667	6.25	85.4167
1786	495,00-495,25	/	0.18	/	0.33	0	0	0.01	0.01	0.02	0.03	0.26		1786	495,00-495,25	/	0.18	/	100	0	0	3.0303	3.0303	6.06061	9.09091	78.7879
1787	495,25-495,50	/	0.19	/	0.37	0	0	0.01	0.01	0.03	0.05	0.27		1787	495,25-495,50	/	0.19	/	100	0	0	2.7027	2.7027	8.10811	13.5135	72.973
1788	495,50-495,75	/	0.3	/	1.18	0	0	0.02	0.06	0.15	0.08	0.87		1788	495,50-495,75	/	0.3	/	100	0	0	1.69492	5.08475	12.7119	6.77966	73.7288
1789	495,75-496,00	/	0.31	/	0.79	0.01	0.01	0.01	0.03	0.11	0.09	0.53		1789	495,75-496,00	/	0.31	/	100	1.26582	1.26582	1.26582	3.79747	13.9241	11.3924	67.0886
1790	496,00-496,25	/	0.58	/	1.45	0.02	0.03	0.02	0.05	0.14	0.13	1.06		1790	496,00-496,25	/	0.58	/	100	1.37931	2.06897	1.37931	3.44828	9.65517	8.96552	73.1034
1791	496,25-496,50	4.62	/	/	/	/	/	/	/	/	/	/		1791	496,25-496,50	4.62	/	/	/	/	/	/	/	/	/	/
1792	497,25-497,50	/	0.43	/	1.9	0	0.03	0.02	0.05	0.2	0.17	1.43		1792	497,25-497,50	/	0.43	/	100	0	1.57895	1.05263	2.63158	10.5263	8.94737	75.2632
1793	497,50-497,75	/	0.6	/	1.69	0	0	0.02	0.03	0.22	0.2	1.22		1793	497,50-497,75	/	0.6	/	100	0	0	1.18343	1.77515	13.0178	11.8343	72.1893
1794	497,75-498,00	/	0.34	/	1.77	0	0	0.04	0.04	0.28	0.17	1.24		1794	497,75-498,00	/	0.34	/	100	0	0	2.25989	2.25989	15.8192	9.60452	70.0565
1795	498,00-498,25	/	0.63	/	1.29	0	0	0.01	0.02	0.19	0.14	0.93		1795	498,00-498,25	/	0.63	/	100	0	0	0.775194	1.55039	14.7287	10.8527	72.093
1796	498,25-498,50	/	0.33	/	1.42	0	0	0.02	0.05	0.21	0.14	1		1796	498,25-498,50	/	0.33	/	100	0	0	1.40845	3.52113	14.7887	9.85915	70.4225
1797	498,50-498,75	/	0.62	/	1.54	0	0	0.03	0.06	0.26	0.13	1.06		1797	498,50-498,75	/	0.62	/	100	0	0	1.94805	3.8961	16.8831	8.44156	68.8312
1798	498,75-499,00	/	0.36	/	0.61	0	0	0.01	0.01	0.03	0.08	0.48		1798	498,75-499,00	/	0.36	/	100	0	0	1.63934	1.63934	4.91803	13.1148	78.6885
1799	499,00-499,25	/	0.62	/	2.21	0	0.02	0.01	0.05	0.17	0.34	1.62		1799	499,00-499,25	/	0.62	/	100	0	0.904977	0.452489	2.26244	7.69231	15.3846	73.3032
1800	499,25-499,50	/	0.59	/	0.74	0.01	0.01	0.01	0.01	0.03	0.13	0.54		1800	499,25-499,50	/	0.59	/	100	1.35135	1.35135	1.35135	1.35135	4.05405	17.5676	72.973
1801	499,50-499,75	/	0.37	/	1.13	0	0.02	0.02	0.03	0.09	0.1	0.87		1801	499,50-499,75	/	0.37	/	100	0	1.76991	1.76991	2.65487	7.9646	8.84956	76.9912
1802	499,75-500,00	/	0.07	/	0.39	0	0.01	0.01	0.01	0.03	0.02	0.31		1802	499,75-500,00	/	0.07	/	100	0	2.5641	2.5641	2.5641	7.69231	5.12821	79.4872
1803	500,00-500,25	/	0.37	/	0.74	0.03	0.01	0.01	0.02	0.05	0.09	0.53		1803	500,00-500,25	/	0.37	/	100	4.05405	1.35135	1.35135	2.7027	6.75676	12.1622	71.6216
1804	500,25-500,50	/	0.17	/	0.7	0.01	0.01	0.01	0.02	0.05	0.08	0.52		1804	500,25-500,50	/	0.17	/	100	1.42857	1.42857	1.42857	2.85714	7.14286	11.4286	74.2857
1805	500,50-500,75	/	0.39	/	1.09	0	0.03	0.03	0.04	0.12	0.1	0.77		1805	500,50-500,75	/	0.39	/	100	0	2.75229	2.75229	3.66972	11.0092	9.17431	70.6422
1806	500,75-501,00	/	0.51	/	1.86	0	0.01	0.03	0.04	0.33	0.24	1.21		1806	500,75-501,00	/	0.51	/	100	0	0.537634	1.6129	2.15054	17.7419	12.9032	65.0538
1807	501,00-501,25	/	0.46	/	1.56	0	0.02	0.02	0.03	0.24	0.25	1		1807	501,00-501,25	/	0.46	/	100	0	1.28205	1.28205	1.92308	15.3846	16.0256	64.1026
1808	501,25-501,50	/	0.67	/	1.94	0	0.01	0.01	0.07	0.25	0.28	1.32		1808	501,25-501,50	/	0.67	/	100	0	0.515464	0.515464	3.60825	12.8866	14.433	68.0412
1809	501,50-501,75	/	0.34	/	1.58	0	0.01	0.01	0.02	0.31	0.49	0.74		1809	501,50-501,75	/	0.34	/	100	0	0.632911	0.632911	1.26582	19.6203	31.0127	46.8354
1810	501,75-502,00	/	0.41	/	1.79	0	0	0.01	0.07	0.37	0.22	1.12		1810	501,75-502,00	/	0.41	/	100	0	0	0.558659	3.91061	20.6704	12.2905	62.5698
1811	502,00-502,25	/	0.54	/	1.4	0	0	0.01	0.03	0.31	0.23	0.82		1811	502,00-502,25	/	0.54	/	100	0	0	0.714286	2.14286	22.1429	16.4286	58.5714
1812	502,25-502,50	/	0.62	/	3.07	0	0	0.05	0.09	0.38	0.68	1.87		1812	502,25-502,50	/	0.62	/	100	0	0	1.62866	2.9316	12.3779	22.1498	60.9121
1813	502,50-502,75	/	0.96	/	4.68	0	0.02	0.03	0.18	0.76	0.91	2.78		1813	502,50-502,75	/	0.96	/	100	0	0.42735	0.641026	3.84615	16.2393	19.4444	59.4017
1814	502,75-503,00	/	0.4	/	2.24	0	0	0.02	0.04	0.45	0.34	1.39		1814	502,75-503,00	/	0.4	/	100	0	0	0.892857	1.78571	20.0893	15.1786	62.0536
1815	503,00-503,25	/	0.72	/	3.19	0	0	0.05	0.1	0.63	0.61	1.8		1815	503,00-503,25	/	0.72	/	100	0	0	1.5674	3.1348	19.7492	19.1223	56.4263
1816	505,25-505,50	/	0.77	/	3.68	0	0	0.03	0.16	1.39	0.47	1.63		1816	505,25-505,50	/	0.77	/	100	0	0	0.815217	4.34783	37.7717	12.7717	44.2935
1817	505,50-505,75	/	0.45	/	3.12	0	0	0.03	0.19	0.75	0.73	1.42		1817	505,50-505,75	/	0.45	/	100	0	0	0.961538	6.08974	24.0385	23.3974	45.5128
1818	505,75-506,00	/	0.62	/	4.75	0	0.01	0.04	0.29	0.94	1.13	2.34		1818	505,75-506,00	/	0.62	/	100	0	0.210526	0.842105	6.10526	19.7895	23.7895	49.2632
1819	506,00-506,25	/	0.5	/	3.28	0	0.03	0.03	0.2	1.07	0.37	1.58		1819	506,00-506,25	/	0.5	/	100	0	0.914634	0.914634	6.09756	32.622	11.2805	48.1707
1820	506,25-506,50	4.42	/	/	/	/	/	/	/	/	/	/		1820	506,25-506,50	4.42	/	/	/	/	/	/	/	/	/	/
1821	506,50-506,75	/	0.97	/	5.6	0	0.02	0.08	0.34	1.23	1.07	2.86		1821	506,50-506,75	/	0.97	/	100	0	0.357143	1.42857	6.07143	21.9643	19.1071	51.0714
1822	508,25-508,50	/	0.57	/	5.28	0	0	0.05	0.21	0.69	1.22	3.11		1822	508,25-508,50	/	0.57	/	100	0	0	0.94697	3.97727	13.0682	23.1061	58.9015
1823	508,50-508,75	/	0.4	/	2.69	0	0	0.04	0.11	0.47	0.47	1.6		1823	508,50-508,75	/	0.4	/	100	0	0	1.48699	4.08922	17.4721	17.4721	59.4796
1824	508,75-509,00	/	0.53	/	3.76	0	0	0.08	0.17	0.51	0.82	2.18		1824	508,75-509,00	/	0.53	/	100	0	0	2.12766	4.52128	13.5638	21.8085	57.9787
1825	509,00-509,25	/	0.84	/	4.73	0	0.02	0.12	0.3	0.81	0.91	2.57		1825	509,00-509,25	/	0.84	/	100	0	0.422833	2.537	6.34249	17.1247	19.2389	54.334
1826	511,25-511,50	/	0.55	/	3.39	0	0.01	0.04	0.26	0.24	0.05	2.79		1826	511,25-511,50	/	0.55	/	100	0	0.294985	1.17994	7.66962	7.07965	1.47493	82.3009
1827	511,50-511,75	/	0.52	/	2.42	0	0.02	0.05	0.27	0.32	0.3	1.46		1827	511,50-511,75	/	0.52	/	100	0	0.826446	2.06612	11.157	13.2231	12.3967	60.3306
1828	511,75-512,00	/	0.63	/	2.32	0	0	0.05	0.34	0.45	0.42	1.06		1828	511,75-512,00	/	0.63	/	100	0	0	2.15517	14.6552	19.3966	18.1034	45.6897
1829	512,00-512,25	/	0.5	/	5.39	0	0.13	0.14	0.63	0.84	0.9	2.75		1829	512,00-512,25	/	0.5	/	100	0	2.41187	2.5974	11.6883	15.5844	16.6976	51.0204
1830	512,25-512,50	/	0.68	/	5.75	0	0.06	0.35	0.83	0.98	0.95	2.58		1830	512,25-512,50	/	0.68	/	100	0	1.04348	6.08696	14.4348	17.0435	16.5217	44.8696
1831	512,50-512,75	/	0.65	/	2.79	0	0.03	0.18	0.55	0.4	0.3	1.33		1831	512,50-512,75	/	0.65	/	100	0	1.07527	6.45161	19.7133	14.3369	10.7527	47.6703
1832	512,75-513,00	/	0.5	/	3.22	0	0.07	0.24	0.61	0.46	0.33	1.51		1832	512,75-513,00	/	0.5	/	100	0	2.17391	7.45342	18.9441	14.2857	10.2484	46.8944
1833	513,00-513,25	/	1.04	/	7.43	0.06	0.2	0.8	0.81	0.7	0.67	4.19		1833	513,00-513,25	/	1.04	/	100	0.807537	2.69179	10.7672	10.9017	9.42127	9.0175	56.393
1834	513,25-513,50	/	0.39	/	1.48	0.01	0.04	0.09	0.15	0.14	0.1	0.95		1834	513,25-513,50	/	0.39	/	100	0.675676	2.7027	6.08108	10.1351	9.45946	6.75676	64.1892
1835	513,50-513,75	/	0.67	/	5.46	0.03	0.12	0.19	0.25	0.44	0.33	4.1		1835	513,50-513,75	/	0.67	/	100	0.549451	2.1978	3.47985	4.57875	8.05861	6.04396	75.0916
1836	513,75-514,00	/	0.42	/	3.86	0	0.04	0.08	0.1	0.26	0.19	3.19		1836	513,75-514,00	/	0.42	/	100	0	1.03627	2.07254	2.59067	6.73575	4.92228	82.6425
1837	514,00-514,25	/	0.41	/	4.06	0	0.02	0.05	0.09	0.15	0.19	3.56		1837	514,00-514,25	/	0.41	/	100	0	0.492611	1.23153	2.21675	3.69458	4.6798	87.6847
1838	514,25-514,50	/	0.93	/	2.77	0	0.04	0.04	0.04	0.15	0.18	2.32		1838	514,25-514,50	/	0.93	/	100	0	1.44404	1.44404	1.44404	5.41516	6.49819	83.7545
1839	514,50-514,75	/	0.88	/	1.97	0	0.03	0.03	0.05	0.15	0.14	1.57		1839	514,50-514,75	/	0.88	/	100	0	1.52284	1.52284	2.53807	7.61421	7.1066	79.6954
1840	514,75-515,00	/	0.39	/	1.32	0	0	0.03	0.04	0.08	0.11	1.06		1840	514,75-515,00	/	0.39	/	100	0	0	2.27273	3.0303	6.06061	8.33333	80.303
1841	515,00-515,25	/	0.48	/	4.29	0	0.02	0.03	0.06	0.13	0.02	4.03		1841	515,00-515,25	/	0.48	/	100	0	0.4662	0.699301	1.3986	3.0303	0.4662	93.9394
1842	515,25-515,50	/	0.77	/	6.63	0	0.05	0.03	0.09	0.14	0.02	6.3		1842	515,25-515,50	/	0.77	/	100	0	0.754148	0.452489	1.35747	2.11161	0.301659	95.0226
1843	515,50-515,75	/	0.83	/	4.34	0	0	0.09	0.11	0.26	0.24	3.64		1843	515.50-515.75	/	0.83	/	100	0	0	2.07373	2.53456	5.99078	5.52995	83.871
1844	515,75-516,00	/	0.7	/	4.39	0	0.08	0.07	0.05	0.3	0.16	3.73		1844	515,75-516,00	/	0.7	/	100	0	1.82232	1.59453	1.13895	6.83371	3.64465	84.9658
1845	516,00-516,25	/	0.76	/	4.71	0	0.07	0.08	0.14	0.33	0.36	3.73		1845	516,00-516,25	/	0.76	/	100	0	1.4862	1.69851	2.9724	7.00637	7.64331	79.1932
1846	516,25-516,50	5.46	/	/	/	/	/	/	/	/	/	/		1846	516,25-516,50	5.46	/	/	/	/	/	/	/	/	/	/
1847	516,50-516,75	/	0.66	/	6.44	0	0.02	0.04	0.09	0.46	0.37	5.46		1847	516,50-516,75	/	0.66	/	100	0	0.310559	0.621118	1.39752	7.14286	5.74534	84.7826
1848	516,75-517,00	/	0.83	/	2.32	0	0	0.03	0.04	0.13	0.15	1.97		1848	516,75-517,00	/	0.83	/	100	0	0	1.2931	1.72414	5.60345	6.46552	84.9138
1849	517,00-517,25	/	0.6	/	4.59	0	0.04	0.04	0.06	0.19	0.26	4		1849	517,00-517,25	/	0.6	/	100	0	0.87146	0.87146	1.30719	4.13943	5.66449	87.146
1850	517,25-517,50	/	0.55	/	4.45	0	0	0.06	0.09	0.21	0.26	3.83		1850	517,25-517,50	/	0.55	/	100	0	0	1.34831	2.02247	4.7191	5.8427	86.0674
1851	517,50-517,75	/	0.72	/	3.97	0	0.05	0.07	0.07	0.19	0.24	3.35		1851	517,50-517,75	/	0.72	/	100	0	1.25945	1.76322	1.76322	4.78589	6.04534	84.3829
1852	517,75-518,00	/	0.91	/	6.53	0	0.04	0.18	0.17	0.52	0.3	5.32		1852	517,75-518,00	/	0.91	/	100	0	0.612557	2.75651	2.60337	7.96325	4.59418	81.4701
1853	518,00-518,25	/	0.77	/	3.07	0	0.03	0.04	0.11	0.28	0.16	2.45		1853	518,00-518,25	/	0.77	/	100	0	0.977199	1.30293	3.58306	9.12052	5.21173	79.8046
1854	518,25-518,50	/	0.64	/	5.64	0	0.02	0.05	0.11	0.22	0.22	5.02		1854	518,25-518,50	/	0.64	/	100	0	0.35461	0.886525	1.95035	3.90071	3.90071	89.0071
1855	518,50-518,75	/	0.66	/	2.78	0	0	0.03	0.05	0.04	0.06	2.6		1855	518,50-518,75	/	0.66	/	100	0	0	1.07914	1.79856	1.43885	2.15827	93.5252
1856	518,75-519,00	/	0.83	/	4.12	0	0	0.05	0.05	0.09	0.09	3.84		1856	518,75-519,00	/	0.83	/	100	0	0	1.21359	1.21359	2.18447	2.18447	93.2039
1857	519,00-519,25	/	0.75	/	5.51	0	0.03	0.03	0.05	0.05	0.01	5.34		1857	519,00-519,25	/	0.75	/	100	0	0.544465	0.544465	0.907441	0.907441	0.181488	96.9147
1858	519,25-519,50	/	0.81	/	4.91	0	0.01	0.01	0.02	0.03	0.02	4.82		1858	519,25-519,50	/	0.81	/	100	0	0.203666	0.203666	0.407332	0.610998	0.407332	98.167
1859	519,50-519,75	/	0.58	/	3.76	0	0.01	0.01	0.02	0.02	0.01	3.69		1859	519,50-519,75	/	0.58	/	100	0	0.265957	0.265957	0.531915	0.531915	0.265957	98.1383
1860	519,75-520,00	/	0.75	/	4.07	0	0	0.04	0.03	0.09	0.13	3.78		1860	519,75-520,00	/	0.75	/	100	0	0	0.982801	0.737101	2.2113	3.1941	92.8747
1861	520,00-520,25	/	0.6	/	5.24	0	0.09	0.07	0.06	0.1	0.17	4.75		1861	520,00-520,25	/	0.6	/	100	0	1.71756	1.33588	1.14504	1.9084	3.24427	90.6489
1862	520,25-520,50	/	0.77	/	4.87	0	0.05	0.04	0.1	0.25	0.16	4.27		1862	520,25-520,50	/	0.77	/	100	0	1.02669	0.821355	2.05339	5.13347	3.28542	87.6797
1863	520,50-520,75	/	0.7	/	4.63	0	0.01	0.04	0.06	0.14	0.2	4.18		1863	520,50-520,75	/	0.7	/	100	0	0.215983	0.863931	1.2959	3.02376	4.31965	90.2808
1864	520,75-521,00	/	1.03	/	4.66	0	0.02	0.02	0.04	0.15	0.16	4.27		1864	520,75-521,00	/	1.03	/	100	0	0.429185	0.429185	0.858369	3.21888	3.43348	91.6309
1865	521,00-521,25	/	0.94	/	3.2	0	0	0.03	0.03	0.06	0.12	2.96		1865	521,00-521,25	/	0.94	/	100	0	0	0.9375	0.9375	1.875	3.75	92.5
1866	521,25-521,50	/	0.97	/	2.82	0	0	0.08	0.07	0.09	0.11	2.47		1866	521,25-521,50	/	0.97	/	100	0	0	2.83688	2.48227	3.19149	3.90071	87.5887
1867	521,50-521,75	/	0.72	/	3.64	0	0.04	0.02	0.03	0.1	0.14	3.31		1867	521,50-521,75	/	0.72	/	100	0	1.0989	0.549451	0.824176	2.74725	3.84615	90.9341
1868	521,75-522,00	/	0.8	/	6.96	0	0.08	0.06	0.09	0.18	0.22	6.33		1868	521,75-522,00	/	0.8	/	100	0	1.14943	0.862069	1.2931	2.58621	3.16092	90.9483
1869	522,00-522,25	/	0.36	/	2.15	0	0	0.02	0.07	0.09	0.1	1.87		1869	522,00-522,25	/	0.36	/	100	0	0	0.930233	3.25581	4.18605	4.65116	86.9767
1870	522,25-522,50	/	0.6	/	2.85	0.02	0.01	0.02	0.05	0.08	0.11	2.56		1870	522,25-522,50	/	0.6	/	100	0.701754	0.350877	0.701754	1.75439	2.80702	3.85965	89.8246
1871	522,50-522,75	/	0.64	/	3.69	0	0	0.07	0.07	0.12	0.1	3.33		1871	522,50-522,75	/	0.64	/	100	0	0	1.89702	1.89702	3.25203	2.71003	90.2439
1872	522,75-523,00	/	0.53	/	4.4	0	0.02	0.02	0.01	0.04	0.01	4.3		1872	522,75-523,00	/	0.53	/	100	0	0.454545	0.454545	0.227273	0.909091	0.227273	97.7273
1873	523,00-523,25	/	0.78	/	5.89	0	0.01	0.02	0.04	0.06	0.01	5.75		1873	523,00-523,25	/	0.78	/	100	0	0.169779	0.339559	0.679117	1.01868	0.169779	97.6231
1874	523,25-523,50	/	0.96	/	6.28	0	0	0.04	0.02	0.09	0.02	6.11		1874	523,25-523,50	/	0.96	/	100	0	0	0.636943	0.318471	1.43312	0.318471	97.293
1875	523,50-523,75	/	1.34	/	5.32	0	0	0.01	0.03	0.08	0.02	5.18		1875	523,50-523,75	/	1.34	/	100	0	0	0.18797	0.56391	1.50376	0.37594	97.3684
1876	532,75-524,00	/	0.71	/	3.09	0	0	0.03	0.02	0.07	0.01	2.96		1876	532,75-524,00	/	0.71	/	100	0	0	0.970874	0.647249	2.26537	0.323625	95.7929
1877	524,00-524,25	/	0.88	/	5.51	0	0	0.02	0.06	0.23	0.03	5.17		1877	524,00-524,25	/	0.88	/	100	0	0	0.362976	1.08893	4.17423	0.544465	93.8294
1878	524,25-524,50	/	0.66	/	4.87	0	0	0.02	0.18	0.37	0.01	4.29		1878	524,25-524,50	/	0.66	/	100	0	0	0.410678	3.6961	7.59754	0.205339	88.0903
1879	524,50-524,75	/	0.8	/	5.21	0	0.01	0.14	0.58	0.53	0.03	3.92		1879	524,50-524,75	/	0.8	/	100	0	0.191939	2.68714	11.1324	10.1727	0.575816	75.2399
1880	524,75-525,00	/	0.78	/	4.74	0	0.01	0.27	0.9	0.55	0.03	2.98		1880	524,75-525,00	/	0.78	/	100	0	0.21097	5.6962	18.9873	11.6034	0.632911	62.8692
1881	525,00-525,25	/	0.67	/	4.38	0	0.05	0.32	0.78	0.49	0.04	2.7		1881	525,00-525,25	/	0.67	/	100	0	1.14155	7.30594	17.8082	11.1872	0.913242	61.6438
1882	525,25-525,50	/	0.64	/	3.57	0	0.04	0.16	0.25	0.18	0.02	2.92		1882	525,25-525,50	/	0.64	/	100	0	1.12045	4.48179	7.0028	5.04202	0.560224	81.7927
1883	525,50-525,75	/	0.93	/	4.35	0	0.01	0.03	0.05	0.08	0.01	4.17		1883	525,50-525,75	/	0.93	/	100	0	0.229885	0.689655	1.14943	1.83908	0.229885	95.8621
1884	525,75-526,00	/	1.05	/	5.52	0	0.02	0.02	0.04	0.15	0.02	5.27		1884	525,75-526,00	/	1.05	/	100	0	0.362319	0.362319	0.724638	2.71739	0.362319	95.471
1885	526,00-526,25	/	0.6	/	6.01	0	0	0.1	0.19	0.24	0.04	5.44		1885	526,00-526,25	/	0.6	/	100	0	0	1.66389	3.1614	3.99334	0.665557	90.5158
1886	526,25-526,50	5.6	/	/	/	/	/	/	/	/	/	/		1886	526,25-526,50	5.6	/	/	/	/	/	/	/	/	/	/
1887	526,50-526,75	/	0.83	/	4.58	0.02	0.02	0.03	0.03	0.04	0.02	4.42		1887	526,50-526,75	/	0.83	/	100	0.436681	0.436681	0.655022	0.655022	0.873362	0.436681	96.5066
1888	526,75-527,00	/	0.73	/	4.13	0	0	0.02	0.02	0.06	0.02	4.01		1888	526,75-527,00	/	0.73	/	100	0	0	0.484262	0.484262	1.45278	0.484262	97.0944
1889	527,00-527,25	/	0.74	/	1.55	0	0.02	0.01	0.01	0.04	0.01	1.46		1889	527,00-527,25	/	0.74	/	100	0	1.29032	0.645161	0.645161	2.58065	0.645161	94.1935
1890	527,25-527,50	/	0.9	/	5.49	0	0.01	0.02	0.03	0.06	0.01	5.36		1890	527,25-527,50	/	0.9	/	100	0	0.182149	0.364299	0.546448	1.0929	0.182149	97.6321
1891	527,50-527,75	/	0.69	/	3.91	0	0.04	0.03	0.1	0.22	0.02	3.5		1891	527,50-527,75	/	0.69	/	100	0	1.02302	0.767263	2.55754	5.6266	0.511509	89.5141
1892	527,75-528,00	/	0.66	/	4.63	0	0.06	0.04	0.07	0.08	0.02	4.36		1892	527,75-528,00	/	0.66	/	100	0	1.2959	0.863931	1.51188	1.72786	0.431965	94.1685
1893	528,00-528,25	/	0.52	/	3.71	0	0.05	0.03	0.06	0.06	0.01	3.5		1893	528,00-528,25	/	0.52	/	100	0	1.34771	0.808625	1.61725	1.61725	0.269542	94.3396
1894	528,25-528,50	/	1.05	/	4.67	0	0	0.04	0.05	0.03	0.01	4.54		1894	528,25-528,50	/	1.05	/	100	0	0	0.856531	1.07066	0.642398	0.214133	97.2163
1895	528,50-528,75	/	0.88	/	3.9	0	0.04	0.03	0.05	0.05	0.01	3.72		1895	528,50-528,75	/	0.88	/	100	0	1.02564	0.769231	1.28205	1.28205	0.25641	95.3846
1896	528,75-529,00	/	0.81	/	2.93	0	0	0.02	0.02	0.03	0.02	2.84		1896	528,75-529,00	/	0.81	/	100	0	0	0.682594	0.682594	1.02389	0.682594	96.9283
1897	529,00-529,25	/	0.54	/	2.99	0.04	0.02	0.02	0.02	0.02	0.03	2.84		1897	529,00-529,25	/	0.54	/	100	1.33779	0.668896	0.668896	0.668896	0.668896	1.00334	94.9833
1898	529,25-529,50	/	0.76	/	5.17	0	0.02	0.01	0.02	0.03	0.01	5.08		1898	529,25-529,50	/	0.76	/	100	0	0.386847	0.193424	0.386847	0.580271	0.193424	98.2592
1899	529,50-529,75	/	0.51	/	3.47	0	0	0.03	0.02	0.03	0.01	3.38		1899	529,50-529,75	/	0.51	/	100	0	0	0.864553	0.576369	0.864553	0.288184	97.4063
1900	529,75-530,00	/	0.99	/	4.67	0	0.01	0.02	0.02	0.03	0.01	4.58		1900	529,75-530,00	/	0.99	/	100	0	0.214133	0.428266	0.428266	0.642398	0.214133	98.0728
1901	531,25-531,50	/	1.02	/	4.68	0	0	0.02	0.03	0.03	0.01	4.59		1901	531,25-531,50	/	1.02	/	100	0	0	0.42735	0.641026	0.641026	0.213675	98.0769
1902	531,50-531,75	/	1.84	/	9.32	0.01	0.02	0.04	0.1	0.09	0.01	9.05		1902	531,50-531,75	/	1.84	/	100	0.107296	0.214592	0.429185	1.07296	0.965665	0.107296	97.103
1903	531,75-532,00	/	1.02	/	4.4	0	0.02	0.05	0.08	0.08	0.2	3.97		1903	531,75-532,00	/	1.02	/	100	0	0.454545	1.13636	1.81818	1.81818	4.54545	90.2273
1904	532,00-532,25	/	0.63	/	3.71	0	0.01	0.04	0.05	0.07	0.16	3.38		1904	532,00-532,25	/	0.63	/	100	0	0.269542	1.07817	1.34771	1.88679	4.31267	91.1051
1905	532,25-532,50	/	0.61	/	2.92	0	0.01	0.04	0.05	0.05	0.1	2.67		1905	532,25-532,50	/	0.61	/	100	0	0.342466	1.36986	1.71233	1.71233	3.42466	91.4384
1906	532,50-532,75	/	0.53	/	4.41	0	0.01	0.04	0.07	0.09	0.19	4.01		1906	532,50-532,75	/	0.53	/	100	0	0.226757	0.907029	1.5873	2.04082	4.30839	90.9297
1907	532,75-533,00	/	0.4	/	2.14	0	0.01	0	0.02	0.04	0.11	1.96		1907	532,75-533,00	/	0.4	/	100	0	0.46729	0	0.934579	1.86916	5.14019	91.5888
1908	533,00-533,25	/	0.51	/	2.7	0	0	0.01	0.02	0.08	0.1	2.49		1908	533,00-533,25	/	0.51	/	100	0	0	0.37037	0.740741	2.96296	3.7037	92.2222
1909	533,25-533,50	/	0.46	/	2.9	0	0.01	0.01	0.01	0.06	0.11	2.7		1909	533,25-533,50	/	0.46	/	100	0	0.344828	0.344828	0.344828	2.06897	3.7931	93.1034
1910	533,50-533,75	/	0.48	/	3.27	0	0.03	0.03	0.04	0.05	0.14	2.98		1910	533,50-533,75	/	0.48	/	100	0	0.917431	0.917431	1.22324	1.52905	4.28135	91.1315
1911	533,75-534,00	/	0.32	/	1.39	0	0.03	0.01	0	0.02	0.06	1.27		1911	533,75-534,00	/	0.32	/	100	0	2.15827	0.719424	0	1.43885	4.31655	91.3669
1912	534,00-534,25	/	0.49	/	2.24	0	0.01	0.01	0.02	0.02	0.08	2.1		1912	534,00-534,25	/	0.49	/	100	0	0.446429	0.446429	0.892857	0.892857	3.57143	93.75
1913	534,25-534,50	/	0.48	/	3.65	0	0.02	0.01	0.03	0.05	0.14	3.4		1913	534,25-534,50	/	0.48	/	100	0	0.547945	0.273973	0.821918	1.36986	3.83562	93.1507
1914	534,50-534,75	/	0.24	/	2.06	0	0.01	0.01	0.01	0.04	0.05	1.94		1914	534,50-534,75	/	0.24	/	100	0	0.485437	0.485437	0.485437	1.94175	2.42718	94.1748
1915	534,75-535,00	/	0.23	/	2.46	0	0.01	0.02	0.05	0.06	0.1	2.22		1915	534,75-535,00	/	0.23	/	100	0	0.406504	0.813008	2.03252	2.43902	4.06504	90.2439
1916	535,00-535,25	/	0.31	/	1.2	0	0.01	0	0.01	0.01	0.03	1.14		1916	535,00-535,25	/	0.31	/	100	0	0.833333	0	0.833333	0.833333	2.5	95
1917	535,25-535,50	/	0.34	/	2.94	0	0.02	0	0.01	0.03	0.08	2.8		1917	535,25-535,50	/	0.34	/	100	0	0.680272	0	0.340136	1.02041	2.72109	95.2381
1918	535,50-535,75	/	0.26	/	2.58	0	0.02	0.02	0.02	0.04	0.07	2.41		1918	535,50-535,75	/	0.26	/	100	0	0.775194	0.775194	0.775194	1.55039	2.71318	93.4109
1919	541,50-541,75	/	0.48	/	2.603	0	0.03	0.02	0.03	0.05	0.1	2.373		1919	541,50-541,75	/	0.48	/	100	0	1.15252	0.768344	1.15252	1.92086	3.84172	91.164
1920	541,75-542,00	/	0.47	/	1.89	0	0.01	0	0	0.04	0.05	1.79		1920	541,75-542,00	/	0.47	/	100	0	0.529101	0	0	2.1164	2.6455	94.709
1921	542,00-542,25	/	0.57	/	3.03	0	0.02	0.04	0.03	0.06	0.1	2.78		1921	542,00-542,25	/	0.57	/	100	0	0.660066	1.32013	0.990099	1.9802	3.30033	91.7492
1922	542,25-542,50	/	0.46	/	2.95	0	0.01	0.01	0.04	0.05	0.1	2.74		1922	542,25-542,50	/	0.46	/	100	0	0.338983	0.338983	1.35593	1.69492	3.38983	92.8814
1923	542,50-542,75	/	0.41	/	2.86	0	0.01	0.02	0.03	0.04	0.1	2.66		1923	542,50-542,75	/	0.41	/	100	0	0.34965	0.699301	1.04895	1.3986	3.4965	93.007
1924	542,75-543,00	/	0.57	/	3.54	0	0.01	0.02	0.05	0.19	0.19	3.08		1924	542,75-543,00	/	0.57	/	100	0	0.282486	0.564972	1.41243	5.36723	5.36723	87.0056
1925	543,00-543,25	/	0.64	/	4.13	0	0.01	0	0.05	0.09	0.26	3.72		1925	543,00-543,25	/	0.64	/	100	0	0.242131	0	1.21065	2.17918	6.2954	90.0726
1926	543,25-543,50	/	0.48	/	1.71	0	0.01	0.06	0.11	0.15	0.13	1.25		1926	543,25-543,50	/	0.48	/	100	0	0.584795	3.50877	6.43275	8.77193	7.60234	73.0994
1927	543,50-543,75	/	0.49	/	2.55	0	0	0.01	0.05	0.1	0.15	2.24		1927	543,50-543,75	/	0.49	/	100	0	0	0.392157	1.96078	3.92157	5.88235	87.8431
1928	543,75-544,00	/	0.6	/	2.97	0	0.02	0.02	0.04	0.06	0.1	2.73		1928	543,75-544,00	/	0.6	/	100	0	0.673401	0.673401	1.3468	2.0202	3.367	91.9192
1929	544,00-544,25	/	0.33	/	2.65	0	0.02	0.03	0.03	0.06	0.09	2.42		1929	544,00-544,25	/	0.33	/	100	0	0.754717	1.13208	1.13208	2.26415	3.39623	91.3208
1930	544,25-544,50	/	0.43	/	3.23	0	0.02	0.03	0.04	0.06	0.12	2.96		1930	544,25-544,50	/	0.43	/	100	0	0.619195	0.928793	1.23839	1.85759	3.71517	91.6409
1931	544,50-544,75	/	0.52	/	2.44	0	0.01	0	0.03	0.02	0.09	2.29		1931	544,50-544,75	/	0.52	/	100	0	0.409836	0	1.22951	0.819672	3.68852	93.8525
1932	544,75-545,00	/	0.46	/	3.09	0	0.03	0.04	0.04	0.05	0.1	2.83		1932	544,75-545,00	/	0.46	/	100	0	0.970874	1.2945	1.2945	1.61812	3.23625	91.5858
1933	545,00-545,25	/	0.34	/	1.82	0	0	0.02	0.03	0.04	0.05	1.68		1933	545,00-545,25	/	0.34	/	100	0	0	1.0989	1.64835	2.1978	2.74725	92.3077
1934	545,25-545,50	/	0.41	/	2.08	0	0	0.03	0.05	0.1	0.13	1.77		1934	545,25-545,50	/	0.41	/	100	0	0	1.44231	2.40385	4.80769	6.25	85.0962
1935	545,50-545,75	/	0.33	/	1.3	0	0	0.02	0.04	0.07	0.07	1.1		1935	545,50-545,75	/	0.33	/	100	0	0	1.53846	3.07692	5.38462	5.38462	84.6154
1936	545,75-546,00	/	0.33	/	2.23	0	0	0.03	0.04	0.05	0.09	2.02		1936	545,75-546,00	/	0.33	/	100	0	0	1.34529	1.79372	2.24215	4.03587	90.583
1937	546,00-546,25	/	0.4	/	2.75	0	0	0.03	0.04	0.05	0.1	2.53		1937	546,00-546,25	/	0.4	/	100	0	0	1.09091	1.45455	1.81818	3.63636	92
1938	546,25-546,50	5.69	/	/	/	/	/	/	/	/	/	/		1938	546,25-546,50	5.69	/	/	/	/	/	/	/	/	/	/
1939	546,50-546,75	/	0.48	/	1.97	0	0	0.02	0.1	0.2	0.19	1.46		1939	546,50-546,75	/	0.48	/	100	0	0	1.01523	5.07614	10.1523	9.64467	74.1117
1940	546,75-547,00	/	0.44	/	3.36	0	0	0.05	0.09	0.2	0.25	2.77		1940	546,75-547,00	/	0.44	/	100	0	0	1.4881	2.67857	5.95238	7.44048	82.4405
1941	547,00-547,25	/	0.18	/	2.29	0	0	0.03	0.04	0.05	0.09	2.08		1941	547,00-547,25	/	0.18	/	100	0	0	1.31004	1.74672	2.18341	3.93013	90.8297
1942	547,25-547,50	/	0.3	/	3.08	0	0	0.03	0.04	0.05	0.1	2.86		1942	547,25-547,50	/	0.3	/	100	0	0	0.974026	1.2987	1.62338	3.24675	92.8571
1943	547,50-547,75	/	0.6	/	4.75	0	0	0.03	0.06	0.11	0.23	4.32		1943	547,50-547,75	/	0.6	/	100	0	0	0.631579	1.26316	2.31579	4.84211	90.9474
1944	547,75-548,00	/	0.24	/	2.01	0	0	0.03	0.03	0.08	0.13	1.74		1944	547,75-548,00	/	0.24	/	100	0	0	1.49254	1.49254	3.9801	6.46766	86.5672
1945	548,00-548,25	/	0.4	/	2.37	0	0	0.02	0.04	0.07	0.11	2.13		1945	548,00-548,25	/	0.4	/	100	0	0	0.843882	1.68776	2.95359	4.64135	89.8734
1946	548,25-548,50	/	0.28	/	1.83	0	0	0.02	0.05	0.07	0.12	1.57		1946	548,25-548,50	/	0.28	/	100	0	0	1.0929	2.73224	3.82514	6.55738	85.7923
1947	548,50-548,75	/	0.34	/	2.57	0	0	0.04	0.05	0.04	0.11	2.33		1947	548,50-548,75	/	0.34	/	100	0	0	1.55642	1.94553	1.55642	4.28016	90.6615
1948	548,75-549,00	/	0.42	/	3.95	0	0.01	0	0.05	0.07	0.15	3.67		1948	548,75-549,00	/	0.42	/	100	0	0.253165	0	1.26582	1.77215	3.79747	92.9114
1949	549,00-549,25	/	0.42	/	3.8	0	0.01	0.05	0.07	0.08	0.13	3.46		1949	549,00-549,25	/	0.42	/	100	0	0.263158	1.31579	1.84211	2.10526	3.42105	91.0526
1950	549,25-549,50	/	0.31	/	1.46	0	0	0.03	0.04	0.1	0.1	1.19		1950	549,25-549,50	/	0.31	/	100	0	0	2.05479	2.73973	6.84932	6.84932	81.5068
1951	549,50-549,75	/	0.41	/	2.17	0	0	0.03	0.06	0.08	0.1	1.9		1951	549,50-549,75	/	0.41	/	100	0	0	1.38249	2.76498	3.68664	4.60829	87.5576
1952	549,75-550,00	/	0.22	/	2.75	0	0	0.05	0.05	0.1	0.15	2.4		1952	549,75-550,00	/	0.22	/	100	0	0	1.81818	1.81818	3.63636	5.45455	87.2727
1953	550,00-550,25	/	0.48	/	3.36	0	0	0.06	0.05	0.14	0.26	2.85		1953	550,00-550,25	/	0.48	/	100	0	0	1.78571	1.4881	4.16667	7.7381	84.8214
1954	550,25-550,50	/	0.5	/	1.89	0	0	0.01	0.04	0.08	0.11	1.65		1954	550,25-550,50	/	0.5	/	100	0	0	0.529101	2.1164	4.2328	5.82011	87.3016
1955	550,50-550,75	/	0.55	/	2.91	0	0	0.02	0.04	0.05	0.12	2.68		1955	550,50-550,75	/	0.55	/	100	0	0	0.687285	1.37457	1.71821	4.12371	92.0962
1956	550,75-551,00	/	0.46	/	4.06	0	0	0.05	0.11	0.22	0.42	3.26		1956	550,75-551,00	/	0.46	/	100	0	0	1.23153	2.70936	5.41872	10.3448	80.2956
1957	551,00-551,25	/	0.57	/	1.85	0	0	0.02	0.07	0.16	0.22	1.38		1957	551,00-551,25	/	0.57	/	100	0	0	1.08108	3.78378	8.64865	11.8919	74.5946
1958	551,25-551,50	/	0.46	/	2.71	0	0	0.03	0.07	0.14	0.2	2.27		1958	551,25-551,50	/	0.46	/	100	0	0	1.10701	2.58303	5.16605	7.38007	83.7638
1959	551,50-551,75	/	0.47	/	1.36	0	0	0.02	0.01	0.05	0.07	1.21		1959	551,50-551,75	/	0.47	/	100	0	0	1.47059	0.735294	3.67647	5.14706	88.9706
1960	551,75-552,00	/	0.59	/	3.6	0	0	0.01	0.05	0.06	0.12	3.36		1960	551,75-552,00	/	0.59	/	100	0	0	0.277778	1.38889	1.66667	3.33333	93.3333
1961	552,00-552,25	/	0.55	/	2.74	0	0	0.02	0.04	0.07	0.17	2.44		1961	552,00-552,25	/	0.55	/	100	0	0	0.729927	1.45985	2.55474	6.20438	89.0511
1962	552,25-552,50	/	0.47	/	2.88	0	0.01	0.02	0.07	0.2	0.4	2.18		1962	552,25-552,50	/	0.47	/	100	0	0.347222	0.694444	2.43056	6.94444	13.8889	75.6944
1963	552,50-552,75	/	0.54	/	3.1	0	0	0.03	0.11	0.2	0.36	2.4		1963	552,50-552,75	/	0.54	/	100	0	0	0.967742	3.54839	6.45161	11.6129	77.4194
1964	552,75-553,00	/	0.31	/	2.26	0	0	0.03	0.09	0.13	0.25	1.76		1964	552,75-553,00	/	0.31	/	100	0	0	1.32743	3.9823	5.75221	11.0619	77.8761
1965	553,00-553,25	/	0.48	/	3.83	0	0	0.04	0.1	0.2	0.37	3.12		1965	553,00-553,25	/	0.48	/	100	0	0	1.04439	2.61097	5.22193	9.66057	81.4621
1966	553,25-553,50	/	0.52	/	3.65	0	0.02	0.06	0.23	0.21	0.33	2.8		1966	553,25-553,50	/	0.52	/	100	0	0.547945	1.64384	6.30137	5.75342	9.0411	76.7123
1967	553,50-553,75	/	0.31	/	2.82	0	0	0.03	0.11	0.12	0.11	2.45		1967	553,50-553,75	/	0.31	/	100	0	0	1.06383	3.90071	4.25532	3.90071	86.8794
1968	553,75-554,00	/	0.46	/	4	0	0	0.04	0.08	0.08	0.15	3.65		1968	553,75-554,00	/	0.46	/	100	0	0	1	2	2	3.75	91.25
1969	554,00-554,25	/	0.47	/	3.13	0	0	0.02	0.01	0.05	0.1	2.95		1969	554,00-554,25	/	0.47	/	100	0	0	0.638978	0.319489	1.59744	3.19489	94.2492
1970	554,25-554,50	/	0.48	/	3.41	0	0.01	0.04	0.08	0.21	0.27	2.8		1970	554,25-554,50	/	0.48	/	100	0	0.293255	1.17302	2.34604	6.15836	7.91789	82.1114
1971	554,50-554,75	/	0.46	/	2.69	0	0	0.01	0.07	0.19	0.21	2.21		1971	554,50-554,75	/	0.46	/	100	0	0	0.371747	2.60223	7.0632	7.80669	82.1561
1972	554,75-555,50	/	0.66	/	2.21	0	0	0.03	0.02	0.1	0.13	1.93		1972	554,75-555,50	/	0.66	/	100	0	0	1.35747	0.904977	4.52489	5.88235	87.3303
1973	555,00-555,25	/	0.4	/	3.45	0	0	0.04	0.05	0.07	0.13	3.17		1973	555,00-555,25	/	0.4	/	100.29	0	0	1.15942	1.44928	2.02899	3.76812	91.8841
1974	555,25-555,50	/	0.65	/	3.59	0	0	0.03	0.05	0.08	0.11	3.31		1974	555,25-555,50	/	0.65	/	99.7214	0	0	0.835655	1.39276	2.22841	3.06407	92.2006
1975	555,50-555,75	/	0.43	/	2.49	0	0.01	0.03	0.06	0.07	0.07	2.25		1975	555,50-555,75	/	0.43	/	100	0	0.401606	1.20482	2.40964	2.81124	2.81124	90.3614
1976	555-75-556,00	/	0.3	/	1.59	0	0	0.01	0.02	0.03	0.04	1.47		1976	555-75-556,00	/	0.3	/	98.7421	0	0	0.628931	1.25786	1.88679	2.51572	92.4528
1977	556,00-556,25	/	0.34	/	2.61	0	0	0.03	0.05	0.05	0.06	2.44		1977	556,00-556,25	/	0.34	/	100.766	0	0	1.14943	1.91571	1.91571	2.29885	93.4866
1978	556,25-556,50	3.83	/	/	/	/	/	/	/	/	/	/		1978	556,25-556,50	3.83	/	/	/	/	/	/	/	/	/	/
1979	556,75-557,00	/	0.41	/	2.88	0	0	0.03	0.05	0.07	0.09	2.64		1979	556,75-557,00	/	0.41	/	100	0	0	1.04167	1.73611	2.43056	3.125	91.6667
1980	557,00-557,25	/	0.51	/	3.48	0	0.01	0.06	0.08	0.15	0.13	3.05		1980	557,00-557,25	/	0.51	/	100	0	0.287356	1.72414	2.29885	4.31034	3.73563	87.6437
1981	557,25-557,50	/	0.29	/	2.3	0	0	0.04	0.04	0.07	0.11	2.04		1981	557,25-557,50	/	0.29	/	100	0	0	1.73913	1.73913	3.04348	4.78261	88.6957
1982	557,50-557,75	/	0.24	/	2.07	0	0	0.03	0.04	0.05	0.05	1.9		1982	557,50-557,75	/	0.24	/	100	0	0	1.44928	1.93237	2.41546	2.41546	91.7874
1983	557,75-558,00	/	0.36	/	2.78	0	0.01	0.03	0.05	0.06	0.1	2.53		1983	557,75-558,00	/	0.36	/	100	0	0.359712	1.07914	1.79856	2.15827	3.59712	91.0072
1984	558,00-558,25	/	0.48	/	2.83	0	0.02	0.02	0.02	0.04	0.07	2.66		1984	558,00-558,25	/	0.48	/	100	0	0.706714	0.706714	0.706714	1.41343	2.4735	93.9929
1985	558,25-558,50	/	0.38	/	3.05	0	0.01	0.01	0.04	0.04	0.07	2.88		1985	558,25-558,50	/	0.38	/	100	0	0.327869	0.327869	1.31148	1.31148	2.29508	94.4262
1986	558,50-558,75	/	0.49	/	4.55	0	0	0.03	0.05	0.06	0.11	4.3		1986	558,50-558,75	/	0.49	/	100	0	0	0.659341	1.0989	1.31868	2.41758	94.5055
1987	558,75-559,00	/	0.59	/	2.02	0.01	0.02	0.02	0.02	0.04	0.05	1.86		1987	558,75-559,00	/	0.59	/	100	0.49505	0.990099	0.990099	0.990099	1.9802	2.47525	92.0792
1988	559,00-559,25	/	0.64	/	3.64	0.03	0.03	0.01	0.04	0.04	0.1	3.39		1988	559,00-559,25	/	0.64	/	100	0.824176	0.824176	0.274725	1.0989	1.0989	2.74725	93.1319
1989	559,25-559,50	/	0.43	/	3.51	0	0	0.06	0.09	0.06	0.11	3.19		1989	559,25-559,50	/	0.43	/	100	0	0	1.7094	2.5641	1.7094	3.1339	90.8832
1990	559,50-559,75	/	0.56	/	3.38	0	0	0.02	0.02	0.04	0.1	3.2		1990	559,50-559,75	/	0.56	/	100	0	0	0.591716	0.591716	1.18343	2.95858	94.6746
1991	559,75-560,00	/	0.41	/	3.2	0	0.04	0.04	0.05	0.04	0.06	2.97		1991	559,75-560,00	/	0.41	/	100	0	1.25	1.25	1.5625	1.25	1.875	92.8125
1992	560,00-560,25	/	0.46	/	3.32	0	0.01	0.03	0.03	0.07	0.07	3.11		1992	560,00-560,25	/	0.46	/	100	0	0.301205	0.903614	0.903614	2.10843	2.10843	93.6747
1993	560,25-560,50	/	0.54	/	2.95	0	0.01	0.04	0.05	0.06	0.1	2.69		1993	560,25-560,50	/	0.54	/	100	0	0.338983	1.35593	1.69492	2.0339	3.38983	91.1864
1994	560,50-560,75	/	0.7	/	2.67	0	0	0.04	0.05	0.05	0.06	2.47		1994	560,50-560,75	/	0.7	/	100	0	0	1.49813	1.87266	1.87266	2.24719	92.5094
1995	560,75-561,00	/	0.6	/	3.62	0	0.01	0.05	0.07	0.06	0.09	3.34		1995	560,75-561,00	/	0.6	/	100	0	0.276243	1.38122	1.9337	1.65746	2.48619	92.2652
[truncated: 919 more rows]
