# Supplementary material for: Caribbean cyclone activity: an annually-resolved Common Era record
Source: Sci Rep. 2020 Jul 16;10:11780. doi: 10.1038/s41598-020-68633-8 (PMC7367345; doi:10.1038/s41598-020-68633-8)
Supplement: Supplementary file 4 — Supplementary Information 4. [file 41598_2020_68633_MOESM4_ESM.xlsx]

## Sheet: Plot BH6
Suppl. 6
core depth	varve age	calibrated 14C AMS age
(cm)	(CE)	(CE)
1.25	2016
2.5	2015
4.75	2014
5	2013
5.5	2012
6	2010	1950
6.5	2009
6.75	2008
7	2007
7.5	2006
7.75	2005
8.25	2004
8.5	2003
8.75	2002
9.5	2001
9.75	2000
10	1999
10.5	1997
10.75	1996
11	1995
11.25	1994
11.5	1993
11.75	1992
12	1991
12.25	1990
12.5	1989
13	1988
13.25	1987
13.5	1986
14	1985
14.25	1984
14.5	1983
14.75	1982
15.25	1981
15.5	1980
15.75	1979
16	1978
16.25	1977
16.5	1976
16.75	1975
17	1974
17.25	1973
17.5	1972
17.75	1971
18	1970
18.25	1969
18.75	1968
19	1967
19.25	1966
20	1965
20.5	1963
21	1962
25.25	1961
25.5	1960
25.75	1959
26	1958
26.25	1957
26.5	1956
26.75	1955
27.75	1954
28	1953
28.25	1952
28.5	1951
28.75	1950
29	1949
29.25	1948
29.5	1947
29.75	1946
30	1945
30.05	1943
31	1942
31.25	1941
31.5	1940
31.75	1939
32	1938
32.5	1937
32.75	1936
33	1935
33.25	1934
33.5	1933
33.75	1932
34	1931
34.25	1930
34.5	1929
34.75	1928
35	1927
35.25	1926
35.5	1925
35.75	1924
37	1923
37.25	1922
37.75	1921
38	1920
38.25	1919
38.75	1918
39	1917
39.25	1916
39.5	1915
39.75	1914
40	1913
40.5	1911
40.75	1910
41	1909
41.25	1908
41.5	1907
41.75	1906
42	1905
42.25	1904
42.5	1903
42.75	1902
43	1901
44.25	1900
44.5	1899
46	1898
46.25	1897
46.5	1896
46.75	1895
47	1894
47.25	1893
47.5	1892
48.25	1891
48.5	1890
48.75	1889
49	1888
49.25	1887
49.5	1886
49.75	1885
51	1884
51.25	1883
51.5	1882
51.75	1881
52	1880
52.25	1879
52.5	1878
52.75	1877
53	1876
53.25	1875
53.75	1874
54	1873
54.25	1872
54.75	1871
55	1870
55.25	1869
55.5	1868
55.75	1867
57	1866
57.25	1865
57.5	1864
58.25	1863
58.5	1862
58.75	1861
59	1860
59.25	1859
59.5	1858
59.75	1857
60	1856
60.5	1854
60.75	1853
61	1852
61.25	1851
61.5	1850
61.75	1849
62	1848
62.25	1847
62.5	1846
62.75	1845
63	1844
63.25	1843
63.5	1842
63.75	1841
64	1840
64.25	1839
65	1838
65.25	1837
67.5	1836
67.75	1835
68.5	1834
68.75	1833
70.5	1831
70.75	1830
71	1829
71.25	1828
71.5	1827
71.75	1826
72	1825
72.25	1824
72.5	1823
73	1822
73.25	1821
73.5	1820
73.75	1819
74	1818
74.25	1817
74.5	1816
74.75	1815
75	1814
75.25	1813
75.5	1812
75.75	1811
76	1810
76.25	1809
76.5	1808
76.75	1807
77	1806
77.25	1805
77.5	1804
77.75	1803
78	1802
78.25	1801
78.5	1800
78.75	1799
79	1798
79.25	1797
79.5	1796
84	1795
84.25	1794
84.5	1793
84.75	1792
85	1791
85.25	1790
85.5	1789
85.75	1788
86	1787
87.5	1786	1830
88	1785
88.5	1784
88.75	1783
89	1782
89.25	1781
89.5	1780
90.5	1779
90.75	1778
91	1777
91.25	1776
91.5	1775
91.75	1774
92	1773
92.5	1772
92.75	1771
93	1770
94.5	1769
94.75	1768
95	1767
95.25	1766
95.5	1765
95.75	1764
96	1763
96.25	1762
96.75	1760
97	1759
97.25	1758
97.5	1757
97.75	1756
98	1755
98.5	1754
98.75	1753
99.25	1752
99.5	1751
99.75	1750
100	1749
102	1748
102.25	1747
102.5	1746
102.75	1745
103	1744
103.5	1743
104	1742
104.25	1741
104.5	1740
105	1739
105.25	1738
105.75	1736
106	1735
106.25	1734
114.5	1733
114.75	1732
115	1731
115.25	1730
115.5	1729
115.75	1728
116	1727
116.25	1726
116.75	1724
136.25	1723
136.75	1721
137	1720
137.25	1719
138.75	1718
139	1717
139.25	1716
139.5	1715
139.75	1714
140	1713
140.25	1712
140.5	1711
140.75	1710
141	1709
141.25	1708
141.5	1707
141.75	1706
142	1705
142.25	1704
142.5	1703
142.75	1702
143	1701
143.25	1700
143.5	1699
143.75	1698
144	1697
144.25	1696
144.5	1695
144.75	1694
145	1693
145.25	1692
145.5	1691
145.75	1690
148.25	1689
157.25	1687
157.75	1685
158	1684
158.25	1683
158.5	1682
158.75	1681
159	1680
159.25	1679
159.75	1678
160	1677
160.25	1676
160.5	1675
160.75	1674
161	1673
161.25	1672
162	1671
162.25	1670
162.5	1669
162.75	1668
163	1667
163.25	1666
163.5	1665
163.75	1664
164	1663
164.25	1662
164.5	1661
164.75	1660
166.75	1659
167	1658
169.25	1656
169.5	1655
169.75	1654
170.5	1653
170.75	1652
171	1651
171.25	1650
171.5	1649
171.75	1648
172	1647
172.25	1646
172.5	1645
172.75	1644
173	1643
173.25	1642
173.5	1641
173.75	1640
174	1639
174.25	1638
174.5	1637
174.75	1636
175	1635
175.25	1634
175.75	1633
176	1632
176.25	1631
176.75	1629
177	1628
177.25	1627
177.5	1626
177.75	1625
178	1624
178.25	1623
178.5	1622
178.75	1621
179	1620
179.25	1619
179.5	1618
179.75	1617
180	1616
180.25	1615
180.5	1614
180.75	1613
181	1612
181.25	1611
181.5	1610
181.75	1609
182	1608
182.25	1607
182.5	1606
182.75	1605
183	1604
183.25	1603
184.25	1602
184.5	1601
184.75	1600
185	1599
185.25	1598
186	1596
186.25	1595
186.5	1594
187	1593
187.25	1592
187.5	1591
189.25	1590
189.5	1589
189.75	1588
190	1587
190.25	1586
190.5	1585
190.75	1584
191	1583
193	1582
193.5	1581
193.75	1580
194	1579
194.25	1578
194.5	1577
194.75	1576
199.75	1575
200	1574
200.5	1572
200.75	1571
201	1570
201.25	1569
201.5	1568
201.75	1567
202	1566
202.25	1565
202.5	1564
202.75	1563
203	1562
203.25	1561
203.5	1560
203.75	1559
204	1558
204.25	1557
204.5	1556
204.75	1555
205	1554
205.25	1553
205.5	1552
205.75	1551
206	1550
206.75	1548
207	1547
207.25	1546
207.5	1545
207.75	1544
208	1543
208.5	1542
219	1541
219.25	1540
219.75	1538
220	1537
220.25	1536
220.5	1535
220.75	1534
221	1533
221.25	1532
221.5	1531
221.75	1530
222	1529
222.25	1528
222.5	1527
222.75	1526
224.5	1525
224.75	1524
225	1523
225.25	1522
225.5	1521
225.75	1520
226	1519
226.25	1518
226.75	1516
227	1515
227.25	1514
229	1513
229.25	1512
229.5	1511
229.75	1510
230	1509
230.25	1508
230.5	1507
230.75	1506
231	1505
231.25	1504
231.5	1503
231.75	1502
232	1501
232.25	1500
232.5	1499
232.75	1498
233	1497
233.25	1496
233.5	1495
233.75	1494
234	1493
235.5	1492
235.75	1491
236	1490
236.25	1488
236.75	1487
237	1486
237.5	1484
237.75	1483
238	1482
238.25	1481
238.5	1480
238.75	1479
240.75	1478
241	1477
241.25	1476
241.5	1475
245.75	1474
246	1473
246.25	1472
246.75	1470
247	1469
247.25	1468
247.5	1467
247.75	1466
248	1465
248.25	1464
248.75	1463
249	1462
249.25	1461
251.75	1460
252	1459
252.25	1458
252.5	1457
252.75	1456
254.5	1455
254.75	1454
255	1453
255.25	1452
259	1449
259.25	1448
259.5	1447
259.75	1446
260	1445
260.25	1444
260.5	1443
260.75	1442
261	1441
261.25	1440
261.75	1439
262	1438
262.25	1437
263.75	1436
264	1435
264.25	1434
264.5	1433
264.75	1432
265	1431
265.25	1430
265.5	1429
265.75	1428
266	1427
266.25	1426
266.75	1424
267	1423
267.25	1422
267.5	1421
267.75	1420
268	1419
268.25	1418
268.5	1417
268.75	1416
269	1415
269.25	1414
269.5	1413
269.75	1412
270	1411
270.25	1410
270.5	1409
270.75	1408
271	1407
271.25	1406
271.5	1405
271.75	1404
272	1403
272.25	1402
272.5	1401
272.75	1400
273	1399
273.25	1398
273.75	1396
274	1395
274.25	1394
274.5	1393
275.75	1392
275	1391
275.5	1389
275.75	1388
276	1387
279.5	1384
279.75	1383
280	1382
284	1381
284.25	1380
284.5	1379
287	1378
287.25	1377
287.5	1376
287.75	1375
288	1374
288.25	1373
288.5	1372
288.75	1371
289	1370
289.25	1369
289.5	1368
289.75	1367
290	1366
290.25	1365
290.5	1364
290.75	1363
291	1362
291.25	1361
291.5	1360
291.75	1359
292	1358
292.25	1357
292.75	1356
294.25	1355
295	1354
295.25	1353
295.5	1352
295.75	1351
296	1350
296.25	1349
296.75	1347
297	1346
300	1345
300.25	1344
300.5	1343
300.75	1342
301	1341
301.25	1340
301.5	1339
301.75	1338
302	1337
302.25	1336
302.5	1335
302.75	1334
303	1333
303.25	1332
303.5	1331
303.75	1330
304	1329
304.25	1328
304.5	1327
304.75	1326
305	1325
305.25	1324
305.5	1323
306.75	1321
307	1320
307.25	1319
307.5	1318
307.75	1317
308	1316
308.25	1315
312.5	1314
312.75	1313
313	1312
313.25	1311
313.5	1310
313.75	1309
314	1308
316.75	1306
317.25	1304
317.5	1303
318.75	1302
319	1301
319.25	1300
319.5	1299
319.75	1298
320	1297
320.25	1296
320.5	1295
324.5	1294
324.75	1293
325	1292
325.25	1291
325.5	1290
327.5	1289
327.75	1288
328	1287
328.25	1286
328.5	1285
329	1284
329.25	1283
329.5	1282
329.75	1281
336.25	1280	980
336.75	1278
337	1277
337.25	1276
337.5	1275
337.75	1274
338	1273
338.25	1272
338.5	1271
338.75	1270
339	1269
339.25	1268
339.5	1267
339.75	1266
340	1265
340.25	1264
340.5	1263
340.75	1262
341	1261
341.25	1260
341.5	1259
341.75	1258
342	1257
342.25	1256
343.75	1254
344	1253
344.25	1252
344.5	1251
344.75	1250
345	1249
345.25	1248
345.5	1247
345.75	1246
346	1245
346.25	1244
352.5	1242
352.75	1241
353	1240
353.5	1239
353.75	1238
354	1237
354.25	1236
354.5	1235
354.75	1234
355	1233
355.25	1232
355.5	1231
355.75	1230
356	1229
356.25	1228
357.25	1224
357.5	1223
357.75	1222
358	1221
358.25	1220
358.5	1219
358.75	1218
359	1217
359.25	1216
359.5	1215
359.75	1214
360.25	1212
360.5	1211
360.75	1210
361	1209
361.25	1208
361.5	1207
361.75	1206
362	1205
362.25	1204
362.5	1203
362.75	1202
363	1201
363.25	1200
363.5	1199
363.75	1198
364	1197
364.25	1196
364.5	1195
364.75	1194
365	1193
365.25	1192
365.5	1191
368.25	1190
368.5	1189
368.75	1188
369	1187
369.75	1186
370	1185
370.25	1184
370.5	1183
370.75	1182
371	1181
371.25	1180
371.5	1179
371.75	1178
372	1177
372.25	1176
372.5	1175
372.75	1174
373	1173
373.25	1172
375	1171
375.25	1170
375.5	1169
375.75	1168
376	1167
376.25	1166
376.75	1164
383.25	1163
383.5	1162
383.75	1161
384	1160
384.25	1159
384.5	1158
384.75	1157
385	1156
385.25	1155
385.5	1154
385.75	1153
386.75	1148
387	1147
387.25	1146
387.5	1145
387.75	1144
388.5	1143
388.75	1142
389	1141
389.25	1140
389.5	1139
389.75	1138
390	1137
390.25	1136
391	1133
391.75	1130
392	1129
392.25	1128
392.5	1127
394	1126
394.25	1125
394.5	1124
394.75	1123
395.25	1122
395.5	1121
395.75	1120
396	1119
396.25	1118
400.25	1116
400.5	1115
400.75	1114
401	1113
421	1112
421.25	1111
421.5	1110
421.75	1109
422	1108
422.25	1107
422.5	1106
422.75	1105
423	1104
423.25	1103
423.5	1102
423.75	1101
424	1100
424.25	1099
424.5	1098
424.75	1097
425	1096
425.25	1095
425.5	1094
425.75	1093
426	1092
426.25	1091
426.75	1089
427	1088
427.25	1087
427.5	1086
427.75	1085
428	1084
428.25	1083
428.5	1082
428.75	1081
429	1080
429.25	1079
431.25	1078
431.5	1077
431.75	1076
432	1075
432.25	1074
432.5	1073
432.75	1072
433	1071
433.25	1070
433.5	1069
433.75	1068
434	1067
434.25	1066
434.5	1065
434.75	1064
435	1063
435.25	1062
435.5	1061
435.75	1060
436	1059
436.25	1058
436.75	1057
437.25	1055
437.5	1053
438	1052
438.25	1050
438.5	1049
438.75	1048
439	1047
439.25	1046
439.5	1045
439.75	1044
440	1043
440.25	1042
440.5	1041
445.75	1039
446	1038
446.25	1037
446.75	1035
447	1034
447.25	1033
447.5	1032
448.25	1030
448.5	1029
476	1028
476.25	1027
476.75	1025
477	1024
477.25	1023
477.5	1022
477.75	1021
478.25	1020
479.5	1019
479.75	1018
480	1017
480.25	1016
480.5	1015
480.75	1014
481	1013
482	1009
482.25	1008
482.5	1007
482.75	1006
483	1005
483.25	1004
483.5	1003
483.75	1002
491.25	998
491.75	996
492.25	994
515.25	993
515.5	992
515.75	991
516	990
516.25	989
516.75	987
517	986
517.25	985
517.5	984
517.75	983
518.25	981
518.5	980
518.75	979
519	978
519.25	977
519.5	976
519.75	975
520	974
520.25	973
520.5	972
520.75	971
521	970
521.25	969
521.5	968
521.75	967
522	966
522.25	965
522.5	964
522.75	963
523	962
523.25	961
523.5	960
523.75	959
524	958
524.25	957
525.5	956
525.75	955
526	954
526.25	953
526.75	951
527	950
527.25	949
527.5	948
527.75	947
528	946
528.25	945
528.5	944
528.75	943
529	942
529.25	941
529.5	940
529.75	939
530	938
531.5	937
531.75	936
532	935
532.25	934
532.5	933
532.75	932
533	931
533.25	930
533.5	929
533.75	928
534	927
534.25	926
534.5	925
534.75	924
535	923
535.25	922
535.5	921
535.75	920
541.75	919
542	918
542.25	917
542.5	916
542.75	915
543	914
543.25	913
544	912
544.25	911
544.5	910
544.75	909
545	908
545.25	907
545.5	906
546	904
546.25	903
547.25	901
547.5	900
547.75	899
548	898
548.25	897
548.5	896
548.75	895
549	894
549.25	893
549.75	892
550	891
550.25	890
550.5	889
550.75	888
551.75	887
552	886
552.25	885
553.75	884
554	883
554.25	882
554.5	881
555	879
555.25	878
555.5	877
555.75	876
556	875
556.25	874
557	871
557.25	870
557.5	869
557.75	868
558	867
558.25	866
558.5	865
558.75	864
559	863
559.5	861
559.75	860
560	859
560.25	858
560.5	857
560.75	856
561	855
561.25	854
561.5	853
561.75	852
562	851
562.5	850
562.75	849
563	848
563.25	847
563.5	846
563.75	845
564	844
564.25	843
579	842
579.25	841
579.5	840
579.75	839
580	838
580.25	837
580.5	836
581	834
581.25	833
581.5	832
581.75	831
582	830
582.25	829
582.5	828
582.75	827
583	826
583.25	825
583.5	824
583.75	823
584	822
584.25	821
584.5	820
584.75	819
586	814
586.25	813	669
586.75	811
587	810
587.25	809
587.5	808
587.75	807
588	806
588.25	805
589	804
589.25	803
589.5	802
589.75	801
590	800
590.25	799
590.5	798
590.75	797
591	796
591.25	795
591.5	794
591.75	793
592	792
592.25	791
592.5	790
592.75	789
593	788
593.25	787
593.5	786
593.75	785
594	784
595	783
595.25	782
595.5	781
595.75	780
596	779
596.25	778
596.75	776
597	775
597.25	774
597.5	773
597.75	772
598	771
598.25	770
598.5	769
598.75	768
599	767
599.25	766
599.5	765
599.75	764
600	763
600.25	762
600.5	761
600.75	760
601	759
601.25	758
601.75	756
602	755
602.25	754
602.5	753
602.75	752
603	751
603.25	750
603.5	749
603.75	748
604	747
604.25	746
604.5	745
604.75	744
605	743
605.25	742
605.5	741
605.75	740
606	739
606.25	738
606.75	736
607	735
607.25	734
607.5	733
607.75	732
608	731
608.25	730
608.5	729
608.75	728
609	727
609.25	726
625.75	725
626	724
626.25	723
626.75	721
627	720
627.25	719
635.75	718
636	717
636.25	716
636.75	714
637	713
637.25	712
637.5	711
637.75	710
638	709
638.25	708
638.5	707
639.25	706
639.5	705
639.75	704
640.25	702
640.75	700
641	699
641.25	698
641.5	697
641.75	696
642	695
642.25	694
642.5	693
642.75	692
643	691
643.25	690
643.5	689
643.75	688
644	687
644.25	686
644.5	685
644.75	684
646.75	682
647	681
647.25	680
647.5	679
647.75	678
648	677
648.25	676
648.5	675
648.75	674
649	673
649.25	672
649.5	671
649.75	670
650	669
650.25	668
650.5	667
653	666
653.25	665
656.25	664
656.75	662
657	661
657.25	660
657.5	659
657.75	658
658	657
658.25	656
658.5	655
658.75	654
659.25	652
659.75	650
660	649
660.25	648
660.5	647
660.75	646
661.5	643
662.25	640
662.5	639
662.75	638
663	637
663.25	636
663.5	635
663.75	634
664	633
664.25	632
664.5	631
664.75	630
665	629
665.25	628
665.5	627
665.75	626
666	625
666.25	624
666.75	622
667	621
667.25	620
667.5	619
667.75	618
668	617
668.25	616
668.5	615
668.75	614
669	613
669.25	612
671.75	611
672	610
672.25	609
672.5	608
672.75	607
673	606
673.25	605
673.5	604
673.75	603
674	602
674.25	601
674.5	600
674.75	599
675	598
675.25	597
675.5	596
675.75	595
676	594
676.75	591
677	590
677.25	589
677.5	588
677.75	587
678	586
678.25	585
678.5	584
680.25	583
680.5	582
681	580
681.5	578
681.75	577
682	576
682.5	574
682.75	573
683	572
683.5	570
683.75	569
684.25	567
684.75	565
685	564
685.25	563
687.5	555
688	553
688.25	552
688.5	551
688.75	550
689	549
689.25	548
689.5	547
689.75	546
690	545
692.5	542
692.75	541
693	540
693.25	539
693.5	538
693.75	537
694	536
694.25	535
694.5	534
695	533
695.25	532
695.75	531
696	530
696.25	529
709.5	527
709.75	526
710	525
710.25	524
710.5	523
711	522
711.25	521
711.5	520
711.75	519
712	518
712.25	517
712.5	516
712.75	515
713.25	513
713.5	512
713.75	511
714	510
714.25	509
714.5	508
717.5	505
717.75	504
718	503
718.25	502
718.5	501
718.75	500
719	499
719.25	498
719.5	497
721	491
721.25	490
721.5	489
721.75	488
722	487
722.5	485
722.75	484
723.75	483
725	482
725.25	481
725.5	480
725.75	479
726	478
726.25	477
727.25	473
727.5	472
727.75	471
728	470
728.25	469
728.5	468
728.75	467
729	466
729.25	465
729.5	464
729.75	463
730	462
730.5	460
730.75	459
731.5	458
731.75	457
732	456
732.25	455
732.5	454
733	452
733.25	451
733.75	449
734	448
734.25	447
734.5	446
734.75	445
735	444
735.25	443
735.5	442
736.25	439
736.75	437
737	436
737.25	435
737.5	434
737.75	433
738	432
738.25	431
738.5	430
739.5	429
739.75	428
740	427
740.25	426
740.5	425
740.75	424
741	423
741.25	422
741.5	421
741.75	420
742	419
742.25	418
743.5	417
743.75	416
744	415
744.25	414
744.5	413
744.75	412
745	411
745.254	410
745.5	409
745.75	408
746	407
746.25	406
756.75	402
757	401
757.25	400
757.5	399
757.75	398
758	397
758.25	396
759	393
759.25	392
759.5	391
759.75	390
760	389
760.25	388
760.5	387
760.75	386
761	385
761.25	384
761.5	383
761.75	382
762	381
762.25	380
762.5	379
762.75	378
763	377
763.25	376
763.5	375
763.75	374
764	373
765	372
765.25	371
765.5	370
765.75	369
766.25	368
766.75	366
767	365
767.25	364
771	362
771.25	361
771.5	360
771.75	359
773.75	358
774	357
774.25	356
775	353
775.25	352
775.5	351
775.75	350
776	349
776.25	348
777	345
777.25	344
777.5	343
777.75	342
778	341
778.25	340
778.5	339
778.75	338
779	337
779.25	336
779.5	335
779.75	334
780	333
780.25	332
780.5	331
781	329
781.25	328
781.5	327
781.75	326
782	325
782.75	324
783	323
783.25	322
783.5	321
783.75	320
784	319
784.25	318
784.5	317
784.75	316
786.75	312
787	311
787.25	310
787.5	309
787.75	308
788	307
788.25	306
788.5	305
788.75	304
789	303
789.25	302
789.5	301
789.75	300
790	299
790.25	298
790.5	297
790.75	296
791	295
791.25	294
791.5	293
791.75	292
792	291
792.25	290
792.5	289
792.75	288
793	287
793.25	286
793.5	285
793.75	284
794	283
794.25	282
794.75	280
795	279
795.25	278
795.5	277
796.75	275
797	274
797.25	273
797.5	272
797.75	271
798	270
798.25	269
798.5	268
798.75	267
799	266
799.25	265
799.5	264
800.5	260
800.75	259
801	258
801.25	257
801.5	256
801.75	255
802	254
802.25	253
802.5	252
802.75	251
803	250
803.25	249
803.5	248
803.75	247
805.25	244
805.5	243
805.75	242
806	241
806.25	240
806.75	238
807	237
807.25	236
807.5	235
807.75	234
808	233
819.5	231
819.75	230
820	229
820.25	228
821	225
821.5	223
821.75	222
822	221
822.25	220
822.5	219
822.75	218
823.5	215
824	213
824.25	212
825.5	210
825.75	209
826	208
826.25	207
826.75	205
827	204
827.25	203
827.5	202
827.75	201
828	200
829	196
829.25	195
829.5	194
829.75	193
830	192
830.25	191
830.5	190
830.75	189
831	188
831.25	187
831.5	186
831.75	185
832	184
832.25	183
832.5	182
832.75	181
833	180
833.25	179
833.5	178
833.75	177
840.25	175
840.5	174
840.75	173
841	172
841.25	171
841.5	170
841.75	169
842	168
842.25	167
842.5	166
842.75	165
843	164
843.25	163
843.5	162
845.75	161
846	160
846.25	159
846.75	157
848	156
848.25	155
848.5	154
848.75	153
849	152
849.25	151
849.5	150
849.75	149
850	148
850.25	147
850.5	146
850.75	145
851	143
851.5	142
851.5	141
851.75	140	-171
854	132

## Sheet: Plot BH1
Primär	Primär	Sekundär	Primär	Sekundär
X-Achse	Y-Achse	X-Achse	X-Achse	Y-Achse
Core Depth BH1	Varve Age BH1	Varve Age BH1	Core Depth BH6	Calibrated 14C AMS age
(cm)	(CE)	(CE)	(cm)	(CE)
0	2017	2017
27.5	1902	1902
32.4	1882	1882
40.3	1854	1854
47.9	1828	1828
51.4	1814	1814
60.2	1778	1778
61.4	1777	1777
62.7	1776	1776
66	1766	1766
72.4	1746	1746
73.2	1745	1745
77.1	1732	1732
81.2	1721	1721
90.2	1691	1691
95.9	1689	1689
100.4	1670	1670
114.4	1645	1645
124.5	1626	1626
127.2	1624	1624
129.3	1622	1622
140.1	1584	1584
143	1575	1575
145.8	1571	1571
154.7	1546	1546
166	1527	1527
172.3	1512	1512
174.4	1504	1504
178.3	1494	1494
180	1490	1490
182.6	1486	1486
187.1	1478	1478
190.6	1470	1470
191.5	1468	1468
197.3	1451	1451
198.4	1449	1449
199.6	1448	1448
205.8	1424	1424
208.5	1415	1415
214.3	1414	1414
219.4	1401	1401
222.9	1390	1390
226.9	1386	1386
