# Supplementary material for: Caribbean cyclone activity: an annually-resolved Common Era record
Source: Sci Rep. 2020 Jul 16;10:11780. doi: 10.1038/s41598-020-68633-8 (PMC7367345; doi:10.1038/s41598-020-68633-8)
Supplement: Supplementary file 5 — Supplementary Information 5. [file 41598_2020_68633_MOESM5_ESM.xls]

## Sheet: Blatt1
Suppl. 7
sample name	Beta no.	Mean 14C AMS age (cal years BP)*	Mean 14C AMS age (cal years AD/BC)	Warve age (cal years BP)	Warve age (cal years AD/BC)	material	Age offset (cal years BP)	δ13Corg
BH7 1of7 (5.50 cm - 5.75 cm)	-524844	modern	1950 +/- 99 AD	7+/- 0.4	2011 +/- 0.4 AD	mud/silt	61	-16.9 ‰
BH6 1of6 (87.00 cm - 87.25 cm)	-489855	187 +/- 120	1830 +/- 120 AD	230 +/- 12	1787 +/- 12 AD	mud/silt	43	-16.0 ‰
BH6 2of6 (336.25 cm - 336.50 cm)	-489856	1037 +/- 92	980 +/- 92 AD	726 +/- 36	1291 +/- 36 AD	mud/silt	300	-15.8 ‰
BH6 4of6 (586.25 cm - 586.50 cm)	-489857	1415 +/- 91	669 +/- 91 AD	1120 +/- 60	808 +/- 60 AD	mud/silt	139	-15.9 ‰
BH6 6of6 (851.75 cm - 852.00 cm)	-484959	2120 +/- 125	171 +/- 125 BC	1885 +/- 95	132+/- 95 AD	mud/silt	303	-16.2 ‰
							125+
		* 1950	* 1950				169.2
		2017 Ref: +67	2017 Ref: +67
