# Supplementary material for: Caribbean cyclone activity: an annually-resolved Common Era record
Source: Sci Rep. 2020 Jul 16;10:11780. doi: 10.1038/s41598-020-68633-8 (PMC7367345; doi:10.1038/s41598-020-68633-8)
Supplement: Supplementary file 6 — Supplementary Information 6. [file 41598_2020_68633_MOESM6_ESM.xlsx]

## Sheet: Blatt1
Suppl. 8
sample	sample	fraction	fraction	fraction	fraction	fraction	fraction	fraction	fraction	fraction	fraction	fraction	fraction	fraction	fraction	fraction	mean	mean	mean	mean	mean	mean		sample	sample	fraction	fraction	fraction	fraction	fraction	fraction	fraction	fraction	fraction	fraction	fraction	fraction	fraction	fraction	fraction	mean	mean	mean	mean	mean	mean
laser	BH6	total	> 2 mm	1 mm	500 μm	250 μm	200 μm	125 μm	63 μm	50 μm	40 μm	20 μm	10 μm	2 μm	1 μm	0.05 μm	grain size	grain size	sorting	sorting	grain size	sorting		laser	BH6	total	> 2 mm	1 mm	500 μm	250 μm	200 μm	125 μm	63 μm	50 μm	40 μm	20 μm	10 μm	2 μm	1 μm	0.05 μm	grain size	grain size	sorting	sorting	grain size	sorting
number	core depth	[g]	[g]	[g]	[g]	[g]	[g]	[g]	[g]	[g]	[g]	[g]	[g]	[g]	[g]	[g]	[μm]	[Φ]	[μm]	[Φ]				number	core depth	[%]	[%]	[%]	[%]	[%]	[%]	[%]	[%]	[%]	[%]	[%]	[%]	[%]	[%]	[%]	[μm]	[Φ]	[μm]	[Φ]
1	0,75-1,00	4.78	0.3	0.08	0.13	0.35	0	0.55	0.74	0.12	0.15	0.68	0.89	0.65	0.05	0.09	47.63	4.39	6.25	2.64	vc.silt	vp		1	0,75-1,00	100	6.28	1.67	2.72	7.32	0	11.51	15.48	2.51	3.14	14.23	18.62	13.6	1.05	1.88	47.63	4.39	6.25	2.64	vc.silt	vp
2	1,00-1,25	3.56	0	0	0.01	0.01	0.01	0.07	0.57	0.18	0.19	0.68	0.91	0.77	0.05	0.11	18.21	5.78	3.41	1.77	c.silt	p		2	1,00-1,25	100	0	0	0.28	0.28	0.28	1.97	16.01	5.06	5.34	19.1	25.56	21.63	1.4	3.09	18.21	5.78	3.41	1.77	c.silt	p
3	1,25-1,50	3.4	0.04	0.07	0.13	0.27	0	0.42	0.45	0.11	0.13	0.54	0.66	0.48	0.03	0.07	39.49	4.66	4.95	2.31	vc.silt	vp		3	1,25-1,50	100	1.18	2.06	3.82	7.94	0	12.35	13.24	3.24	3.82	15.88	19.41	14.12	0.88	2.06	39.49	4.66	4.95	2.31	vc.silt	vp
4	2,25-2,50	2.6	0.01	0.01	0.01	0.03	0.01	0.08	0.26	0.1	0.13	0.54	0.74	0.56	0.04	0.08	17.32	5.85	3.62	1.86	c.silt	p		4	2,25-2,50	100	0.38	0.38	0.38	1.15	0.38	3.08	10	3.85	5	20.77	28.46	21.54	1.54	3.08	17.32	5.85	3.62	1.86	c.silt	p
5	2,50-2,75	3.62	0.04	0.07	0.11	0.56	0	0.43	0.32	0.09	0.12	0.53	0.7	0.53	0.04	0.08	43.7	4.52	5.57	2.48	vc.silt	vp		5	2,50-2,75	100	1.1	1.93	3.04	15.47	0	11.88	8.84	2.49	3.31	14.64	19.34	14.64	1.1	2.21	43.7	4.52	5.57	2.48	vc.silt	vp
6	3,00-3,25	6.56	0.02	0.13	0.24	0.72	0	0.91	0.96	0.23	0.28	1.02	1.09	0.79	0.06	0.11	50.51	4.31	4.95	2.31	vc.silt	vp		6	3,00-3,25	100	0.3	1.98	3.66	10.98	0	13.87	14.63	3.51	4.27	15.55	16.62	12.04	0.91	1.68	50.51	4.31	4.95	2.31	vc.silt	vp
7	4,50-4,75	4.6	0.01	0.02	0.02	0.04	0	0.08	0.37	0.11	0.16	0.89	1.48	1.17	0.08	0.17	13.77	6.18	3.33	1.73	m.silt	p		7	4,50-4,75	100	0.22	0.43	0.43	0.87	0	1.74	8.04	2.39	3.48	19.35	32.17	25.43	1.74	3.7	13.77	6.18	3.33	1.73	m.silt	p
8	5,00-5,25	1.97	0	0	0.02	0.06	0	0.08	0.19	0.09	0.14	0.58	0.47	0.26	0.03	0.05	24.23	5.37	3.25	1.7	c.silt	p		8	5,00-5,25	100	0	0	1.02	3.05	0	4.06	9.64	4.57	7.11	29.44	23.86	13.2	1.52	2.54	24.23	5.37	3.25	1.7	c.silt	p
9	5,75-6,00	2.26	0	0	0.01	0.01	0.01	0.05	0.19	0.06	0.09	0.48	0.72	0.52	0.04	0.08	14.63	6.1	3.27	1.71	m.silt	p		9	5,75-6,00	100	0	0	0.44	0.44	0.44	2.21	8.41	2.65	3.98	21.24	31.86	23.01	1.77	3.54	14.63	6.1	3.27	1.71	m.silt	p
10	6,00-6,25	3.26	0.02	0.02	0.02	0.04	0	0.16	0.54	0.1	0.13	0.64	0.85	0.6	0.04	0.1	20.65	5.6	3.72	1.89	c.silt	p		10	6,00-6,25	100	0.61	0.61	0.61	1.23	0	4.91	16.56	3.07	3.99	19.63	26.07	18.4	1.23	3.07	20.65	5.6	3.72	1.89	c.silt	p
11	6,50-6,75	3.91	0	0.01	0.02	0.08	0	0.19	0.32	0.12	0.16	0.84	1.17	0.82	0.06	0.12	17.39	5.85	3.68	1.88	c.silt	p		11	6,50-6,75	100	0	0.26	0.51	2.05	0	4.86	8.18	3.07	4.09	21.48	29.92	20.97	1.53	3.07	17.39	5.85	3.68	1.88	c.silt	p
12	7,00-7,25	3.01	0	0	0.02	0.03	0.01	0.09	0.56	0.13	0.14	0.58	0.75	0.55	0.05	0.1	20.18	5.63	3.43	1.78	c.silt	p		12	7,00-7,25	100	0	0	0.66	1	0.33	2.99	18.6	4.32	4.65	19.27	24.92	18.27	1.66	3.32	20.18	5.63	3.43	1.78	c.silt	p
13	7,75-8,00	2.49	0	0	0.01	0.06	0	0.2	0.28	0.08	0.11	0.53	0.67	0.45	0.03	0.07	20.94	5.58	3.7	1.89	c.silt	p		13	7,75-8,00	100	0	0	0.4	2.41	0	8.03	11.24	3.21	4.42	21.29	26.91	18.07	1.2	2.81	20.94	5.58	3.7	1.89	c.silt	p
14	8,25-8,50	3.45	0	0	0.03	0.04	0	0.07	0.34	0.1	0.14	0.75	1.06	0.75	0.05	0.12	16	5.97	3.28	1.71	c.silt	p		14	8,25-8,50	100	0	0	0.87	1.16	0	2.03	9.86	2.9	4.06	21.74	30.72	21.74	1.45	3.48	16	5.97	3.28	1.71	c.silt	p
15	9,00-9,25	3.43	0	0	0.01	0.02	0	0.26	0.35	0.12	0.16	0.77	0.94	0.64	0.05	0.11	19.33	5.69	3.65	1.87	c.silt	p		15	9,00-9,25	100	0	0	0.29	0.58	0	7.58	10.2	3.5	4.66	22.45	27.41	18.66	1.46	3.21	19.33	5.69	3.65	1.87	c.silt	p
16	11,50-11,75	2.18	0	0	0.01	0.02	0	0.04	0.22	0.07	0.09	0.46	0.66	0.49	0.04	0.08	15.39	6.02	3.39	1.76	m.silt	p		16	11,50-11,75	100	0	0	0.46	0.92	0	1.83	10.09	3.21	4.13	21.1	30.28	22.48	1.83	3.67	15.39	6.02	3.39	1.76	m.silt	p
17	12,50-12,75	2.87	0	0.01	0.02	0.03	0	0.11	0.3	0.09	0.13	0.73	0.83	0.49	0.04	0.09	19.52	5.68	3.43	1.78	c.silt	p		17	12,50-12,75	100	0	0.35	0.7	1.05	0	3.83	10.45	3.14	4.53	25.44	28.92	17.07	1.39	3.14	19.52	5.68	3.43	1.78	c.silt	p
18	13,50-13,75	3.87	0.01	0.02	0.03	0.07	0	0.26	0.34	0.15	0.19	0.85	1.04	0.72	0.06	0.13	19.41	5.69	3.78	1.92	c.silt	p		18	13,50-13,75	100	0.26	0.52	0.78	1.81	0	6.72	8.79	3.88	4.91	21.96	26.87	18.6	1.55	3.36	19.41	5.69	3.78	1.92	c.silt	p
19	14,75-15,00	2.09	0	0	0.02	0.09	0	0.05	0.26	0.06	0.08	0.42	0.59	0.42	0.03	0.07	18.61	5.75	4.05	2.02	c.silt	vp		19	14,75-15,00	100	0	0	0.96	4.31	0	2.39	12.44	2.87	3.83	20.1	28.23	20.1	1.44	3.35	18.61	5.75	4.05	2.02	c.silt	vp
20	16,25-16,50	2.41	0	0	0.02	0.04	0	0.03	0.21	0.07	0.1	0.51	0.75	0.56	0.04	0.08	14.99	6.06	3.24	1.69	m.silt	p		20	16,25-16,50	100	0	0	0.83	1.66	0	1.24	8.71	2.9	4.15	21.16	31.12	23.24	1.66	3.32	14.99	6.06	3.24	1.69	m.silt	p
21	18,25-18,50	4.39	0	0	0.02	0.11	0.01	0.18	0.59	0.21	0.25	0.96	1.09	0.78	0.06	0.13	20.85	5.58	3.62	1.86	c.silt	p		21	18,25-18,50	100	0	0	0.46	2.51	0.23	4.1	13.44	4.78	5.69	21.87	24.83	17.77	1.37	2.96	20.85	5.58	3.62	1.86	c.silt	p
22	19,25-19,50	5.41	0.04	0.01	0.03	0.1	0.01	0.36	0.63	0.25	0.3	1.21	1.33	0.92	0.07	0.15	22.01	5.51	3.64	1.87	c.silt	p		22	19,25-19,50	100	0.74	0.18	0.55	1.85	0.18	6.65	11.65	4.62	5.55	22.37	24.58	17.01	1.29	2.77	22.01	5.51	3.64	1.87	c.silt	p
23	20,25-20,50	2.81	0	0	0.01	0.02	0	0.16	0.28	0.09	0.12	0.6	0.81	0.59	0.04	0.09	17.71	5.82	3.65	1.87	c.silt	p		23	20,25-20,50	100	0	0	0.36	0.71	0	5.69	9.96	3.2	4.27	21.35	28.83	21	1.42	3.2	17.71	5.82	3.65	1.87	c.silt	p
24	20,50-20,75	3.52	0	0	0.11	0.07	0	0.21	0.33	0.13	0.16	0.73	0.94	0.68	0.05	0.11	19.69	5.67	4.04	2.01	c.silt	vp		24	20,50-20,75	100	0	0	3.13	1.99	0	5.97	9.38	3.69	4.55	20.74	26.7	19.32	1.42	3.13	19.69	5.67	4.04	2.01	c.silt	vp
25	21,00-21,25	4.87	0	0	0	0.06	0	0.9	0.41	0.16	0.2	0.9	1.16	0.86	0.07	0.15	26.3	5.25	4.36	2.12	c.silt	vp		25	21,00-21,25	100	0	0	0	1.23	0	18.48	8.42	3.29	4.11	18.48	23.82	17.66	1.44	3.08	26.3	5.25	4.36	2.12	c.silt	vp
26	23,25-23,50	4.33	0	0.04	0.13	0.57	0	0.6	0.34	0.11	0.15	0.73	0.89	0.62	0.05	0.1	40.83	4.61	5.03	2.33	vc.silt	vp		26	23,25-23,50	100	0	0.92	3	13.16	0	13.86	7.85	2.54	3.46	16.86	20.55	14.32	1.15	2.31	40.83	4.61	5.03	2.33	vc.silt	vp
27	24,50-24,75	5.48	0.07	0.09	0.56	0.99	0	0.68	0.36	0.11	0.15	0.72	0.92	0.67	0.05	0.11	60.49	4.05	5.51	2.46	vc.silt	vp		27	24,50-24,75	100	1.28	1.64	10.22	18.07	0	12.41	6.57	2.01	2.74	13.14	16.79	12.23	0.91	2.01	60.49	4.05	5.51	2.46	vc.silt	vp
28	25,25-25,50	2.94	0	0	0.02	0.05	0	0.02	0.22	0.1	0.15	0.75	0.9	0.58	0.05	0.1	15.78	5.99	3.09	1.63	c.silt	p		28	25,25-25,50	100	0	0	0.68	1.7	0	0.68	7.48	3.4	5.1	25.51	30.61	19.73	1.7	3.4	15.78	5.99	3.09	1.63	c.silt	p
29	27,00-27,25	4.52	0	0	0.02	0.21	0.01	0.52	0.6	0.17	0.2	0.83	1.06	0.75	0.05	0.1	28.32	5.14	4.23	2.08	c.silt	vp		29	27,00-27,25	100	0	0	0.44	4.65	0.22	11.5	13.27	3.76	4.42	18.36	23.45	16.59	1.11	2.21	28.32	5.14	4.23	2.08	c.silt	vp
30	28,00-28,25	5.07	0	0	0.03	0.04	0.02	0.11	0.46	0.2	0.25	1.14	1.47	1.1	0.09	0.16	16.14	5.95	3.27	1.71	c.silt	p		30	28,00-28,25	100	0	0	0.59	0.79	0.39	2.17	9.07	3.94	4.93	22.49	28.99	21.7	1.78	3.16	16.14	5.95	3.27	1.71	c.silt	p
31	30,50-30,75	5.36	0	0.04	0.04	0.08	0	0.45	0.63	0.25	0.32	1.23	1.26	0.85	0.07	0.14	23.55	5.41	3.58	1.84	c.silt	p		31	30,50-30,75	100	0	0.75	0.75	1.49	0	8.4	11.75	4.66	5.97	22.95	23.51	15.86	1.31	2.61	23.55	5.41	3.58	1.84	c.silt	p
32	32,00-32,25	4.2	0	0	0.04	0.08	0.02	0.31	0.7	0.18	0.19	0.74	0.98	0.78	0.06	0.12	21.76	5.52	3.83	1.94	c.silt	p		32	32,00-32,25	100	0	0	0.95	1.9	0.48	7.38	16.67	4.29	4.52	17.62	23.33	18.57	1.43	2.86	21.76	5.52	3.83	1.94	c.silt	p
33	33,00-33,25	4.35	0	0	0.03	0.02	0.01	0.08	0.39	0.18	0.23	1.06	1.26	0.88	0.07	0.14	16.51	5.92	3.16	1.66	c.silt	p		33	33,00-33,25	100	0	0	0.69	0.46	0.23	1.84	8.97	4.14	5.29	24.37	28.97	20.23	1.61	3.22	16.51	5.92	3.16	1.66	c.silt	p
34	35,75-36,00	4.64	0.09	0.06	0.13	0.45	0.01	0.66	0.63	0.18	0.2	0.74	0.81	0.55	0.04	0.09	45.33	4.46	4.69	2.23	vc.silt	vp		34	35,75-36,00	100	1.94	1.29	2.8	9.7	0.22	14.22	13.58	3.88	4.31	15.95	17.46	11.85	0.86	1.94	45.33	4.46	4.69	2.23	vc.silt	vp
35	36,50-36,75	7.12	0.01	0.02	0.05	0.47	0.03	1.03	1.17	0.44	0.48	1.35	1.12	0.75	0.06	0.14	42.05	4.57	3.89	1.96	vc.silt	p		35	36,50-36,75	100	0.14	0.28	0.7	6.6	0.42	14.47	16.43	6.18	6.74	18.96	15.73	10.53	0.84	1.97	42.05	4.57	3.89	1.96	vc.silt	p
36	37,25-37,50	1.75	0	0	0.01	0.01	0.01	0.12	0.26	0.08	0.09	0.37	0.43	0.3	0.02	0.05	22.03	5.5	3.58	1.84	c.silt	p		36	37,25-37,50	100	0	0	0.57	0.57	0.57	6.86	14.86	4.57	5.14	21.14	24.57	17.14	1.14	2.86	22.03	5.5	3.58	1.84	c.silt	p
37	38,25-38,50	5.69	0	0	0.02	0.12	0.02	0.4	0.71	0.24	0.3	1.28	1.43	0.93	0.07	0.17	22.24	5.49	3.6	1.85	c.silt	p		37	38,25-38,50	100	0	0	0.35	2.11	0.35	7.03	12.48	4.22	5.27	22.5	25.13	16.34	1.23	2.99	22.24	5.49	3.6	1.85	c.silt	p
38	40,50-40,75	3.19	0	0	0.01	0.02	0	0.05	0.16	0.09	0.13	0.7	1.04	0.81	0.06	0.12	13	6.27	3.18	1.67	m.silt	p		38	40,50-40,75	100	0	0	0.31	0.63	0	1.57	5.02	2.82	4.08	21.94	32.6	25.39	1.88	3.76	13	6.27	3.18	1.67	m.silt	p
39	43,50-43,75	4.52	0.01	0.02	0.04	0.17	0.01	0.45	0.63	0.21	0.24	0.9	0.99	0.68	0.05	0.12	26.3	5.25	3.81	1.93	c.silt	p		39	43,50-43,75	100	0.22	0.44	0.88	3.76	0.22	9.96	13.94	4.65	5.31	19.91	21.9	15.04	1.11	2.65	26.3	5.25	3.81	1.93	c.silt	p
40	43,75-44,00	2.08	0	0.01	0.02	0.15	0	0.23	0.28	0.09	0.1	0.38	0.44	0.31	0.02	0.05	32.47	4.95	4.32	2.11	vc.silt	vp		40	43,75-44,00	100	0	0.48	0.96	7.21	0	11.06	13.46	4.33	4.81	18.27	21.15	14.9	0.96	2.4	32.47	4.95	4.32	2.11	vc.silt	vp
41	44,75-45,00	5.63	0.01	0.03	0.04	0.15	0.02	0.66	0.97	0.41	0.46	1.26	0.89	0.56	0.05	0.12	38.14	4.71	3.48	1.8	vc.silt	p		41	44,75-45,00	100	0.18	0.53	0.71	2.66	0.36	11.72	17.23	7.28	8.17	22.38	15.81	9.95	0.89	2.13	38.14	4.71	3.48	1.8	vc.silt	p
42	45,00-45,25	3.32	0.01	0.01	0.04	0.32	0.01	0.56	0.57	0.23	0.24	0.57	0.41	0.27	0.02	0.06	50.93	4.3	3.79	1.92	vc.silt	p		42	45,00-45,25	100	0.3	0.3	1.2	9.64	0.3	16.87	17.17	6.93	7.23	17.17	12.35	8.13	0.6	1.81	50.93	4.3	3.79	1.92	vc.silt	p
43	47,75-48,00	4.08	0.01	0	0.02	0.13	0.01	0.38	0.48	0.19	0.23	0.56	1.3	0.61	0.05	0.11	22.92	5.45	3.6	1.85	c.silt	p		43	47,75-48,00	100	0.25	0	0.49	3.19	0.25	9.31	11.76	4.66	5.64	13.73	31.86	14.95	1.23	2.7	22.92	5.45	3.6	1.85	c.silt	p
44	48,50-48,75	5.28	0	0.01	0.01	0.03	0	0.06	0.4	0.21	0.29	1.36	1.56	1.08	0.09	0.18	15.6	6	3.09	1.63	m.silt	p		44	48,50-48,75	100	0	0.19	0.19	0.57	0	1.14	7.58	3.98	5.49	25.76	29.55	20.45	1.7	3.41	15.6	6	3.09	1.63	m.silt	p
45	50,25-50,50	4.95	0.01	0.04	0.16	0.4	0.01	0.54	0.43	0.15	0.18	0.83	1.13	0.87	0.07	0.13	29.59	5.08	4.99	2.32	c.silt	vp		45	50,25-50,50	100	0.2	0.81	3.23	8.08	0.2	10.91	8.69	3.03	3.64	16.77	22.83	17.58	1.41	2.63	29.59	5.08	4.99	2.32	c.silt	vp
46	53,25-53,50	6.14	0	0.01	0.06	0.08	0.06	0.37	1.09	0.32	0.36	1.36	1.35	0.85	0.08	0.15	26.29	5.25	3.39	1.76	c.silt	p		46	53,25-53,50	100	0	0.16	0.98	1.3	0.98	6.03	17.75	5.21	5.86	22.15	21.99	13.84	1.3	2.44	26.29	5.25	3.39	1.76	c.silt	p
47	54,25-54,50	6.23	0	0.03	0.02	0.07	0.01	0.22	0.77	0.28	0.34	1.36	1.63	1.22	0.09	0.19	18.97	5.72	3.57	1.84	c.silt	p		47	54,25-54,50	100	0	0.48	0.32	1.12	0.16	3.53	12.36	4.49	5.46	21.83	26.16	19.58	1.44	3.05	18.97	5.72	3.57	1.84	c.silt	p
48	55,00-55,25	4.71	0	0	0.03	0.05	0.01	0.02	0.38	0.17	0.22	1.07	1.44	1.07	0.08	0.17	14.72	6.09	3.22	1.69	m.silt	p		48	55,00-55,25	100	0	0	0.64	1.06	0.21	0.42	8.07	3.61	4.67	22.72	30.57	22.72	1.7	3.61	14.72	6.09	3.22	1.69	m.silt	p
49	56,25-56,50	4.47	0.1	0.16	0.31	0.69	0	0.8	0.34	0.13	0.16	0.6	0.64	0.43	0.03	0.08	66.84	3.9	5.56	2.48	vf.sand	vp		49	56,25-56,50	100	2.24	3.58	6.94	15.44	0	17.9	7.61	2.91	3.58	13.42	14.32	9.62	0.67	1.79	66.84	3.9	5.56	2.48	vf.sand	vp
50	57,75-58,00	5.01	0	0.01	0.05	0.09	0.01	0.26	0.65	0.25	0.3	1.12	1.2	0.86	0.07	0.14	21.7	5.53	3.61	1.85	c.silt	p		50	57,75-58,00	100	0	0.2	1	1.8	0.2	5.19	12.97	4.99	5.99	22.36	23.95	17.17	1.4	2.79	21.7	5.53	3.61	1.85	c.silt	p
51	60,25-60,50	6.15	0	0	0.03	0.05	0	0.06	0.5	0.24	0.33	1.57	1.79	1.24	0.11	0.23	15.65	6	3.22	1.69	c.silt	p		51	60,25-60,50	100	0	0	0.49	0.81	0	0.98	8.13	3.9	5.37	25.53	29.11	20.16	1.79	3.74	15.65	6	3.22	1.69	c.silt	p
52	64,25-64,50	4.98	0.01	0.01	0.02	0.04	0.01	0.17	0.81	0.22	0.26	1.04	1.22	0.93	0.08	0.16	19.97	5.65	3.6	1.85	c.silt	p		52	64,25-64,50	100	0.2	0.2	0.4	0.8	0.2	3.41	16.27	4.42	5.22	20.88	24.5	18.67	1.61	3.21	19.97	5.65	3.6	1.85	c.silt	p
53	66,00-66,25	4.57	0.68	0.26	0.18	0.59	0.01	0.65	0.55	0.08	0.09	0.37	0.54	0.47	0.03	0.07	18.06	5.79	11.99	3.58	c.silt	vp		53	66,00-66,25	100	14.88	5.69	3.94	12.91	0.22	14.22	12.04	1.75	1.97	8.1	11.82	10.28	0.66	1.53	18.06	5.79	11.99	3.58	c.silt	vp
54	66,50-66,75	3.69	0.07	0.12	1.01	1.03	0	0.55	0.25	0.05	0.05	0.18	0.19	0.15	0.01	0.03	200.6	2.32	3.89	1.96	f.sand	p		54	66,50-66,75	100	1.9	3.25	27.37	27.91	0	14.91	6.78	1.36	1.36	4.88	5.15	4.07	0.27	0.81	200.6	2.32	3.89	1.96	f.sand	p
55	68,00-68,25	4.67	0.09	0.05	0.09	0.21	0	0.49	0.61	0.08	0.11	0.69	1.14	0.9	0.07	0.14	25.69	5.28	5.03	2.33	c.silt	vp		55	68,00-68,25	100	1.93	1.07	1.93	4.5	0	10.49	13.06	1.71	2.36	14.78	24.41	19.27	1.5	3	25.69	5.28	5.03	2.33	c.silt	vp
56	69,00-69,25	5.81	0	0.05	0.05	0.37	0.01	0.88	0.69	0.22	0.26	0.9	1.08	1.02	0.09	0.19	29.73	5.07	4.9	2.29	c.silt	vp		56	69,00-69,25	100	0	0.86	0.86	6.37	0.17	15.15	11.88	3.79	4.48	15.49	18.59	17.56	1.55	3.27	29.73	5.07	4.9	2.29	c.silt	vp
57	71,75-72,00	4.74	0	0	0.02	0.03	0	0.06	0.28	0.17	0.23	1.13	1.48	1.09	0.09	0.16	14.15	6.14	3.12	1.64	m.silt	p		57	71,75-72,00	100	0	0	0.42	0.63	0	1.27	5.91	3.59	4.85	23.84	31.22	23	1.9	3.38	14.15	6.14	3.12	1.64	m.silt	p
58	72,50-72,75	5.22	0.04	0.02	0.02	0.05	0.01	0.33	0.55	0.2	0.25	1.09	1.39	1.04	0.08	0.15	19.19	5.7	3.75	1.91	c.silt	p		58	72,50-72,75	100	0.77	0.38	0.38	0.96	0.19	6.32	10.54	3.83	4.79	20.88	26.63	19.92	1.53	2.87	19.19	5.7	3.75	1.91	c.silt	p
59	80,75-81,00	5.29	0.39	0.22	0.46	1.13	0	0.96	0.47	0.09	0.11	0.43	0.53	0.41	0.03	0.06	114.5	3.13	6.15	2.62	vf.sand	vp		59	80,75-81,00	100	7.37	4.16	8.7	21.36	0	18.15	8.88	1.7	2.08	8.13	10.02	7.75	0.57	1.13	114.5	3.13	6.15	2.62	vf.sand	vp
60	81,50-81,75	3.78	0.09	0.13	1.32	0.95	0	0.49	0.18	0.04	0.05	0.17	0.19	0.14	0.01	0.02	226	2.15	3.67	1.88	f.sand	p		60	81,50-81,75	100	2.38	3.44	34.92	25.13	0	12.96	4.76	1.06	1.32	4.5	5.03	3.7	0.26	0.53	226	2.15	3.67	1.88	f.sand	p
61	82,75-83,00	5.57	0.01	0.09	0.26	0.65	0	0.68	0.54	0.18	0.23	0.95	1.06	0.74	0.06	0.12	44.83	4.48	5.25	2.39	vc.silt	vp		61	82,75-83,00	100	0.18	1.62	4.67	11.67	0	12.21	9.69	3.23	4.13	17.06	19.03	13.29	1.08	2.15	44.83	4.48	5.25	2.39	vc.silt	vp
62	84,25-84,50	4.79	0	0.01	0.02	0.05	0	0.12	0.45	0.16	0.22	1.08	1.4	1.04	0.08	0.16	16.11	5.96	3.29	1.72	c.silt	p		62	84,25-84,50	100	0	0.21	0.42	1.04	0	2.51	9.39	3.34	4.59	22.55	29.23	21.71	1.67	3.34	16.11	5.96	3.29	1.72	c.silt	p
63	86,75-87,00	5.14	0.11	0.12	0.16	0.17	0.03	0.21	0.79	0.2	0.22	0.92	1.21	0.84	0.05	0.11	25.53	5.29	4.41	1.14	c. silt	vp		63	86,75-87,00	100	2.14	2.33	3.11	3.31	0.58	4.09	15.37	3.89	4.28	17.9	23.54	16.34	0.97	2.14	25.53	5.29	4.41	2.14	c. silt	vp
64	87,25-87,50	2.49	0.03	0.03	0.04	0.05	0.02	0.08	0.31	0.1	0.13	0.6	0.65	0.36	0.03	0.06	24.24	5.36	3.67	1.87	c. silt	p		64	87,25-87,50	100	1.2	1.2	1.61	2.01	0.8	3.21	12.45	4.02	5.22	24.1	26.1	14.46	1.2	2.41	24.24	5.36	3.67	1.87	c. silt	p
65	87,50-87,75	5	0.05	0.08	0.09	0.13	0.08	0.32	0.73	0.16	0.19	0.94	1.25	0.82	0.05	0.11	24.69	5.34	3.96	1.99	c. silt	p		65	87,50-87,75	100	1	1.6	1.8	2.6	1.6	6.4	14.6	3.2	3.8	18.8	25	16.4	1	2.2	24.69	5.34	3.96	1.99	c. silt	p
66	87,75-88,00	2.95	0.01	0.03	0.02	0.09	0.05	0.11	0.36	0.16	0.22	0.89	0.61	0.3	0.03	0.07	28.8	5.11	3.26	1.7	c. silt	p		66	87,75-88,00	100	0.34	1.02	0.68	3.05	1.69	3.73	12.2	5.42	7.46	30.17	20.68	10.17	1.02	2.37	28.8	5.11	3.26	1.7	c. silt	p
67	88,00-88,25	4.73	0	0.04	0.08	0.27	0.04	0.29	0.75	0.2	0.23	1.02	1.07	0.6	0.04	0.1	29.66	5.07	3.54	1.82	c. silt	p		67	88,00-88,25	100	0	0.85	1.69	5.71	0.85	6.13	15.86	4.23	4.86	21.56	22.62	12.68	0.85	2.11	29.66	5.07	3.54	1.82	c. silt	p
68	88,25-88,50	4.36	0	0.03	0.07	0.18	0.04	0.16	0.7	0.22	0.26	1.1	0.97	0.49	0.04	0.1	28.79	5.12	3.43	1.78	c. silt	p		68	88,25-88,50	100	0	0.69	1.61	4.13	0.92	3.67	16.06	5.05	5.96	25.23	22.25	11.24	0.92	2.29	28.79	5.12	3.43	1.78	c. silt	p
69	89,00-89,25	3.47	0	0.03	0.06	0.12	0.06	0.13	0.41	0.12	0.16	0.78	0.92	0.56	0.04	0.08	23.14	5.43	3.78	1.92	c. silt	p		69	89,00-89,25	100	0	0.86	1.73	3.46	1.73	3.75	11.82	3.46	4.61	22.48	26.51	16.14	1.15	2.31	23.14	5.43	3.78	1.92	c. silt	p
70	89,75-90,00	5.09	0.03	0.05	0.05	0.08	0.09	0.58	1.25	0.29	0.3	0.96	0.81	0.48	0.04	0.08	41.63	4.59	3.47	1.79	vc. silt	p		70	89,75-90,00	100	0.59	0.98	0.98	1.57	1.77	11.39	24.56	5.7	5.89	18.86	15.91	9.43	0.79	1.57	41.63	4.59	3.47	1.79	vc. silt	p
71	90,25-90,50	3.82	0.02	0.05	0.1	0.09	0.05	0.08	0.47	0.14	0.18	0.83	1.02	0.65	0.04	0.1	21.98	5.51	3.94	1.98	c. silt	p		71	90,25-90,50	100	0.52	1.31	2.62	2.36	1.31	2.09	12.3	3.66	4.71	21.73	26.7	17.02	1.05	2.62	21.98	5.51	3.94	1.98	c. silt	p
72	91,00-91,25	2.84	0	0	0.04	0.08	0.02	0.06	0.27	0.1	0.14	0.69	0.82	0.51	0.03	0.08	19.57	5.67	3.58	1.84	c. silt	p		72	91,00-91,25	100	0	0	1.41	2.82	0.7	2.11	9.51	3.52	4.93	24.3	28.87	17.96	1.06	2.82	19.57	5.67	3.58	1.84	c. silt	p
73	91,75-92,00	4.82	0.01	0.04	0.05	0.06	0.07	0.12	0.74	0.28	0.38	1.4	0.97	0.52	0.06	0.12	28.15	5.15	3.15	1.86	c. silt	p		73	91,75-92,00	100	0.21	0.83	1.04	1.24	1.45	2.49	15.35	5.81	7.88	29.05	20.12	10.79	1.24	2.49	28.15	5.15	3.15	1.86	c. silt	p
74	92,00-92,25	3.93	0	0.02	0.04	0.13	0.03	0.26	0.49	0.15	0.2	0.9	0.97	0.6	0.04	0.1	24.44	5.36	3.66	1.87	c. silt	p		74	92,00-92,25	100	0	0.51	1.02	3.31	0.76	6.62	12.47	3.82	5.09	22.9	24.68	15.27	1.02	2.54	24.44	5.36	3.66	1.87	c. silt	p
75	92,50-92,75	4.62	0	0.01	0.1	0.09	0.12	0.09	0.41	0.13	0.19	1.08	1.35	0.85	0.06	0.14	19.28	5.6	3.82	1.93	c. silt	p		75	92,50-92,75	100	0	0.22	2.16	1.95	2.6	1.95	8.87	2.81	4.11	23.38	29.22	18.4	1.3	3.03	19.28	5.6	3.82	1.93	c. silt	p
76	93,00-93,25	4.37	0	0.03	0.05	0.11	0.12	0.18	0.67	0.21	0.27	1.06	0.98	0.55	0.04	0.1	28.31	5.14	3.35	1.74	c. silt	p		76	93,00-93,25	100	0	0.69	1.14	2.52	2.75	4.12	15.33	4.81	6.18	24.26	22.43	12.59	0.92	2.29	28.31	5.14	3.35	1.74	c. silt	p
77	94,00-94,25	4.61	0	0.06	0.06	0.24	0.07	0.91	0.65	0.17	0.21	0.86	0.81	0.46	0.03	0.08	43.86	4.51	3.94	1.98	vc. silt	p		77	94,00-94,25	100	0	1.3	1.3	5.21	1.52	19.74	14.1	3.69	4.56	18.66	17.57	9.98	0.65	1.74	43.86	4.51	3.94	1.98	vc. silt	p
78	94,25-94,50	3.73	0	0.03	0.04	0.09	0.08	0.14	0.37	0.11	0.16	0.88	1.07	0.62	0.04	0.1	21.42	5.55	3.69	1.88	c. silt	p		78	94,25-94,50	100	0	0.8	1.07	2.41	2.14	3.75	9.92	2.95	4.29	23.59	28.69	16.62	1.07	2.68	21.42	5.55	3.69	1.88	c. silt	p
79	95,00-95,25	3.46	0	0.02	0.04	0.12	0.05	0.17	0.39	0.11	0.16	0.84	0.91	0.52	0.04	0.09	23.73	5.4	3.68	1.88	c. silt	p		79	95,00-95,25	100	0	0.58	1.16	3.47	1.45	4.91	11.27	3.18	4.62	24.28	26.3	15.03	1.16	2.6	23.73	5.4	3.68	1.88	c. silt	p
80	95,75-96,00	3	0.01	0	0.06	0.06	0.12	0.08	0.22	0.08	0.12	0.67	0.9	0.56	0.04	0.08	19.54	5.68	3.84	1.94	c. silt	p		80	95,75-96,00	100	0.33	0	2	2	4	2.67	7.33	2.67	4	22.33	30	18.67	1.33	2.67	19.54	5.68	3.84	1.94	c. silt	p
81	96,50-96,75	3.33	0.01	0.01	0.04	0.06	0.05	0.14	0.31	0.09	0.13	0.78	0.98	0.6	0.04	0.09	19.96	5.65	3.68	1.88	c. silt	p		81	96,50-96,75	100	0.3	0.3	1.2	1.8	1.5	4.2	9.31	2.7	3.9	23.42	29.43	18.02	1.2	2.7	19.96	5.65	3.68	1.88	c. silt	p
82	97,25-97,50	4.79	0.03	0.09	0.1	0.09	0.16	0.08	0.45	0.12	0.17	1.02	1.39	0.9	0.06	0.13	20.13	5.64	4.1	2.04	c. silt	vp		82	97,25-97,50	100	0.63	1.88	2.09	1.88	3.34	1.67	9.39	2.51	3.55	21.29	29.02	18.79	1.25	2.71	20.13	5.64	4.1	2.04	c. silt	vp
83	98,00-98,25	4.1	0	0.04	0.11	0.34	0.06	0.28	0.54	0.12	0.15	0.78	0.96	0.59	0.04	0.09	33.91	4.88	4.45	2.16	vc. silt	vp		83	98,00-98,25	100	0	0.98	2.68	8.29	1.46	6.83	13.17	2.93	3.66	19.02	23.41	14.39	0.98	2.2	33.91	4.88	4.45	2.16	vc. silt	vp
84	98,25-98,50	5.63	0.08	0.1	0.14	0.13	0.05	0.12	0.95	0.23	0.25	1.07	1.37	0.93	0.07	0.14	23.54	5.41	4.3	2.11	c. silt	vp		84	98,25-98,50	100	1.42	1.78	2.49	2.31	0.89	2.13	16.87	4.09	4.44	19.01	24.33	16.52	1.24	2.49	23.54	5.41	4.3	2.11	c. silt	vp
85	98,75-99,00	6.32	0	0.09	0.14	0.17	0.08	0.52	1.66	0.27	0.27	0.96	1.15	0.83	0.06	0.12	33.37	4.9	3.55	1.82	vc. silt	p		85	98,75-99,00	100	0	1.42	2.22	2.69	1.27	8.23	26.27	4.27	4.27	15.19	18.2	13.13	0.95	1.9	33.37	4.9	3.55	1.82	vc. silt	p
86	99,00-99,25	2.94	0	0	0.05	0.07	0.07	0.19	0.51	0.11	0.14	0.6	0.68	0.42	0.03	0.07	26.72	5.23	3.57	1.84	c. silt	p		86	99,00-99,25	100	0	0	1.7	2.38	2.38	6.46	17.35	3.74	4.76	20.41	23.13	14.29	1.02	2.38	26.72	5.23	3.57	1.84	c. silt	p
87	99,75-100,00	3.41	0	0.04	0.06	0.07	0.03	0.2	0.47	0.11	0.15	0.73	0.88	0.55	0.04	0.08	23.49	5.41	3.75	1.9	c. silt	p		87	99,75-100,00	100	0	1.17	1.76	2.05	0.88	5.87	13.78	3.23	4.4	21.41	25.81	16.13	1.17	2.35	23.49	5.41	3.75	1.9	c. silt	p
88	100,00-100,25	4.37	0	0.04	0.08	0.16	0.04	0.31	0.8	0.16	0.17	0.74	1.01	0.7	0.05	0.11	25.3	5.31	3.92	1.97	c. silt	p		88	100,00-100,25	100	0	0.92	1.83	3.66	0.92	7.09	18.31	3.66	3.89	16.93	23.11	16.02	1.14	2.52	25.3	5.31	3.92	1.97	c. silt	p
89	100,75-101,00	4.94	0.05	0.29	0.32	0.64	0.05	0.97	0.81	0.13	0.15	0.59	0.55	0.31	0.02	0.06	77.28	3.69	4.83	2.27	vf. sand	vp		89	100,75-101,00	100	1.01	5.87	6.48	12.96	1.01	19.64	16.4	2.63	3.04	11.94	11.13	6.28	0.4	1.21	77.28	3.69	4.83	2.27	vf. sand	vp
90	101,25-101,50	2.94	0	0.01	0.03	0.2	0.04	0.28	0.4	0.09	0.12	0.63	0.68	0.38	0.03	0.05	34.81	4.84	3.97	1.99	vc. silt	p		90	101,25-101,50	100	0	0.34	1.02	6.8	1.36	9.52	13.61	3.06	4.08	21.43	23.13	12.93	1.02	1.7	34.81	4.84	3.97	1.99	vc. silt	p
91	101,75-102,00	5.2	0	0.04	0.04	0.1	0.08	0.13	0.65	0.18	0.23	1.23	1.45	0.86	0.07	0.14	21.15	5.56	3.61	1.85	c. silt	p		91	101,75-102,00	100	0	0.77	0.77	1.92	1.54	2.5	12.5	3.46	4.42	23.65	27.88	16.54	1.35	2.69	21.15	5.56	3.61	1.85	c. silt	p
92	102,50-102,75	5.3	0	0.07	0.09	0.13	0.1	0.1	0.74	0.28	0.38	1.53	1.13	0.57	0.06	0.12	28.36	5.14	3.31	1.73	c. silt	p		92	102,50-102,75	100	0	1.32	1.7	2.45	1.89	1.89	13.96	5.28	7.17	28.87	21.32	10.75	1.13	2.26	28.36	5.14	3.31	1.73	c. silt	p
93	103,00-103,25	2.52	0	0.06	0.05	0.09	0.02	0.09	0.29	0.12	0.17	0.71	0.56	0.28	0.02	0.06	28.68	5.12	3.46	1.79	c. silt	p		93	103,00-103,25	100	0	2.38	1.98	3.57	0.79	3.57	11.51	4.76	6.75	28.17	22.22	11.11	0.79	2.38	28.68	5.12	3.46	1.79	c. silt	p
94	103,25-103,50	3.3	0	0	0.09	0.07	0.05	0.08	0.33	0.11	0.16	0.86	0.92	0.5	0.04	0.09	22.15	5.5	3.59	1.89	c. silt	p		94	103,25-103,50	100	0	0	2.73	2.12	1.52	2.42	10	3.33	4.85	26.06	27.88	15.15	1.21	2.73	22.15	5.5	3.59	1.89	c. silt	p
95	103,50-103,75	3.01	0.06	0.14	0.13	0.16	0.04	0.25	0.35	0.07	0.09	0.51	0.68	0.43	0.03	0.07	39.87	4.65	5.96	2.58	vc. silt	vp		95	103,50-103,75	100	1.99	4.65	4.32	5.32	1.33	8.31	11.63	2.33	2.99	16.94	22.59	14.29	1	2.33	39.87	4.65	5.96	2.58	vc. silt	vp
96	104,25-104,50	3.76	0	0.01	0.02	0.05	0.12	0.06	0.39	0.19	0.28	1.21	0.88	0.42	0.04	0.09	26.09	5.26	3.09	1.63	c. silt	p		96	104,25-104,50	100	0	0.27	0.53	1.33	3.19	1.6	10.37	5.05	7.45	32.18	23.4	11.17	1.06	2.39	26.09	5.26	3.09	1.63	c. silt	p
97	104,50-104,75	3.57	0.05	0.12	0.22	0.15	0	0.1	0.31	0.14	0.18	0.73	0.83	0.59	0.05	0.1	29.8	5.06	5.49	2.46	c. silt	vp		97	104,50-104,75	100	1.4	3.36	6.16	4.2	0	2.8	8.68	3.92	5.04	20.45	23.25	16.53	1.4	2.8	29.8	5.06	5.49	2.46	c. silt	vp
98	104,75-105,00	2.51	0	0.01	0.04	0.07	0	0.04	0.15	0.09	0.13	0.62	0.73	0.51	0.04	0.08	16.38	5.93	3.55	1.83	c. silt	p		98	104,75-105,00	100	0	0.4	1.59	2.79	0	1.59	5.98	3.59	5.18	24.7	29.08	20.32	1.59	3.19	16.38	5.93	3.55	1.83	c. silt	p
99	105,75-106,00	2.64	0	0	0.04	0.03	0	0.03	0.21	0.11	0.13	0.55	0.75	0.64	0.05	0.1	14.78	6.08	3.42	1.79	m. silt	p		99	105,75-106,00	100	0	0	1.52	1.14	0	1.14	7.95	4.17	4.92	20.83	28.41	24.24	1.89	3.79	14.78	6.08	3.42	1.79	m. silt	p
100	106,75-107,00	7.02	0.9	0.3	0.24	0.23	0.02	0.26	0.91	0.34	0.36	1.19	1.22	0.84	0.07	0.14	77.67	3.69	5.02	3.17	vf. sand	vp		100	106,75-107,00	100	12.82	4.27	3.42	3.28	0.28	3.7	12.96	4.84	5.13	16.95	17.38	11.97	1	1.99	77.67	3.69	5.02	3.17	vf. sand	vp
101	112,50-112,75	4.77	0	0.01	0.03	0.17	0	0.6	0.91	0.32	0.39	1.09	0.69	0.42	0.05	0.09	40.35	4.64	3.41	1.77	vc.silt	p		101	112,50-112,75	100	0	0.21	0.63	3.56	0	12.58	19.08	6.71	8.18	22.85	14.47	8.81	1.05	1.89	40.35	4.64	3.41	1.77	vc.silt	p
102	114,00-114,25	2.58	0.02	0.06	0.07	0.08	0	0.09	0.29	0.11	0.14	0.54	0.61	0.45	0.04	0.08	21.93	5.5	4.52	2.18	c. silt	vp		102	114,00-114,25	100	0.78	2.33	2.71	3.1	0	3.49	11.24	4.26	5.43	20.93	23.64	17.44	1.55	3.1	21.93	5.5	4.52	2.18	c. silt	vp
103	114,50-114,75	3.46	0.01	0.03	0.06	0.06	0	0.1	0.38	0.16	0.19	0.74	0.89	0.67	0.06	0.11	19.01	5.72	3.82	1.93	c. silt	p		103	114,50-114,75	100	0.29	0.87	1.73	1.73	0	2.89	10.98	4.62	5.49	21.39	25.72	19.36	1.73	3.18	19.01	5.72	3.82	1.93	c. silt	p
104	115,00-115,25	3.63	0	0.02	0.08	0.12	0	0.18	0.5	0.25	0.17	0.67	0.83	0.65	0.05	0.11	22.07	5.5	4.05	2.02	c. silt	vp		104	115,00-115,25	100	0	0.55	2.2	3.31	0	4.96	13.77	6.89	4.68	18.46	22.87	17.91	1.38	3.03	22.07	5.5	4.05	2.02	c. silt	vp
105	115,50-115,75	3.65	0.01	0.01	0.05	0.05	0	0.13	0.37	0.18	0.22	0.85	0.92	0.68	0.06	0.12	19.07	5.71	3.63	1.86	c. silt	p		105	115,50-115,75	100	0.27	0.27	1.37	1.37	0	3.56	10.14	4.93	6.03	23.29	25.21	18.63	1.64	3.29	19.07	5.71	3.63	1.86	c. silt	p
106	115,75-116,00	3.35	0	0.02	0.08	0.14	0.01	0.13	0.54	0.17	0.18	0.62	0.73	0.58	0.05	0.1	22.93	5.45	4.1	2.03	c.silt	vp		106	115,75-116,00	100	0	0.6	2.39	4.18	0.3	3.88	16.12	5.07	5.37	18.51	21.79	17.31	1.49	2.99	22.93	5.45	4.1	2.03	c.silt	vp
107	116,00-116,25	4.54	0.02	0.04	0.05	0.05	0	0.12	0.39	0.22	0.28	1.14	1.19	0.82	0.07	0.15	18.74	5.74	3.51	1.81	c.silt	p		107	116,00-116,25	100	0.44	0.88	1.1	1.1	0	2.64	8.59	4.85	6.17	25.11	26.21	18.06	1.54	3.3	18.74	5.74	3.51	1.81	c.silt	p
108	117,50-117,75	3.9	0.04	0.02	0.08	0.08	0.02	0.26	0.61	0.19	0.21	0.76	0.85	0.62	0.05	0.11	24.63	5.34	3.92	1.97	c. silt	p		108	117,50-117,75	100	1.03	0.51	2.05	2.05	0.51	6.67	15.64	4.87	5.38	19.49	21.79	15.9	1.28	2.82	24.63	5.34	3.92	1.97	c. silt	p
109	121,25-121,50	7.25	0.02	0.1	0.08	0.53	0.02	2.16	1.88	0.3	0.29	0.7	0.59	0.46	0.04	0.08	65.76	3.93	3.31	1.73	vf. sand	p		109	121,25-121,50	100	0.28	1.38	1.1	7.31	0.28	29.79	25.93	4.14	4	9.66	8.14	6.34	0.55	1.1	65.76	3.93	3.31	1.73	vf. sand	p
110	125,50-125,75	6.76	0	0.02	0.04	0.37	0.02	1.35	2.63	0.21	0.21	0.6	0.67	0.52	0.04	0.08	56.9	4.13	3.39	1.76	vc.silt	p		110	125,50-125,75	100	0	0.3	0.59	5.47	0.3	19.97	38.91	3.11	3.11	8.88	9.91	7.69	0.59	1.18	56.9	4.13	3.39	1.76	vc.silt	p
111	134,50-134,75	6.04	0.02	0.06	0.15	0.35	0.03	0.42	1.2	0.38	0.38	1.03	1.01	0.81	0.07	0.13	36.39	4.78	4.11	2.04	vc. silt	vp		111	134,50-134,75	100	0.33	0.99	2.48	5.79	0.5	6.95	19.87	6.29	6.29	17.05	16.72	13.41	1.16	2.15	36.39	4.78	4.11	2.04	vc. silt	vp
112	135,50-135,75	5.89	0.5	0.09	0.29	0.82	0	0.72	0.78	0.25	0.26	0.74	0.73	0.57	0.05	0.09	67.32	3.89	6.25	2.64	vf. sand	vp		112	135,50-135,75	100	8.49	1.53	4.92	13.92	0	12.22	13.24	4.24	4.41	12.56	12.39	9.68	0.85	1.53	67.32	3.89	6.25	2.64	vf. sand	vp
113	136,75-137,00	2.53	0	0	0.02	0.04	0	0.08	0.21	0.1	0.13	0.57	0.72	0.54	0.04	0.08	16.69	5.91	3.5	1.81	c. silt	p		113	136,75-137,00	100	0	0	0.79	1.58	0	3.16	8.3	3.95	5.14	22.53	28.46	21.34	1.58	3.16	16.69	5.91	3.5	1.81	c. silt	p
114	137,00-137,25	4.18	0	0.02	0.05	0.05	0	0.15	0.5	0.21	0.24	0.92	1.06	0.79	0.07	0.12	19.54	5.68	3.62	1.86	c. silt	p		114	137,00-137,25	100	0	0.48	1.2	1.2	0	3.59	11.96	5.02	5.74	22.01	25.36	18.9	1.67	2.87	19.54	5.68	3.62	1.86	c. silt	p
115	137,50-137,75	2.72	0	0.01	0.05	0.08	0.01	0.27	0.79	0.2	0.18	0.43	0.37	0.26	0.02	0.05	38.63	4.69	3.23	1.69	vc.silt	p		115	137,50-137,75	100	0	0.37	1.84	2.94	0.37	9.93	29.04	7.35	6.62	15.81	13.6	9.56	0.74	1.84	38.63	4.69	3.23	1.69	vc.silt	p
116	138,00-138,25	2.82	0	0	0.02	0.12	0.01	0.35	0.48	0.19	0.22	0.59	0.44	0.31	0.03	0.06	38.38	4.7	3.73	1.9	vc. silt	p		116	138,00-138,25	100	0	0	0.71	4.26	0.35	12.41	17.02	6.74	7.8	20.92	15.6	10.99	1.06	2.13	38.38	4.7	3.73	1.9	vc.silt	p
117	138,75-139,00	3.65	0	0.04	0.04	0.06	0	0.1	0.27	0.13	0.16	0.69	1.03	0.92	0.07	0.14	15.02	6.06	3.96	1.98	m. silt	p		117	138,75-139,00	100	0	1.1	1.1	1.64	0	2.74	7.4	3.56	4.38	18.9	28.22	25.21	1.92	3.84	15.02	6.06	3.96	1.98	m.silt	p
118	139,50-139,75	4.59	0	0.01	0.03	0.04	0.02	0.09	0.52	0.22	0.25	1.04	1.22	0.92	0.09	0.14	17.85	5.81	3.35	1.74	c. silt	p		118	139,50-139,75	100	0	0.22	0.65	0.87	0.44	1.96	11.33	4.79	5.45	22.66	26.58	20.04	1.96	3.05	17.85	5.81	3.35	1.74	c. silt	p
119	140,25-140,50	4.18	0	0.01	0.03	0.04	0	0.07	0.37	0.18	0.23	0.88	1.08	1.02	0.1	0.17	14.83	6.08	3.63	1.86	m.silt	p		119	140,25-140,50	100	0	0.24	0.72	0.96	0	1.67	8.85	4.31	5.5	21.05	25.84	24.4	2.39	4.07	14.83	6.08	3.63	1.86	m.silt	p
120	141,00-141,25	2.6	0	0	0.02	0.02	0	0.03	0.21	0.09	0.11	0.49	0.77	0.71	0.06	0.09	13.52	6.21	3.41	1.77	m. silt	p		120	141,00-141,25	100	0	0	0.77	0.77	0	1.15	8.08	3.46	4.23	18.85	29.62	27.31	2.31	3.46	13.52	6.21	3.41	1.77	m.silt	p
121	141,75-142,00	3.76	0	0.02	0.03	0.03	0.01	0.06	0.36	0.16	0.18	0.68	1.04	0.98	0.07	0.14	14.92	6.07	3.57	1.84	m. silt	p		121	141,75-142,00	100	0	0.53	0.8	0.8	0.27	1.6	9.58	4.26	4.69	18.1	27.69	26.09	1.86	3.73	14.92	6.07	3.57	1.84	m.silt	p
122	142,50-142,75	3.94	0	0.01	0.01	0.03	0.02	0.05	0.54	0.2	0.21	0.75	1.02	0.9	0.07	0.13	17.11	5.87	3.49	1.8	c. silt	p		122	142,50-142,75	100	0	0.25	0.25	0.76	0.51	1.27	13.71	5.08	5.33	19.04	25.89	22.84	1.78	3.3	17.11	5.87	3.49	1.8	c. silt	p
123	143,25-143,50	3.95	0.02	0.03	0.03	0.04	0.01	0.06	0.43	0.17	0.19	0.77	1.07	0.92	0.07	0.14	16.49	5.92	3.55	1.83	c. silt	p		123	143,25-143,50	100	0.51	0.76	0.76	1.01	0.25	1.52	10.89	4.3	4.81	19.49	27.09	23.29	1.77	3.54	16.49	5.92	3.55	1.83	c. silt	p
124	144,00-144,25	4.3	0	0.04	0.02	0.04	0.02	0.07	0.52	0.19	0.2	0.78	1.14	1.05	0.08	0.15	16.36	5.93	3.61	1.85	c. silt	p		124	144,00-144,25	100	0	0.93	0.47	0.93	0.47	1.63	12.09	4.42	4.65	18.14	26.51	24.42	1.86	3.49	16.36	5.93	3.61	1.85	c. silt	p
125	144,75-145,00	4.9	0	0	0.04	0.04	0.02	0.15	0.98	0.28	0.25	0.71	1.01	1.15	0.09	0.18	18.38	5.77	3.98	1.19	c. silt	p		125	144,75-145,00	100	0	0	0.82	0.82	0.41	3.06	20	5.71	5.1	14.49	20.61	23.47	1.84	3.67	18.38	5.77	3.98	1.91	c. silt	p
126	145,50-145,75	3.77	0	0	0.02	0.02	0.01	0.1	0.58	0.21	0.22	0.7	0.9	0.82	0.06	0.13	18.18	5.78	3.51	1.81	c. silt	p		126	145,50-145,75	100	0	0	0.53	0.53	0.27	2.65	15.38	5.57	5.84	18.57	23.87	21.75	1.59	3.45	18.18	5.78	3.51	1.81	c. silt	p
127	146,00-146,25	2.88	0	0	0.02	0.02	0.01	0.23	0.63	0.18	0.17	0.47	0.54	0.49	0.04	0.08	24.81	5.33	3.68	1.86	c. silt	p		127	146,00-146,25	100	0	0	0.69	0.69	0.35	7.99	21.88	6.25	5.9	16.32	18.75	17.01	1.39	2.78	24.81	5.33	3.68	1.86	c. silt	p
128	147,50-147,25	4.78	0	0	0.01	0.04	0.02	0.25	1.41	0.4	0.35	0.72	0.67	0.72	0.07	0.12	29.1	5.1	3.44	1.78	c. silt	p		128	147,50-147,25	100	0	0	0.21	0.84	0.42	5.23	29.5	8.37	7.32	15.06	14.02	15.06	1.46	2.51	29.1	5.1	3.44	1.78	c. silt	p
129	148,00-148,25	1.8	0	0	0.02	0.04	0.06	0.03	0.53	0.13	0.11	0.28	0.28	0.24	0.02	0.06	30.21	5.05	3.61	1.85	c.silt	p		129	148,00-148,25	100	0	0	1.11	2.22	3.33	1.67	29.44	7.22	6.11	15.56	15.56	13.33	1.11	3.33	30.21	5.05	3.61	1.85	c.silt	p
130	149,00-149,25	3.76	0	0	0.03	0.09	0.15	0.38	0.72	0.17	0.19	0.58	0.65	0.6	0.06	0.14	29.65	5.08	4.56	2.19	c.silt	vp		130	149,00-149,25	100	0	0	0.8	2.39	3.99	10.11	19.15	4.52	5.05	15.43	17.29	15.96	1.6	3.72	29.65	5.08	4.56	2.19	c.silt	vp
131	150,00-150,25	6.27	0	0.01	0.03	0.58	0.24	0.79	1.71	0.32	0.31	0.71	0.64	0.61	0.04	0.28	50.82	4.3	4.42	2.14	vc.silt	vp		131	150,00-150,25	100	0	0.16	0.48	9.25	3.83	12.6	27.27	5.1	4.94	11.32	10.21	9.73	0.64	4.47	50.82	4.3	4.42	2.14	vc.silt	vp
132	153,00-153,25	6.65	0.01	0.02	0.07	0.26	0.17	0.59	1.34	0.38	0.42	1.15	0.98	0.9	0.09	0.27	32.84	4.93	4.48	2.16	vc.silt	vp		132	153,00-153,25	100	0.15	0.3	1.05	3.91	2.56	8.87	20.15	5.71	6.32	17.29	14.74	13.53	1.35	4.06	32.84	4.93	4.48	2.16	vc.silt	vp
133	156,00-156,25	3.46	0	0.02	0.11	0.12	0.25	0.24	0.64	0.2	0.24	0.71	0.48	0.33	0.04	0.08	44.98	4.48	4.1	2.04	vc.silt	vp		133	156,00-156,25	100	0	0.58	3.18	3.47	7.23	6.94	18.5	5.78	6.94	20.52	13.87	9.54	1.16	2.31	44.98	4.48	4.1	2.04	vc.silt	vp
134	157,50-157,75	3.91	0	0.04	0.07	0.09	0.03	0.14	0.32	0.12	0.16	0.82	1.1	0.82	0.07	0.13	17.79	5.81	4.11	2.04	c.silt	vp		134	157,50-157,75	100	0	1.02	1.79	2.3	0.77	3.58	8.18	3.07	4.09	20.97	28.13	20.97	1.79	3.32	17.79	5.81	4.11	2.04	c.silt	vp
135	157,75-158,00	3.15	0	0.01	0.06	0.05	0.13	0.08	0.26	0.1	0.13	0.6	0.89	0.67	0.06	0.11	17.77	5.82	4.2	2.07	c.silt	vp		135	157,75-158,00	100	0	0.32	1.9	1.59	4.13	2.54	8.25	3.17	4.13	19.05	28.25	21.27	1.9	3.49	17.77	5.82	4.2	2.07	c.silt	vp
136	158,50-158,75	2.6	0	0.01	0.05	0.09	0.06	0.13	0.36	0.09	0.12	0.52	0.61	0.44	0.04	0.08	22.71	5.46	4.06	2.02	c.silt	vp		136	158,50-158,75	100	0	0.38	1.92	3.46	2.31	5	13.85	3.46	4.62	20	23.46	16.92	1.54	3.08	22.71	5.46	4.06	2.02	c.silt	vp
137	159,00-159,25	2.48	0	0	0.04	0.04	0.04	0.06	0.23	0.08	0.11	0.56	0.7	0.49	0.04	0.09	17.87	5.81	3.88	1.96	c.silt	p		137	159,00-159,25	100	0	0	1.61	1.61	1.61	2.42	9.27	3.23	4.44	22.58	28.23	19.76	1.61	3.63	17.87	5.81	3.88	1.96	c.silt	p
138	159,25-159,50	3.81	0	0.05	0.13	0.15	0.1	0.2	0.43	0.13	0.17	0.74	0.89	0.65	0.05	0.12	26.54	5.24	4.7	2.23	c.silt	vp		138	159,25-159,50	100	0	1.31	3.41	3.94	2.62	5.25	11.29	3.41	4.46	19.42	23.36	17.06	1.31	3.15	26.54	5.24	4.7	2.23	c.silt	vp
139	159,75-160,00	4.78	0	0.05	0.08	0.16	0.06	0.22	0.43	0.15	0.2	0.95	1.26	0.99	0.07	0.16	19.11	5.71	4.22	2.08	c.silt	vp		139	159,75-160,00	100	0	1.05	1.67	3.35	1.26	4.61	9	3.14	4.19	19.89	26.38	20.66	1.47	3.35	19.11	5.71	4.22	2.08	c.silt	vp
140	160,25-160,50	4.44	0	0.06	0.08	0.09	0.07	0.14	0.51	0.18	0.23	0.99	1.1	0.78	0.07	0.14	20.93	5.78	3.97	1.99	c.silt	p		140	160,25-160,50	100	0	1.35	1.8	2.03	1.58	3.15	11.49	4.05	5.18	22.3	24.77	17.57	1.58	3.15	20.93	5.78	3.97	1.99	c.silt	p
141	160,75-161,00	3.45	0	0.02	0.06	0.06	0.07	0.07	0.33	0.12	0.15	0.76	0.95	0.68	0.06	0.12	18.26	5.78	4	2	c.silt	vp		141	160,75-161,00	100	0	0.58	1.74	1.74	2.03	2.03	9.57	3.48	4.35	22.03	27.54	19.71	1.74	3.48	18.26	5.78	4	2	c.silt	vp
142	161,25-161,50	5.25	0	0.04	0.13	0.21	0.04	0.37	0.72	0.22	0.26	1	1.17	0.91	0.08	0.1	24.41	5.96	4.03	2.01	c.silt	vp		142	161,25-161,50	100	0	0.76	2.48	4	0.76	7.05	13.71	4.19	4.95	19.05	22.29	17.33	1.52	1.9	24.41	5.96	4.03	2.01	c.silt	vp
143	162,25-162,50	4.37	0	0.03	0.09	0.1	0.07	0.12	0.43	0.14	0.18	0.88	1.18	0.91	0.08	0.16	18.03	5.79	4.26	2.09	c.silt	vp		143	162,25-162,50	100	0	0.69	2.06	2.29	1.6	2.75	9.84	3.2	4.12	20.14	27	20.82	1.83	3.66	18.03	5.79	4.26	2.09	c.silt	vp
144	163,00-163,25	3.06	0	0	0.05	0.04	0.09	0.09	0.31	0.11	0.15	0.65	0.8	0.61	0.05	0.11	19.13	5.71	4.38	2.13	c.silt	vp		144	163,00-163,25	100	0	0	1.63	1.31	2.94	2.94	10.13	3.59	4.9	21.24	26.14	19.93	1.63	3.59	19.13	5.71	4.38	2.13	c.silt	vp
145	163,75-164,00	4.3	0	0.04	0.06	0.09	0.07	0.11	0.38	0.16	0.21	0.98	1.12	0.86	0.07	0.15	18.39	5.77	4	2	c.silt	p		145	163,75-164,00	100	0	0.93	1.4	2.09	1.63	2.56	8.84	3.72	4.88	22.79	26.05	20	1.63	3.49	18.39	5.77	4	2	c.silt	p
146	165,00-165,25	3.09	0.02	0.06	0.06	0.06	0.01	0.22	0.4	0.18	0.23	0.73	0.59	0.41	0.04	0.08	28.07	5.16	3.75	1.91	c.silt	p		146	165,00-165,25	100	0.65	1.94	1.94	1.94	0.32	7.12	12.94	5.83	7.44	23.62	19.09	13.27	1.29	2.59	28.07	5.16	3.75	1.91	c.silt	p
147	165,50-165,75	4.53	0	0.03	0.03	0.09	0.02	0.47	0.79	0.36	0.41	1.01	0.67	0.49	0.05	0.11	32.96	4.92	3.24	1.7	vc.silt	p		147	165,50-165,75	100	0	0.66	0.66	1.99	0.44	10.38	17.44	7.95	9.05	22.3	14.79	10.82	1.1	2.43	32.96	4.92	3.24	1.7	vc.silt	p
148	166,00-166,25	4.71	0.03	0.04	0.11	0.59	0.03	0.39	0.79	0.28	0.32	0.89	0.65	0.44	0.05	0.1	52.02	4.27	4.46	2.16	vc.silt	vp		148	166,00-166,25	100	0.64	0.85	2.34	12.53	0.64	8.28	16.77	5.94	6.79	18.9	13.8	9.34	1.06	2.12	52.02	4.27	4.46	2.16	vc.silt	vp
149	166,75-167,00	3.18	0	0.03	0.06	0.07	0.03	0.12	0.47	0.18	0.21	0.73	0.66	0.48	0.05	0.09	24.28	5.36	3.77	1.92	c.silt	p		149	166,75-167,00	100	0	0.94	1.89	2.2	0.94	3.77	14.78	5.66	6.6	22.96	20.75	15.09	1.57	2.83	24.28	5.36	3.77	1.92	c.silt	p
150	167,25-167,50	5.79	0.04	0.06	0.12	0.61	0.03	0.97	1.06	0.28	0.31	0.85	0.74	0.56	0.05	0.11	52.84	4.24	4.12	2.04	vc.silt	vp		150	167,25-167,50	100	0.69	1.04	2.07	10.54	0.52	16.75	18.31	4.84	5.35	14.68	12.78	9.67	0.86	1.9	52.84	4.24	4.12	2.04	vc.silt	vp
151	168,00-168,25	5.14	0	0.02	0.05	0.16	0.08	0.52	0.76	0.34	0.41	1.24	0.85	0.53	0.06	0.12	36.48	4.78	3.65	1.87	vc.silt	p		151	168,00-168,25	100	0	0.39	0.97	3.11	1.56	10.12	14.79	6.61	7.98	24.12	16.54	10.31	1.17	2.33	36.48	4.78	3.65	1.87	vc.silt	p
152	168,75-169,00	4.83	0	0.06	0.07	0.14	0.06	0.4	0.79	0.31	0.36	1.02	0.81	0.62	0.06	0.13	30.19	5.05	3.64	1.86	c.silt	p		152	168,75-169,00	100	0	1.24	1.45	2.9	1.24	8.28	16.36	6.42	7.45	21.12	16.77	12.84	1.24	2.69	30.19	5.05	3.64	1.86	c.silt	p
153	169,25-169,50	3.23	0	0.01	0.03	0.04	0.1	0.04	0.23	0.08	0.11	0.65	0.97	0.77	0.07	0.13	14.73	6.09	4.1	2.04	m.silt	vp		153	169,25-169,50	100	0	0.31	0.93	1.24	3.1	1.24	7.12	2.48	3.41	20.12	30.03	23.84	2.17	4.02	14.73	6.09	4.1	2.04	m.silt	vp
154	170,00-170,25	4.86	0	0.03	0.08	0.41	0.09	0.64	0.71	0.21	0.26	0.85	0.76	0.62	0.07	0.13	39.88	4.65	4.46	2.16	vc.silt	vp		154	170,00-170,25	100	0	0.62	1.65	8.44	1.85	13.17	14.61	4.32	5.35	17.49	15.64	12.76	1.44	2.67	39.88	4.65	4.46	2.16	vc.silt	vp
155	170,75-171,00	4.59	0	0.03	0.02	0.02	0.04	0.05	0.5	0.24	0.33	1.29	1.09	0.74	0.09	0.15	19.8	5.66	3.18	1.67	c.silt	p		155	170,75-171,00	100	0	0.65	0.44	0.44	0.87	1.09	10.89	5.23	7.19	28.1	23.75	16.12	1.96	3.27	19.8	5.66	3.18	1.67	c.silt	p
156	171,25-171,50	5.07	0	0.04	0.04	0.1	0.09	0.27	0.73	0.18	0.23	1.07	1.23	0.82	0.1	0.17	21.9	5.51	3.95	1.98	c.silt	p		156	171,25-171,50	100	0	0.79	0.79	1.97	1.78	5.33	14.4	3.55	4.54	21.1	24.26	16.17	1.97	3.35	21.9	5.51	3.95	1.98	c.silt	p
157	171,75-172,00	3.28	0	0.04	0.03	0.03	0.03	0.04	0.33	0.17	0.23	0.91	0.77	0.52	0.07	0.11	20.05	5.64	3.48	1.8	c.silt	p		157	171,75-172,00	100	0	1.22	0.91	0.91	0.91	1.22	10.06	5.18	7.01	27.74	23.48	15.85	2.13	3.35	20.05	5.64	3.48	1.8	c.silt	p
158	172,25-172,50	2.8	0	0.01	0.04	0.04	0.04	0.09	0.34	0.08	0.1	0.56	0.76	0.58	0.06	0.1	22.59	5.47	3.81	1.93	c.silt	p		158	172,25-172,50	100	0	0.36	1.43	1.43	1.43	3.21	12.14	2.86	3.57	20	27.14	20.71	2.14	3.57	22.59	5.47	3.81	1.93	c.silt	p
159	172,75-173,00	3.01	0	0	0.01	0.01	0.05	0.02	0.25	0.1	0.13	0.63	0.88	0.73	0.07	0.13	13.96	6.16	3.56	1.83	m.silt	p		159	172,75-173,00	100	0	0	0.33	0.33	1.66	0.66	8.31	3.32	4.32	20.93	29.24	24.25	2.33	4.32	13.96	6.16	3.56	1.83	m.silt	p
160	173,25-173,50	4.82	0	0.01	0.05	0.06	0.03	0.18	1.02	0.26	0.22	0.83	1.06	0.86	0.08	0.16	21.73	5.52	3.77	1.91	c.silt	p		160	173,25-173,50	100	0	0.21	1.04	1.24	0.62	3.73	21.16	5.39	4.56	17.22	21.99	17.84	1.66	3.32	21.73	5.52	3.77	1.91	c.silt	p
161	173,50-173,75	3.16	0	0.01	0.04	0.04	0.02	0.11	0.51	0.11	0.14	0.66	0.79	0.57	0.06	0.1	20.28	5.62	3.77	1.92	c.silt	p		161	173,50-173,75	100	0	0.32	1.27	1.27	0.63	3.48	16.14	3.48	4.43	20.89	25	18.04	1.9	3.16	20.28	5.62	3.77	1.92	c.silt	p
162	174,25-174,50	4.41	0	0	0.03	0.03	0.05	0.04	0.66	0.16	0.18	0.81	1.18	0.99	0.1	0.18	16.65	5.91	3.81	1.93	c.silt	p		162	174,25-174,50	100	0	0	0.68	0.68	1.13	0.91	14.97	3.63	4.08	18.37	26.76	22.45	2.27	4.08	16.65	5.91	3.81	1.93	c.silt	p
163	175,00-175,25	4.28	0	0.04	0.02	0.04	0.08	0.07	0.7	0.16	0.18	0.8	1.09	0.86	0.08	0.16	18.59	5.75	4	2	c.silt	p		163	175,00-175,25	100	0	0.93	0.47	0.93	1.87	1.64	16.36	3.74	4.21	18.69	25.47	20.09	1.87	3.74	18.59	5.75	4	2	c.silt	p
164	175,25-175,50	3.91	0	0.02	0.03	0.05	0.08	0.32	0.8	0.15	0.16	0.66	0.82	0.64	0.06	0.12	24.41	5.36	3.84	1.94	c.silt	p		164	175,25-175,50	100	0	0.51	0.77	1.28	2.05	8.18	20.46	3.84	4.09	16.88	20.97	16.37	1.53	3.07	24.41	5.36	3.84	1.94	c.silt	p
165	176,00-176,25	3.73	0	0.02	0.04	0.02	0.06	0.04	0.81	0.19	0.18	0.64	0.83	0.7	0.07	0.13	20.51	5.61	3.58	1.84	c.silt	p		165	176,00-176,25	100	0	0.54	1.07	0.54	1.61	1.07	21.72	5.09	4.83	17.16	22.25	18.77	1.88	3.49	20.51	5.61	3.58	1.84	c.silt	p
166	177,00-177,25	3.39	0	0.04	0.03	0.05	0.04	0.06	0.7	0.18	0.17	0.61	0.77	0.59	0.05	0.1	22.24	5.49	3.75	1.91	c.silt	p		166	177,00-177,25	100	0	1.18	0.88	1.47	1.18	1.77	20.65	5.31	5.01	17.99	22.71	17.4	1.47	2.95	22.24	5.49	3.75	1.91	c.silt	p
167	177,75-178,00	4.86	0	0.04	0.03	0.06	0.04	0.09	0.95	0.24	0.23	0.83	1.16	0.96	0.08	0.15	19.94	5.65	3.71	1.89	c.silt	p		167	177,75-178,00	100	0	0.82	0.62	1.23	0.82	1.85	19.55	4.94	4.73	17.08	23.87	19.75	1.65	3.09	19.94	5.65	3.71	1.89	c.silt	p
168	178,00-178,25	3.75	0	0.02	0.07	0.1	0.03	0.24	0.67	0.16	0.17	0.63	0.83	0.67	0.05	0.11	23.01	5.44	4.02	2.01	c.silt	vp		168	178,00-178,25	100	0	0.53	1.87	2.67	0.8	6.4	17.87	4.27	4.53	16.8	22.13	17.87	1.33	2.93	23.01	5.44	4.02	2.01	c.silt	vp
169	179,00-179,25	3.95	0	0.03	0.03	0.07	0.02	0.14	0.69	0.25	0.26	0.87	0.85	0.57	0.06	0.11	24.73	5.39	3.47	1.79	c.silt	p		169	179,00-179,25	100	0	0.76	0.76	1.77	0.51	3.54	17.47	6.33	6.58	22.03	21.52	14.43	1.52	2.78	24.73	5.39	3.47	1.79	c.silt	p
170	180,25-180,50	3.46	0	0.01	0.04	0.06	0.02	0.08	0.61	0.21	0.21	0.71	0.78	0.57	0.05	0.11	22.3	5.49	3.59	1.84	c.silt	p		170	180,25-180,50	100	0	0.29	1.16	1.73	0.58	2.31	17.63	6.07	6.07	20.52	22.54	16.47	1.45	3.18	22.3	5.49	3.59	1.84	c.silt	p
171	181,25-181,50	2.28	0.02	0.01	0.01	0.01	0.03	0.02	0.54	0.12	0.11	0.38	0.51	0.42	0.03	0.07	21.68	5.83	3.39	1.76	c.silt	p		171	181,25-181,50	100	0.88	0.44	0.44	0.44	1.32	0.88	23.68	5.26	4.82	16.67	22.37	18.42	1.32	3.07	21.68	5.83	3.39	1.76	c.silt	p
172	182,25-182,50	3.65	0	0.06	0.05	0.06	0.06	0.13	0.84	0.2	0.19	0.63	0.73	0.55	0.05	0.1	26.2	5.25	3.75	1.91	c.silt	p		172	182,25-182,50	100	0	1.64	1.37	1.64	1.64	3.56	23.01	5.48	5.21	17.26	20	15.07	1.37	2.74	26.2	5.25	3.75	1.91	c.silt	p
173	183,00-183,25	1.75	0	0.01	0.03	0.04	0.03	0.04	0.4	0.09	0.08	0.29	0.38	0.29	0.02	0.05	24.21	5.37	3.82	1.93	c.silt	p		173	183,00-183,25	100	0	0.57	1.71	2.29	1.71	2.29	22.86	5.14	4.57	16.57	21.71	16.57	1.14	2.86	24.21	5.37	3.82	1.93	c.silt	p
174	183,25-183,50	5.88	0.03	0.06	0.14	0.27	0.05	0.54	1.3	0.33	0.31	0.92	0.97	0.75	0.07	0.14	38.76	4.7	4.13	2.05	vc.silt	vp		174	183,25-183,50	100	0.51	1.02	2.38	4.59	0.85	9.18	22.11	5.61	5.27	15.65	16.5	12.76	1.19	2.38	38.76	4.7	4.13	2.05	vc.silt	vp
175	184,25-184,50	2.54	0.01	0.04	0.06	0.07	0.03	0.09	0.5	0.13	0.13	0.45	0.53	0.39	0.03	0.08	25.41	5.3	4.01	2	c.silt	vp		175	184,25-184,50	100	0.39	1.57	2.36	2.76	1.18	3.54	19.69	5.12	5.12	17.72	20.87	15.35	1.18	3.15	25.41	5.3	4.01	2	c.silt	vp
176	184,75-185,00	4.06	0.02	0.07	0.06	0.07	0.03	0.09	0.73	0.21	0.2	0.68	0.9	0.79	0.07	0.14	20.53	5.61	4.24	2.08	c.silt	vp		176	184,75-185,00	100	0.49	1.72	1.48	1.72	0.74	2.22	17.98	5.17	4.93	16.75	22.17	19.46	1.72	3.45	20.53	5.61	4.24	2.08	c.silt	vp
177	185,50-185,75	1.14	0.05	0.03	0.04	0.06	0.03	0.07	0.35	0.06	0.05	0.13	0.13	0.1	0.01	0.03	59.08	4.08	5.38	2.43	vc.silt	vp		177	185,50-185,75	100	4.39	2.63	3.51	5.26	2.63	6.14	30.7	5.26	4.39	11.4	11.4	8.77	0.88	2.63	59.08	4.08	5.38	2.43	vc.silt	vp
178	186,00-186,25	3.14	0	0.06	0.05	0.07	0.01	0.13	0.54	0.21	0.22	0.64	0.6	0.45	0.05	0.11	25.23	5.31	3.94	1.96	c.silt	p		178	186,00-186,25	100	0	1.91	1.59	2.23	0.32	4.14	17.2	6.69	7.01	20.38	19.11	14.33	1.59	3.5	25.23	5.31	3.94	1.96	c.silt	p
179	186,50-186,75	2.92	0.05	0.06	0.05	0.06	0.01	0.15	0.54	0.17	0.16	0.48	0.57	0.49	0.04	0.09	24.76	5.34	4.5	2.17	c.silt	vp		179	186,50-186,75	100	1.71	2.05	1.71	2.05	0.34	5.14	18.49	5.82	5.48	16.44	19.52	16.78	1.37	3.08	24.76	5.34	4.5	2.17	c.silt	vp
180	187,25-187,50	4.25	0.03	0.04	0.05	0.05	0.04	0.11	0.97	0.29	0.26	0.72	0.81	0.7	0.06	0.12	24.74	5.34	3.73	1.9	c.silt	p		180	187,25-187,50	100	0.71	0.94	1.18	1.18	0.94	2.59	22.82	6.82	6.12	16.94	19.06	16.47	1.41	2.82	24.74	5.34	3.73	1.9	c.silt	p
181	187,50-187,75	4.88	0.03	0.07	0.11	0.13	0.04	0.28	1.29	0.29	0.25	0.7	0.8	0.7	0.06	0.13	30.48	5.04	3.68	1.96	c.silt	p		181	187,50-187,75	100	0.61	1.43	2.25	2.66	0.82	5.74	26.43	5.94	5.12	14.34	16.39	14.34	1.23	2.66	30.48	5.04	3.68	1.96	c.silt	p
182	187,75-188,00	3.65	0.08	0.08	0.07	0.17	0.02	0.47	0.84	0.2	0.18	0.49	0.49	0.42	0.05	0.09	46.28	4.43	4.7	2.23	vc.silt	vp		182	187,75-188,00	100	2.19	2.19	1.92	4.66	0.55	12.88	23.01	5.48	4.93	13.42	13.42	11.51	1.37	2.47	46.28	4.43	4.7	2.23	vc.silt	vp
183	189,50-189,75	3.24	0.03	0.07	0.1	0.13	0.03	0.18	0.78	0.19	0.17	0.48	0.53	0.43	0.04	0.08	37.07	4.75	4.51	2.18	vc.silt	vp		183	189,50-189,75	100	0.93	2.16	3.09	4.01	0.93	5.56	24.07	5.86	5.25	14.81	16.36	13.27	1.23	2.47	37.07	4.75	4.51	2.18	vc.silt	vp
184	190,00-190,25	3.39	0.03	0.05	0.07	0.09	0.02	0.3	0.75	0.21	0.2	0.57	0.56	0.42	0.04	0.08	37.45	4.74	3.99	2	vc.silt	p		184	190,00-190,25	100	0.88	1.47	2.06	2.65	0.59	8.85	22.12	6.19	5.9	16.81	16.52	12.39	1.18	2.36	37.45	4.74	3.99	2	vc.silt	p
185	191,50-191,75	3.51	0	0.03	0.05	0.24	0.04	0.58	1.09	0.23	0.21	0.46	0.3	0.2	0.02	0.06	60.74	4.04	3.3	1.72	vc.silt	p		185	191,50-191,75	100	0	0.85	1.42	6.84	1.14	16.52	31.05	6.55	5.98	13.11	8.55	5.7	0.57	1.71	60.74	4.04	3.3	1.72	vc.silt	p
186	192,50-192,75	3.25	0.02	0.03	0.07	0.19	0.05	0.24	0.9	0.19	0.18	0.5	0.45	0.33	0.03	0.07	44.97	4.48	3.92	1.97	vc.silt	p		186	192,50-192,75	100	0.62	0.92	2.15	5.85	1.54	7.38	27.69	5.85	5.54	15.38	13.85	10.15	0.92	2.15	44.97	4.48	3.92	1.97	vc.silt	p
187	192,75-193,00	1.9	0	0.01	0.02	0.02	0.03	0.08	0.59	0.12	0.1	0.3	0.32	0.24	0.02	0.05	32.13	4.96	3.31	1.73	vc.silt	p		187	192,75-193,00	100	0	0.53	1.05	1.05	1.58	4.21	31.05	6.32	5.26	15.79	16.84	12.63	1.05	2.63	32.13	4.96	3.31	1.73	vc.silt	p
188	193,00-193,25	4.66	0.13	0.04	0.07	0.2	0.05	0.6	1.2	0.26	0.24	0.66	0.62	0.45	0.04	0.1	49.1	3.35	4.25	2.09	vc.silt	vp		188	193,00-193,25	100	2.79	0.86	1.5	4.29	1.07	12.88	25.75	5.58	5.15	14.16	13.3	9.66	0.86	2.15	49.1	3.35	4.25	2.09	vc.silt	vp
189	194,00-194,25	2.61	0	0.01	0.05	0.04	0.03	0.04	0.54	0.13	0.12	0.45	0.6	0.48	0.04	0.08	21.36	5.55	3.87	1.95	c.silt	p		189	194,00-194,25	100	0	0.38	1.92	1.53	1.15	1.53	20.69	4.98	4.6	17.24	22.99	18.39	1.53	3.07	21.36	5.55	3.87	1.95	c.silt	p
190	194,25-194,50	4	0	0.05	0.03	0.06	0	0.18	0.28	0.16	0.22	0.97	1.06	0.78	0.07	0.14	17.75	5.62	3.73	1.9	c.silt	p		190	194,25-194,50	100	0	1.25	0.75	1.5	0	4.5	7	4	5.5	24.25	26.5	19.5	1.75	3.5	17.75	5.62	3.73	1.9	c.silt	p
191	197,25-197,50	3.8	0	0.01	0.02	0.13	0	0.43	0.76	0.22	0.27	0.77	0.62	0.45	0.04	0.08	32.8	4.93	3.29	1.72	vc.silt	p		191	197,25-197,50	100	0	0.26	0.53	3.42	0	11.32	20	5.79	7.11	20.26	16.32	11.84	1.05	2.11	32.8	4.93	3.29	1.72	vc.silt	p
192	198,00-198,25	4.44	0.05	0.03	0.06	0.14	0	0.42	0.82	0.23	0.27	0.85	0.8	0.61	0.05	0.11	29.62	5.08	3.73	1.9	c.silt	p		192	198,00-198,25	100	1.13	0.68	1.35	3.15	0	9.46	18.47	5.18	6.08	19.14	18.02	13.74	1.13	2.48	29.62	5.08	3.73	1.9	c.silt	p
193	201,00-201,25	3.42	0	0	0.02	0.01	0	0.03	0.24	0.11	0.15	0.71	1.04	0.91	0.07	0.13	13.1	6.25	3.31	1.73	m.silt	p		193	201,00-201,25	100	0	0	0.58	0.29	0	0.88	7.02	3.22	4.39	20.76	30.41	26.61	2.05	3.8	13.1	6.25	3.31	1.73	m.silt	p
194	202,25-202,50	3.68	0	0.01	0.02	0.04	0	0.1	0.36	0.14	0.18	0.79	1.01	0.83	0.07	0.13	16.18	5.95	3.48	1.8	c.silt	p		194	202,25-202,50	100	0	0.27	0.54	1.09	0	2.72	9.78	3.8	4.89	21.47	27.45	22.55	1.9	3.53	16.18	5.95	3.48	1.8	c.silt	p
195	203,25-203,50	2.81	0.01	0.01	0.02	0.03	0.01	0.08	0.44	0.15	0.15	0.54	0.69	0.55	0.04	0.09	19.75	5.66	3.67	1.88	c.silt	p		195	203,25-203,50	100	0.36	0.36	0.71	1.07	0.36	2.85	15.66	5.34	5.34	19.22	24.56	19.57	1.42	3.2	19.75	5.66	3.67	1.88	c.silt	p
196	204,50-204,75	2.8	0	0	0.03	0.07	0.01	0.1	0.32	0.13	0.15	0.63	0.71	0.51	0.05	0.09	19.69	5.67	3.74	1.9	c.silt	p		196	204,50-204,75	100	0	0	1.07	2.5	0.36	3.57	11.43	4.64	5.36	22.5	25.36	18.21	1.79	3.21	19.69	5.67	3.74	1.9	c.silt	p
197	205,50-205,75	2.79	0	0	0.01	0.04	0.03	0.04	0.43	0.11	0.11	0.47	0.75	0.65	0.05	0.1	17.05	5.87	3.66	1.87	c.silt	p		197	205,50-205,75	100	0	0	0.36	1.43	1.08	1.43	15.41	3.94	3.94	16.85	26.88	23.3	1.79	3.58	17.05	5.87	3.66	1.87	c.silt	p
198	206,00-206,25	1.24	0.01	0.01	0.02	0.02	0.03	0.08	0.27	0.05	0.05	0.19	0.26	0.2	0.02	0.03	25.62	5.29	3.9	1.96	c.silt	p		198	206,00-206,25	100	0.81	0.81	1.61	1.61	2.42	6.45	21.77	4.03	4.03	15.32	20.97	16.13	1.61	2.42	25.62	5.29	3.9	1.96	c.silt	p
199	207,00-207,25	3.26	0	0.01	0.01	0.02	0.04	0.05	0.71	0.16	0.15	0.52	0.76	0.68	0.05	0.1	19.59	5.67	3.5	1.81	c.silt	p		199	207,00-207,25	100	0	0.31	0.31	0.61	1.23	1.53	21.78	4.91	4.6	15.95	23.31	20.86	1.53	3.07	19.59	5.67	3.5	1.81	c.silt	p
200	207,75-208,00	3.05	0	0.02	0.03	0.03	0.02	0.05	0.55	0.13	0.12	0.42	0.71	0.76	0.04	0.17	16.48	5.92	4.38	2.13	c.silt	vp		200	207,75-208,00	100	0	0.66	0.98	0.98	0.66	1.64	18.03	4.26	3.93	13.77	23.28	24.92	1.31	5.57	16.48	5.92	4.38	2.13	c.silt	vp
201	214,25-214,50	7.63	0	0.06	0.12	0.52	0.04	0.85	1.89	0.47	0.4	0.88	0.97	0.99	0.06	0.38	38.76	4.7	5.13	2.36	vc.silt	vp		201	214,25-214,50	100	0	0.79	1.57	6.82	0.52	11.14	24.77	6.16	5.24	11.53	12.71	12.98	0.79	4.98	38.76	4.7	5.13	2.36	vc.silt	vp
202	217,75-218,00	5.51	0	0.02	0.33	0.85	0.02	0.72	1.09	0.32	0.28	0.63	0.56	0.51	0.05	0.13	62.91	3.99	4.86	2.28	vf.sand	vp		202	217,75-218,00	100	0	0.36	5.99	15.43	0.36	13.07	19.78	5.81	5.08	11.43	10.16	9.26	0.91	2.36	62.91	3.99	4.86	2.28	vf.sand	vp
203	218,50-218,75	4.99	0	0.03	0.28	0.64	0.03	0.65	1.08	0.27	0.24	0.6	0.56	0.46	0.04	0.11	61.45	4.02	4.77	2.25	vc.silt	vp		203	218,50-218,75	100	0	0.6	5.61	12.83	0.6	13.03	21.64	5.41	4.81	12.02	11.22	9.22	0.8	2.2	61.45	4.02	4.77	2.25	vc.silt	vp
204	219,50-219,75	3.12	0	0	0	0.01	0.01	0.03	0.45	0.18	0.18	0.67	0.81	0.62	0.05	0.11	18.1	5.79	3.37	1.75	c.silt	p		204	219,50-219,75	100	0	0	0	0.32	0.32	0.96	14.42	5.77	5.77	21.47	25.96	19.87	1.6	3.53	18.1	5.79	3.37	1.75	c.silt	p
205	220,50-220,75	3.42	0	0	0.02	0.03	0.02	0.1	0.53	0.18	0.18	0.67	0.85	0.67	0.05	0.12	19.18	5.7	3.45	1.79	c.silt	p		205	220,50-220,75	100	0	0	0.58	0.88	0.58	2.92	15.5	5.26	5.26	19.59	24.85	19.59	1.46	3.51	19.18	5.7	3.45	1.79	c.silt	p
206	221,50-221,75	3.08	0	0	0.03	0.07	0.03	0.08	0.62	0.17	0.16	0.57	0.69	0.53	0.04	0.09	22.63	5.67	3.67	1.88	c.silt	p		206	221,50-221,75	100	0	0	0.97	2.27	0.97	2.6	20.13	5.52	5.19	18.51	22.4	17.21	1.3	2.92	22.63	5.67	3.67	1.88	c.silt	p
207	222,50-222,75	4.98	0	0	0.04	0.04	0.04	0.21	0.94	0.35	0.37	1.19	1	0.61	0.06	0.13	28.17	5.15	3.12	1.64	c.silt	p		207	222,50-222,75	100	0	0	0.8	0.8	0.8	4.22	18.88	7.03	7.43	23.9	20.08	12.25	1.2	2.61	28.17	5.15	3.12	1.64	c.silt	p
208	223,00-223,25	2.84	0	0	0.04	0.03	0.02	0.24	0.83	0.23	0.21	0.51	0.38	0.26	0.03	0.06	36.84	4.76	3.07	1.62	vc.silt	p		208	223,00-223,25	100	0	0	1.41	1.06	0.7	8.45	29.23	8.1	7.39	17.96	13.38	9.15	1.06	2.11	36.84	4.76	3.07	1.62	vc.silt	p
209	223,50-223,75	3.57	0	0	0.05	0.24	0.02	0.49	0.93	0.3	0.27	0.53	0.36	0.28	0.03	0.07	51.41	4.28	3.6	1.85	vc.silt	p		209	223,50-223,75	100	0	0	1.4	6.72	0.56	13.73	26.05	8.4	7.56	14.85	10.08	7.84	0.84	1.96	51.41	4.28	3.6	1.85	vc.silt	p
210	224,75-225,00	3.86	0	0	0.06	0.07	0.03	0.07	0.66	0.23	0.22	0.73	0.88	0.72	0.06	0.13	20.55	5.61	3.76	1.91	c.silt	p		210	224,75-225,00	100	0	0	1.55	1.81	0.78	1.81	17.1	5.96	5.7	18.91	22.8	18.65	1.55	3.37	20.55	5.61	3.76	1.91	c.silt	p
211	225,50-225,75	4.98	0	0	0.02	0.05	0.05	0.2	0.95	0.26	0.27	0.97	1.14	0.86	0.07	0.14	22.25	5.49	3.57	1.84	c.silt	p		211	225,50-225,75	100	0	0	0.4	1	1	4.02	19.08	5.22	5.42	19.48	22.89	17.27	1.41	2.81	22.25	5.49	3.57	1.84	c.silt	p
212	226,00-226,25	4.78	0	0	0.05	0.04	0.02	0.14	0.77	0.28	0.28	0.92	1.12	0.91	0.08	0.17	19.72	5.67	3.71	1.89	c.silt	p		212	226,00-226,25	100	0	0	1.05	0.84	0.42	2.93	16.11	5.86	5.86	19.25	23.43	19.04	1.67	3.56	19.72	5.67	3.71	1.89	c.silt	p
213	226,75-227,00	3.58	0	0	0.04	0.05	0.02	0.29	0.63	0.21	0.2	0.63	0.73	0.61	0.06	0.11	23.43	5.42	3.81	1.93	c.silt	p		213	226,75-227,00	100	0	0	1.12	1.4	0.56	8.1	17.6	5.87	5.59	17.6	20.39	17.04	1.68	3.07	23.43	5.42	3.81	1.93	c.silt	p
214	227,25-227,50	3.84	0.08	0.08	0.16	0.21	0.01	0.54	0.76	0.22	0.22	0.57	0.49	0.38	0.04	0.08	50.35	4.31	4.6	2.2	vc.silt	vp		214	227,25-227,50	100	2.08	2.08	4.17	5.47	0.26	14.06	19.79	5.73	5.73	14.84	12.76	9.9	1.04	2.08	50.35	4.31	4.6	2.2	vc.silt	vp
215	227,75-228,00	6	0.02	0.09	0.84	1.36	0.04	1.26	0.96	0.16	0.13	0.33	0.36	0.35	0.03	0.07	115.1	3.12	3.97	1.99	vf.sand	p		215	227,75-228,00	100	0.33	1.5	14	22.67	0.67	21	16	2.67	2.17	5.5	6	5.83	0.5	1.17	115.1	3.12	3.97	1.99	vf.sand	p
216	228,25-228,50	3.92	0	0.04	0.11	0.44	0.01	0.55	0.69	0.21	0.2	0.54	0.54	0.46	0.04	0.09	48.39	4.37	4.37	2.13	vc.silt	vp		216	228,25-228,50	100	0	1.02	2.81	11.22	0.26	14.03	17.6	5.36	5.1	13.78	13.78	11.73	1.02	2.3	48.39	4.37	4.37	2.13	vc.silt	vp
217	229,50-229,75	4.53	0	0.06	0.08	0.1	0.02	0.15	0.77	0.25	0.25	0.82	0.99	0.82	0.07	0.15	21.7	5.63	4.07	2.03	c.silt	vp		217	229,50-229,75	100	0	1.32	1.77	2.21	0.44	3.31	17	5.52	5.52	18.1	21.85	18.1	1.55	3.31	21.7	5.63	4.07	2.03	c.silt	vp
218	230,50-230,75	3.88	0	0.06	0.07	0.09	0.02	0.14	0.59	0.18	0.19	0.69	0.91	0.75	0.06	0.13	20.48	5.61	4.18	2.06	c.silt	vp		218	230,50-230,75	100	0	1.55	1.8	2.32	0.52	3.61	15.21	4.64	4.9	17.78	23.45	19.33	1.55	3.35	20.48	5.61	4.18	2.06	c.silt	vp
219	231,75-232,00	3.01	0	0.04	0.06	0.03	0.01	0.06	0.38	0.16	0.18	0.66	0.74	0.54	0.05	0.1	20.03	5.64	3.76	1.91	c.silt	p		219	231,75-232,00	100	0	1.33	1.99	1	0.33	1.99	12.62	5.32	5.98	21.93	24.58	17.94	1.66	3.32	20.03	5.64	3.76	1.91	c.silt	p
220	232,75-233,00	2.29	0	0	0.04	0.04	0.01	0.08	0.34	0.12	0.13	0.44	0.53	0.43	0.04	0.09	19.78	5.66	4.04	2.01	c.silt	vp		220	232,75-233,00	100	0	0	1.75	1.75	0.44	3.49	14.85	5.24	5.68	19.21	23.14	18.78	1.75	3.93	19.78	5.66	4.04	2.01	c.silt	vp
221	233,50-233,75	5.12	0	0.03	0.05	0.06	0.03	0.08	0.9	0.32	0.32	1.03	1.14	0.9	0.08	0.18	21.03	5.57	3.41	1.77	c.silt	p		221	233,50-233,75	100	0	0.59	0.98	1.17	0.59	1.56	17.58	6.25	6.25	20.12	22.27	17.58	1.56	3.52	21.03	5.57	3.41	1.77	c.silt	p
222	234,00-234,25	3.1	0	0.11	0.09	0.15	0.01	0.53	0.6	0.17	0.18	0.49	0.39	0.29	0.03	0.06	50.19	4.32	4.38	2.13	vc.silt	vp		222	234,00-234,25	100	0	3.55	2.9	4.84	0.32	17.1	19.35	5.48	5.81	15.81	12.58	9.35	0.97	1.94	50.19	4.32	4.38	2.13	vc.silt	vp
223	235,75-236,00	3.82	0	0.01	0.05	0.05	0.01	0.07	0.49	0.19	0.21	0.81	0.99	0.76	0.06	0.12	18.67	5.74	3.39	1.76	c.silt	p		223	235,75-236,00	100	0	0.26	1.31	1.31	0.26	1.83	12.83	4.97	5.5	21.2	25.92	19.9	1.57	3.14	18.67	5.74	3.39	1.76	c.silt	p
224	236,50-236,75	4.7	0	0.02	0.04	0.06	0.02	0.09	0.55	0.2	0.22	0.92	1.29	1.05	0.09	0.15	17.07	5.87	3.5	1.81	c.silt	p		224	236,50-236,75	100	0	0.43	0.85	1.28	0.43	1.91	11.7	4.26	4.68	19.57	27.45	22.34	1.91	3.19	17.07	5.87	3.5	1.81	c.silt	p
225	237,00-237,25	3.46	0	0.04	0.06	0	0.01	0.28	0.59	0.21	0.22	0.69	0.7	0.52	0.05	0.09	25.71	5.28	3.57	1.84	c.silt	p		225	237,00-237,25	100	0	1.16	1.73	0	0.29	8.09	17.05	6.07	6.36	19.94	20.23	15.03	1.45	2.6	25.71	5.28	3.57	1.84	c.silt	p
226	238,25-238,50	3.33	0	0.01	0.04	0.03	0.01	0.08	0.36	0.15	0.16	0.65	0.9	0.76	0.06	0.12	16.67	5.91	3.77	1.92	c.silt	p		226	238,25-238,50	100	0	0.3	1.2	0.9	0.3	2.4	10.81	4.5	4.8	19.52	27.03	22.82	1.8	3.6	16.67	5.91	3.77	1.92	c.silt	p
227	239,75-240,00	4.06	0.01	0.11	0.45	0.93	0.01	0.79	0.54	0.1	0.1	0.33	0.36	0.27	0.02	0.04	97.8	3.35	4.4	2.14	vf.sand	vp		227	239,75-240,00	100	0.25	2.71	11.08	22.91	0.25	19.46	13.3	2.46	2.46	8.13	8.87	6.65	0.49	0.99	97.8	3.35	4.4	2.14	vf.sand	vp
228	241,00-241,25	4.32	0	0	0	0.01	0.03	0.01	0.52	0.2	0.22	0.93	1.23	0.98	0.09	0.1	16.34	5.94	3.24	1.7	c.silt	p		228	241,00-241,25	100	0	0	0	0.23	0.69	0.23	12.04	4.63	5.09	21.53	28.47	22.69	2.08	2.31	16.34	5.94	3.24	1.7	c.silt	p
229	242,50-242,75	5.84	0	0.05	0.05	0.17	0.03	0.86	1.54	0.43	0.4	0.98	0.7	0.47	0.05	0.11	47.47	4.4	3.41	1.77	vc.silt	p		229	242,50-242,75	100	0	0.86	0.86	2.91	0.51	14.73	26.37	7.36	6.85	16.78	11.99	8.05	0.86	1.88	47.47	4.4	3.41	1.77	vc.silt	p
230	243,75-244,00	7.67	0	0	0.1	0.28	0	0.9	1.22	0.53	0.68	1.91	1.16	0.67	0.07	0.15	39.17	4.67	3.41	1.77	vc.silt	p		230	243,75-244,00	100	0	0	1.3	3.65	0	11.73	15.91	6.91	8.87	24.9	15.12	8.74	0.91	1.96	39.17	4.67	3.41	1.77	vc.silt	p
231	248,25-248,50	5.76	0.06	0.16	0.14	0.22	0	0.58	0.53	0.21	0.29	1.18	1.24	0.91	0.08	0.16	30	5.06	5.11	2.35	c.silt	vp		231	248,25-248,50	100	1.04	2.78	2.43	3.82	0	10.07	9.2	3.65	5.03	20.49	21.53	15.8	1.39	2.78	30	5.06	5.11	2.35	c.silt	vp
232	250,00-250,25	6.49	0	0.03	0.06	0.81	0.01	2.73	1.05	0.15	0.16	0.45	0.48	0.45	0.04	0.07	80.51	3.64	3.4	1.77	vf.sand	p		232	250,00-250,25	100	0	0.46	0.92	12.48	0.15	42.06	16.18	2.31	2.47	6.93	7.4	6.93	0.62	1.08	80.51	3.64	3.4	1.77	vf.sand	p
233	250,50-250,75	6.48	0	0.02	0.09	1.45	0	2.36	1.05	0.14	0.16	0.45	0.39	0.29	0.03	0.05	107.6	3.22	3.09	1.63	vf.sand	p		233	250,50-250,75	100	0	0.31	1.39	22.38	0	36.42	16.2	2.16	2.47	6.94	6.02	4.48	0.46	0.77	107.6	3.22	3.09	1.63	vf.sand	p
234	253,75-254,00	4.79	0.23	0.25	0.41	1.14	0	0.94	0.42	0.08	0.11	0.42	0.41	0.3	0.03	0.05	121,2	3.05	5.49	2.46	vf.sand	vp		234	253,75-254,00	100	4.8	5.22	8.56	23.8	0	19.62	8.77	1.67	2.3	8.77	8.56	6.26	0.63	1.04	121,2	3.05	5.49	2.46	vf.sand	vp
235	255,75-256,00	5.2	1.67	0.74	0.54	0.38	0	0.39	0.2	0.06	0.08	0.38	0.42	0.28	0.02	0.04	323,7	1.63	7.97	3	m.sand	vp		235	255,75-256,00	100	32.12	14.23	10.38	7.31	0	7.5	3.85	1.15	1.54	7.31	8.08	5.38	0.38	0.77	323,7	1.63	7.97	3	m.sand	vp
236	257,75-258,00	6.73	1.23	0.5	1.06	0.89	0	0.74	0.43	0.1	0.13	0.52	0.58	0.44	0.04	0.07	222.9	2.17	8.46	3.08	f.sand	vp		236	257,75-258,00	100	18.28	7.43	15.75	13.22	0	11	6.39	1.49	1.93	7.73	8.62	6.54	0.59	1.04	222.9	2.17	8.46	3.08	f.sand	vp
237	259,75-260,00	4.83	0.08	0.16	0.13	0.13	0	0.16	0.32	0.18	0.25	1.15	1.23	0.82	0.07	0.15	21.72	5.53	4.63	2.21	c.silt	vp		237	259,75-260,00	100	1.66	3.31	2.69	2.69	0	3.31	6.63	3.73	5.18	23.81	25.47	16.98	1.45	3.11	21.72	5.53	4.63	2.21	c.silt	vp
238	261,25-261,50	5.3	0.23	0.11	0.09	0.13	0	0.55	0.42	0.18	0.26	1.14	1.17	0.8	0.07	0.15	30.83	5.02	5.68	2.51	c.silt	vp		238	261,25-261,50	100	4.34	2.08	1.7	2.45	0	10.38	7.92	3.4	4.91	21.51	22.08	15.09	1.32	2.83	30.83	5.02	5.68	2.51	c.silt	vp
239	263,00-263,25	4.43	0.22	0.71	1.77	0.64	0	0.22	0.15	0.05	0.06	0.24	0.21	0.13	0.01	0.02	332	1.59	4.25	2.09	m.sand	vp		239	263,00-263,25	100	4.97	16.03	39.95	14.45	0	4.97	3.39	1.13	1.35	5.42	4.74	2.93	0.23	0.45	332	1.59	4.25	2.09	m.sand	vp
240	264,50-264,75	3.73	0.03	0.16	0.17	0.1	0	0.11	0.2	0.12	0.18	0.87	0.94	0.66	0.06	0.13	21.41	5.55	5.16	2.38	c.silt	vp		240	264,50-264,75	100	0.8	4.29	4.56	2.68	0	2.95	5.36	3.22	4.83	23.32	25.2	17.69	1.61	3.49	21.41	5.55	5.16	2.38	c.silt	vp
241	269,00-269,25	4.09	0	0.03	0.03	0.14	0	0.28	0.32	0.16	0.22	0.99	1.02	0.7	0.07	0.13	20,95	5.58	3.81	1.93	c.silt	p		241	269,00-269,25	100	0	0.73	0.73	3.42	0	6.85	7.82	3.91	5.38	24.21	24.94	17.11	1.71	3.18	20.95	5.58	3.81	1.93	c.silt	p
242	269,75-270,00	3.74	0.03	0.07	0.08	0.08	0	0.1	0.32	0.16	0.23	0.97	0.92	0.61	0.06	0.11	21.29	5.53	3.96	1.99	c.silt	p		242	269,75-270,00	100	0.8	1.87	2.14	2.14	0	2.67	8.56	4.28	6.15	25.94	24.6	16.31	1.6	2.94	21.29	5.53	3.96	1.99	c.silt	p
243	272,50-272,75	5.66	0	0.2	0.16	0.13	0	0.32	0.38	0.24	0.34	1.43	1.33	0.88	0.08	0.17	23.55	5.41	4.4	0.14	c.silt	vp		243	272,50-272,75	100	0	3.53	2.83	2.3	0	5.65	6.71	4.24	6.01	25.27	23.5	15.55	1.41	3	23.55	5.41	4.4	2.14	c.silt	vp
244	273,25-273,50	3.14	0	0.02	0.06	0.13	0	0.28	0.34	0.18	0.25	0.83	0.58	0.35	0.04	0.08	30.55	5.03	3.54	1.82	c.silt	p		244	273,25-273,50	100	0	0.64	1.91	4.14	0	8.92	10.83	5.73	7.96	26.43	18.47	11.15	1.27	2.55	30.55	5.03	3.54	1.82	c.silt	p
245	274,50-274,75	5.92	0	0.01	0.06	0.13	0	0.49	0.52	0.19	0.27	1.3	1.51	1.14	0.11	0.19	19.63	5.67	3.92	1.97	c.silt	p		245	274,50-274,75	100	0	0.17	1.01	2.2	0	8.28	8.78	3.21	4.56	21.96	25.51	19.26	1.86	3.21	19.63	5.67	3.92	1.97	c.silt	p
246	276,00-276,25	4.02	0	0.01	0.05	0.05	0	0.29	0.35	0.13	0.17	0.79	1.03	0.91	0.09	0.15	17.22	5.86	4.19	2.07	c.silt	vp		246	276,00-276,25	100	0	0.25	1.24	1.24	0	7.21	8.71	3.23	4.23	19.65	25.62	22.64	2.24	3.73	17.22	5.86	4.19	2.07	c.silt	vp
247	278,75-279,00	4.53	0.26	0.16	0.28	0.73	0	0.51	0.45	0.1	0.14	0.6	0.67	0.5	0.04	0.09	64.56	3.95	6.5	2.7	vf.sand	vp		247	278,75-279,00	100	5.74	3.53	6.18	16.11	0	11.26	9.93	2.21	3.09	13.25	14.79	11.04	0.88	1.99	64.56	3.95	6.5	2.7	vf.sand	vp
248	280,75-281,00	5.74	0.8	0.85	1.27	1.18	0	0.45	0.22	0.06	0.08	0.32	0.28	0.18	0.02	0.03	327.1	1.61	5.09	2.35	m.sand	vp		248	280,75-281,00	100	13.94	14.81	22.13	20.56	0	7.84	3.83	1.05	1.39	5.57	4.88	3.14	0.35	0.52	327.1	1.61	5.09	2.35	m.sand	vp
249	283,00-283,25	3.24	0.2	0.42	0.73	0.55	0	0.24	0.21	0.06	0.08	0.3	0.27	0.14	0.01	0.03	196.5	2.35	6.07	2.6	f.sand	vp		249	283,00-283,25	100	6.17	12.96	22.53	16.98	0	7.41	6.48	1.85	2.47	9.26	8.33	4.32	0.31	0.93	196.5	2.35	6.07	2.6	f.sand	vp
250	285,25.285,50	7.03	0.87	0.36	0.48	0.66	0	0.64	0.47	0.16	0.23	0.98	1.11	0.86	0.07	0.14	88.15	3.5	9.07	3.18	vf.sand	vp		250	285,25.285,50	100	12.38	5.12	6.83	9.39	0	9.11	6.69	2.28	3.27	13.9	15.8	12.24	1	1.99	88.15	3.5	9.07	3.18	vf.sand	vp
251	292,25-292,50	4.18	0.17	0.19	0.18	0.19	0	0.33	0.61	0.21	0.26	0.79	0.64	0.48	0.04	0.09	49.96	4.32	5.81	2.54	vc.silt	vp		251	292,25-292,50	100	4.07	4.55	4.31	4.55	0	7.89	14.59	5.02	6.22	18.9	15.31	11.48	0.96	2.15	49.96	4.32	5.81	2.54	vc.silt	vp
252	293,25-293,50	7.15	0.15	0.09	0.12	0.4	0	0.57	0.86	0.5	0.62	1.73	1.15	0.72	0.07	0.17	38.83	4.69	4.22	2.08	vc.silt	vp		252	293,25-293,50	100	2.1	1.26	1.68	5.59	0	7.97	12.03	6.99	8.67	24.2	16.08	10.07	0.98	2.38	38.83	4.69	4.22	2.08	vc.silt	vp
253	294,50-294,75	5.78	0.02	0.09	0.39	0.6	0	0.51	0.42	0.22	0.3	1.2	1.12	0.73	0.06	0.12	45.12	4.47	5.24	2.39	vc.silt	vp		253	294,50-294,75	100	0.35	1.56	6.75	10.38	0	8.82	7.27	3.81	5.19	20.76	19.38	12.63	1.04	2.08	45.12	4.47	5.24	2.39	vc.silt	vp
254	297,75-298,00	5.08	0	0.06	0.03	0.16	0	0.53	0.78	0.31	0.42	1.32	0.84	0.47	0.05	0.11	33.07	4.92	3.18	1.67	vc.silt	p		254	297,75-298,00	100	0	1.18	0.59	3.15	0	10.43	15.35	6.1	8.27	25.98	16.54	9.25	0.98	2.17	33.07	4.92	3.18	1.67	vc.silt	p
255	299,25-299,50	4.42	0	0.05	0.04	0.13	0	0.39	0.49	0.26	0.37	1.24	0.83	0.47	0.05	0.1	30.21	5.05	3.24	1.69	c.silt	p		255	299,25-299,50	100	0	1.13	0.9	2.94	0	8.82	11.09	5.88	8.37	28.05	18.78	10.63	1.13	2.26	30.21	5.05	3.24	1.69	c.silt	p
256	305,50-305,75	3.99	0	0.03	0.07	0.13	0	0.39	0.43	0.26	0.34	1.07	0.72	0.42	0.04	0.09	31.36	5	3.41	1.77	vc.silt	p		256	305,50-305,75	100	0	0.75	1.75	3.26	0	9.77	10.78	6.52	8.52	26.82	18.05	10.53	1	2.26	31.36	5	3.41	1.77	vc.silt	p
257	309,00-309,25	4.47	0	0.01	0.04	0.1	0	0.59	0.87	0.28	0.34	1.01	0.7	0.4	0.04	0.09	39.38	4.67	3.39	1.76	vc.silt	p		257	309,00-309,25	100	0	0.22	0.89	2.24	0	13.2	19.46	6.26	7.61	22.6	15.66	8.95	0.89	2.01	39.38	4.67	3.39	1.76	vc.silt	p
258	311,25-311,50	2.98	0	0.05	0.19	0.66	0	0.41	0.44	0.1	0.13	0.43	0.32	0.19	0.02	0.04	73.56	3.77	4.42	2.14	vf.sand	vp		258	311,25-311,50	100	0	1.68	6.38	22.15	0	13.76	14.77	3.36	4.36	14.43	10.74	6.38	0.67	1.34	73.56	3.77	4.42	2.14	vf.sand	vp
259	315,25-315,50	4.67	0	0.06	0.08	0.6	0	1.09	0.5	0.15	0.21	0.79	0.66	0.42	0.04	0.07	53.89	4.21	4.04	2.01	vc.silt	vp		259	315,25-315,50	100	0	1.28	1.71	12.85	0	23.34	10.71	3.21	4.5	16.92	14.13	8.99	0.86	1.5	53.89	4.21	4.04	2.01	vc.silt	vp
260	317,00-317,25	5.06	0	0.03	0.13	0.11	0	0.28	0.69	0.22	0.29	1.07	1.1	0.9	0.08	0.16	21.91	5.51	4.05	2.02	c.silt	vp		260	317,00-317,25	100	0	0.59	2.57	2.17	0	5.53	13.64	4.35	5.73	21.15	21.74	17.79	1.58	3.16	21.91	5.51	4.05	2.02	c.silt	vp
261	318,00-318,25	3.89	0	0.02	0.03	0.29	0	0.4	0.52	0.15	0.2	0.76	0.77	0.58	0.06	0.11	30.96	5.01	4.49	2.17	c.silt	vp		261	318,00-318,25	100	0	0.51	0.77	7.46	0	10.28	13.37	3.86	5.14	19.54	19.79	14.91	1.54	2.83	30.96	5.01	4.49	2.17	c.silt	vp
262	321,00-321,25	5.47	0	0.01	0.04	0.05	0	0.4	0.94	0.38	0.46	1.28	0.96	0.71	0.07	0.17	27.4	5.19	3.36	1.75	c.silt	p		262	321,00-321,25	100	0	0.18	0.73	0.91	0	7.31	17.18	6.95	8.41	23.4	17.55	12.98	1.28	3.11	27.4	5.19	3.36	1.75	c.silt	p
263	323,25-323,50	6.26	0	0	0.1	0.3	0.9	0.81	0.78	0.33	0.42	1.12	0.77	0.55	0.05	0.13	52.7	4.25	4.03	2.01	vc.silt	vp		263	323,25-323,50	100	0	0	1.6	4.79	14.38	12.94	12.46	5.27	6.71	17.89	12.3	8.79	0.8	2.08	52.7	4.25	4.03	2.01	vc.silt	vp
264	325,75-326,00	3.41	0.01	0.03	0.1	0.4	0	0.41	0.4	0.1	0.14	0.57	0.64	0.49	0.04	0.08	38.24	4.71	4.74	2.24	vc.silt	vp		264	325,75-326,00	100	0.29	0.88	2.93	11.73	0	12.02	11.73	2.93	4.11	16.72	18.77	14.37	1.17	2.35	38.24	4.71	4.74	2.24	vc.silt	vp
265	326,75-327,00	2.37	0	0.08	0.28	0.6	0	0.3	0.16	0.05	0.07	0.29	0.29	0.2	0.02	0.03	87.59	3.51	5.01	2.33	vf.sand	vp		265	326,75-327,00	100	0	3.38	11.81	25.32	0	12.66	6.75	2.11	2.95	12.24	12.24	8.44	0.84	1.27	87.59	3.51	5.01	2.33	vf.sand	vp
266	328,50-328,75	4.16	0	0.01	0.02	0.12	0.01	0.48	0.78	0.2	0.21	0.63	0.75	0.76	0.07	0.12	24.56	5.35	3.98	1.99	c.silt	p		266	328,50-328,75	100	0	0.24	0.48	2.88	0.24	11.54	18.75	4.81	5.05	15.14	18.03	18.27	1.68	2.88	24.56	5.35	3.98	1.99	c.silt	p
267	331,50-331,75	4.24	0	0	0.08	0.24	0.01	0.98	0.88	0.24	0.25	0.6	0.48	0.37	0.03	0.08	52.66	4.25	3.76	1.91	vc.silt	p		267	331,50-331,75	100	0	0	1.89	5.66	0.24	23.11	20.75	5.66	5.9	14.15	11.32	8.73	0.71	1.89	52.66	4.25	3.76	1.91	vc.silt	p
268	334,50-334,75	2.9	0	0	0.03	0.33	0.01	0.53	0.65	0.17	0.16	0.39	0.31	0.25	0.02	0.05	55.28	4.12	3.82	1.93	vc.silt	p		268	334,50-334,75	100	0	0	1.03	11.38	0.34	18.28	22.41	5.86	5.52	13.45	10.69	8.62	0.69	1.72	55.28	4.12	3.82	1.93	vc.silt	p
269	336,50-336,75	1.74	0	0.02	0.06	0.07	0.01	0.1	0.31	0.08	0.08	0.27	0.35	0.31	0.03	0.05	23.98	5.38	4.32	2.11	c.silt	vp		269	336,50-336,75	100	0	1.15	3.45	4.02	0.57	5.75	17.82	4.6	4.6	15.52	20.11	17.82	1.72	2.87	23.98	5.38	4.32	2.11	c.silt	vp
270	343,00-342,25	4.68	0	0	0.06	0.12	0.03	0.45	0.93	0.25	0.25	0.8	0.88	0.71	0.07	0.13	26.88	5.22	3.72	1.9	c.silt	p		270	343,00-342,25	100	0	0	1.28	2.56	0.64	9.62	19.87	5.34	5.34	17.09	18.8	15.17	1.5	2.78	26.88	5.22	3.72	1.9	c.silt	p
271	349,75-350,00	4.92	0	0.01	0.11	0.41	0.02	0.55	0.9	0.35	0.36	0.92	0.65	0.47	0.05	0.12	44.68	4.48	4.01	2	vc.silt	vp		271	349,75-350,00	100	0	0.2	2.24	8.33	0.41	11.18	18.29	7.11	7.32	18.7	13.21	9.55	1.02	2.44	44.68	4.48	4.01	2	vc.silt	vp
272	351,75-352,00	3.21	0	0.02	0.07	0.31	0.01	0.59	0.47	0.15	0.16	0.45	0.45	0.41	0.04	0.08	44.54	4.5	4.45	2.15	vc.silt	vp		272	351,75-352,00	100	0	0.62	2.18	9.66	0.31	18.38	14.64	4.67	4.98	14.02	14.02	12.77	1.25	2.49	44.54	4.5	4.45	2.15	vc.silt	vp
273	353,00-353,25	2.6	0	0	0.09	0.12	0.01	0.26	0.31	0.13	0.14	0.47	0.51	0.43	0.04	0.09	28.44	5.14	4.77	2.25	c.silt	vp		273	353,00-353,25	100	0	0	3.46	4.62	0.38	10	11.92	5	5.38	18.08	19.62	16.54	1.54	3.46	28.44	5.14	4.77	2.25	c.silt	vp
274	354,25-354,50	4.7	0	0.02	0.03	0.06	0	0.07	0.33	0.15	0.21	1.06	1.41	1.09	0.1	0.17	14.43	6.12	3.34	1.74	m.silt	p		274	354,25-354,50	100	0	0.43	0.64	1.28	0	1.49	7.02	3.19	4.47	22.55	30	23.19	2.13	3.62	14.43	6.12	3.34	1.74	m.silt	p
275	355,50-355,75	4.55	0	0	0.05	0.16	0.02	0.31	0.77	0.17	0.19	0.79	1.01	0.85	0.09	0.14	21.52	5.54	4.05	2.02	c.silt	vp		275	355,50-355,75	100	0	0	1.1	3.52	0.44	6.81	16.92	3.74	4.18	17.36	22.2	18.68	1.98	3.08	21.52	5.54	4.05	2.02	c.silt	vp
276	359,75-360,00	5.38	0	0	0.04	0.12	0.02	0.5	0.73	0.26	0.28	0.9	1.12	1.11	0.11	0.19	20.33	5.62	4.22	2.08	c.silt	vp		276	359,75-360,00	100	0	0	0.74	2.23	0.37	9.29	13.57	4.83	5.2	16.73	20.82	20.63	2.04	3.53	20.33	5.62	4.22	2.08	c.silt	vp
277	360,75-361,00	3.28	0.01	0.01	0.06	0.09	0.01	0.31	0.5	0.14	0.15	0.54	0.68	0.6	0.06	0.12	22.34	5.48	4.38	2.13	c.silt	vp		277	360,75-361,00	100	0.3	0.3	1.83	2.74	0.3	9.45	15.24	4.27	4.57	16.46	20.73	18.29	1.83	3.66	22.34	5.48	4.38	2.13	c.silt	vp
278	361,50-361,75	5.41	0	0.04	0.07	0.07	0.04	0.31	0.8	0.25	0.27	0.93	1.17	1.15	0.12	0.19	19.25	5.7	4.22	2.08	c.silt	vp		278	361,50-361,75	100	0	0.74	1.29	1.29	0.74	5.73	14.79	4.62	4.99	17.19	21.63	21.26	2.22	3.51	19.25	5.7	4.22	2.08	c.silt	vp
279	363,00-363,25	3.88	0.01	0	0.03	0.07	0.02	0.16	0.61	0.21	0.22	0.73	0.85	0.75	0.07	0.15	19.88	5.65	4.04	2.02	c.silt	vp		279	363,00-363,25	100	0.26	0	0.77	1.8	0.52	4.12	15.72	5.41	5.67	18.81	21.91	19.33	1.8	3.87	19.88	5.65	4.04	2.02	c.silt	vp
280	365,75-366,00	4.89	0	0	0.04	0.2	0.02	0.4	1.04	0.3	0.29	0.77	0.83	0.77	0.07	0.16	26.71	5.23	3.94	1.98	c.silt	p		280	365,75-366,00	100	0	0	0.82	4.09	0.41	8.18	21.27	6.13	5.93	15.75	16.97	15.75	1.43	3.27	26.71	5.23	3.94	1.98	c.silt	p
281	367,50-367,75	5.72	0	0	0.06	0.31	0.04	0.43	1.22	0.38	0.37	0.93	0.83	0.83	0.1	0.22	27.81	5.17	4.22	2.08	c.silt	vp		281	367,50-367,75	100	0	0	1.05	5.42	0.7	7.52	21.33	6.64	6.47	16.26	14.51	14.51	1.75	3.85	27.81	5.17	4.22	2.08	c.silt	vp
282	369,25-369,50	3.89	0	0.02	0.07	0.12	0.03	0.36	0.98	0.25	0.25	0.65	0.56	0.45	0.05	0.1	34.59	4.85	3.51	1.81	vc.silt	p		282	369,25-369,50	100	0	0.51	1.8	3.08	0.77	9.25	25.19	6.43	6.43	16.71	14.4	11.57	1.29	2.57	34.59	4.85	3.51	1.81	vc.silt	p
283	373,50-373,75	4.5	0	0	0.07	0.09	0.03	0.29	0.88	0.28	0.28	0.81	0.82	0.72	0.08	0.15	24.51	5.35	3.85	1.95	c.silt	p		283	373,50-373,75	100	0	0	1.56	2	0.67	6.44	19.56	6.22	6.22	18	18.22	16	1.78	3.33	24.51	5.35	3.85	1.95	c.silt	p
284	374,00-374,25	6.18	0	0.01	0.06	0.09	0.04	0.37	1.15	0.37	0.37	1.12	1.17	1.08	0.13	0.22	22.31	5.47	4.02	2.01	c.silt	vp		284	374,00-374,25	100	0	0.16	0.97	1.46	0.65	5.99	18.61	5.99	5.99	18.12	18.93	17.48	2.1	3.56	22.31	5.47	4.02	2.01	c.silt	vp
285	378,25-378,50	3.82	0	0	0.04	0.12	0.01	0.46	0.95	0.34	0.34	0.67	0.4	0.34	0.05	0.1	42.93	4.54	3.49	1.8	vc.silt	p		285	378,25-378,50	100	0	0	1.05	3.14	0.26	12.04	24.87	8.9	8.9	17.54	10.47	8.9	1.31	2.62	42.93	4.54	3.49	1.8	vc.silt	p
286	380,25-380,50	6.56	0	0	0.04	0.11	0.05	0.46	2.09	0.47	0.44	0.96	0.76	0.74	0.07	0.37	31.33	5	4.21	2.08	vc.silt	vp		286	380,25-380,50	100	0	0	0.61	1.68	0.76	7.01	31.86	7.16	6.71	14.63	11.59	11.28	1.07	5.64	31.33	5	4.21	2.08	vc.silt	vp
287	387,75-388,00	5.03	0	0	0.04	0.06	0.09	0.24	1.1	0.3	0.3	1.06	0.96	0.66	0.08	0.14	27.43	5.19	3.43	1.78	c.silt	p		287	387,75-388,00	100	0	0	0.8	1.19	1.79	4.77	21.87	5.96	5.96	21.07	19.09	13.12	1.59	2.78	27.43	5.19	3.43	1.78	c.silt	p
288	391,00-391,25	3.56	0	0	0.04	0.1	0.03	0.22	0.68	0.17	0.17	0.58	0.72	0.65	0.07	0.13	21.91	5.51	4.17	2.06	c.silt	vp		288	391,00-391,25	100	0	0	1.12	2.81	0.84	6.18	19.1	4.78	4.78	16.29	20.22	18.26	1.97	3.65	21.91	5.51	4.17	2.06	c.silt	vp
289	392,00-392,25	3.27	0	0	0.03	0.06	0.03	0.12	0.58	0.16	0.17	0.63	0.72	0.59	0.06	0.12	20.84	5.59	3.96	1.94	c.silt	p		289	392,00-392,25	100	0	0	0.92	1.83	0.92	3.67	17.74	4.89	5.2	19.27	22.02	18.04	1.83	3.67	20.84	5.59	3.96	1.94	c.silt	p
290	393,25-393,50	4.87	0	0	0.04	0.24	0.02	0.4	1.15	0.36	0.38	0.96	0.66	0.47	0.06	0.13	35.2	4.83	3.4	1.77	vc.silt	p		290	393,25-393,50	100	0	0	0.82	4.93	0.41	8.21	23.61	7.39	7.8	19.71	13.55	9.65	1.23	2.67	35.2	4.83	3.4	1.77	vc.silt	p
291	394,75-395,00	3.24	0	0	0.03	0.12	0.02	0.31	0.68	0.2	0.2	0.57	0.54	0.43	0.05	0.09	30.01	5.06	3.64	1.86	c.silt	p		291	394,75-395,00	100	0	0	0.93	3.7	0.62	9.57	20.99	6.17	6.17	17.59	16.67	13.27	1.54	2.78	30.01	5.06	3.64	1.86	c.silt	p
292	395,50-395,75	3.27	0	0	0.01	0.05	0.03	0.17	0.72	0.15	0.13	0.42	0.66	0.7	0.04	0.19	18.83	5.73	4.88	2.29	c.silt	vp		292	395,50-395,75	100	0	0	0.31	1.53	0.92	5.2	22.02	4.59	3.98	12.84	20.18	21.41	1.22	5.81	18.83	5.73	4.88	2.29	c.silt	vp
293	397,00-397,25	4.85	0	0	0.01	0.06	0.05	0.19	1.09	0.25	0.23	0.72	0.98	1.01	0.09	0.17	20.27	5.63	3.98	1.99	c.silt	p		293	397,00-397,25	100	0	0	0.21	1.24	1.03	3.92	22.47	5.15	4.74	14.85	20.21	20.82	1.86	3.51	20.27	5.63	3.98	1.99	c.silt	p
294	399,50-399,75	3.96	0	0.01	0.08	0.27	0.02	0.6	0.89	0.16	0.15	0.45	0.58	0.58	0.06	0.11	39.9	4.65	4.62	2.21	vc.silt	vp		294	399,50-399,75	100	0	0.25	2.02	6.82	0.51	15.15	22.47	4.04	3.79	11.36	14.65	14.65	1.52	2.78	39.9	4.65	4.62	2.21	vc.silt	vp
295	401,50-401,75	4.05	0	0	0.01	0.01	0.09	0.28	1.12	0.25	0.23	0.62	0.67	0.61	0.05	0.11	28.48	5.13	3.55	1.83	c.silt	p		295	401,50-401,75	100	0	0	0.25	0.25	2.22	6.91	27.65	6.17	5.68	15.31	16.54	15.06	1.23	2.72	28.48	5.13	3.55	1.83	c.silt	p
296	402,75-403,00	5.2	0	0	0.02	0.03	0.04	0.45	1.62	0.38	0.35	0.74	0.65	0.68	0.07	0.17	32.07	4.96	3.49	1.8	vc.silt	p		296	402,75-403,00	100	0	0	0.38	0.58	0.77	8.65	31.15	7.31	6.73	14.23	12.5	13.08	1.35	3.27	32.07	4.96	3.49	1.8	vc.silt	p
297	405,25-405,50	5.58	0	0	0.03	0.04	0.16	0.35	2.18	0.33	0.3	0.65	0.59	0.64	0.05	0.26	35.75	4.81	3.76	1.91	vc.silt	p		297	405,25-405,50	100	0	0	0.54	0.72	2.87	6.27	39.07	5.91	5.38	11.65	10.57	11.47	0.9	4.66	35.75	4.81	3.76	1.91	vc.silt	p
298	415,75-416,00	5.21	0	0.01	0.15	0.41	0.06	0.48	1.57	0.29	0.28	0.61	0.53	0.54	0.04	0.24	47.46	4.4	4.56	2.2	vc.silt	vp		298	415,75-416,00	100	0	0.19	2.88	7.87	1.15	9.21	30.13	5.57	5.37	11.71	10.17	10.36	0.77	4.61	47.46	4.4	4.56	2.2	vc.silt	vp
299	417,00-417,25	2.37	0.17	0.11	0.1	0.15	0.04	0.31	0.55	0.1	0.09	0.24	0.24	0.2	0.02	0.05	79.77	3.65	6.71	2.75	vf.sand	vp		299	417,00-417,25	100	7.17	4.64	4.22	6.33	1.69	13.08	23.21	4.22	3.8	10.13	10.13	8.44	0.84	2.11	79.77	3.65	6.71	2.75	vf.sand	vp
300	418,75-419,00	4.08	0.01	0.04	0.51	0.92	0.05	0.81	0.68	0.1	0.09	0.26	0.27	0.25	0.03	0.06	104.5	3.26	4.24	2.08	vf.sand	vp		300	418,75-419,00	100	0.25	0.98	12.5	22.55	1.23	19.85	16.67	2.45	2.21	6.37	6.62	6.13	0.74	1.47	104.5	3.26	4.24	2.08	vf.sand	vp
301	420,25-420,50	4.64	0	0.14	0.34	0.6	0.05	0.51	1.01	0.18	0.17	0.49	0.51	0.48	0.05	0.11	62.81	3.99	5.25	2.39	vf.sand	vp		301	420,25-420,50	100	0	3.02	7.33	12.93	1.08	10.99	21.77	3.88	3.66	10.56	10.99	10.34	1.08	2.37	62.81	3.99	5.25	2.39	vf.sand	vp
302	424,50-424,75	3.51	0	0.02	0.03	0.06	0	0.14	0.27	0.15	0.2	0.86	0.9	0.68	0.06	0.14	17.6	5.83	3.82	1.93	c.silt	p		302	424,50-424,75	100	0	0.57	0.85	1.71	0	3.99	7.69	4.27	5.7	24.5	25.64	19.37	1.71	3.99	17.6	5.83	3.82	1.93	c.silt	p
303	429,75-430,00	5.39	0	0	0.08	0.31	0	0.66	1.02	0.28	0.33	0.99	0.85	0.67	0.06	0.14	38.14	4.71	4.04	2.01	vc.silt	vp		303	429,75-430,00	100	0	0	1.48	5.75	0	12.24	18.92	5.19	6.12	18.37	15.77	12.43	1.11	2.6	38.14	4.71	4.04	2.01	vc.silt	vp
304	432,25-432,50	3.28	0	0	0.03	0.13	0	0.15	0.3	0.15	0.19	0.78	0.8	0.58	0.06	0.11	20.07	5.64	3.85	1.94	c.silt	p		304	432,25-432,50	100	0	0	0.91	3.96	0	4.57	9.15	4.57	5.79	23.78	24.39	17.68	1.83	3.35	20.07	5.64	3.85	1.94	c.silt	p
305	432,75-433,00	3.52	0	0	0.04	0.11	0	0.13	0.33	0.16	0.2	0.82	0.88	0.66	0.06	0.13	18.91	5.72	3.88	1.96	c.silt	p		305	432,75-433,00	100	0	0	1.14	3.13	0	3.69	9.38	4.55	5.68	23.3	25	18.75	1.7	3.69	18.91	5.72	3.88	1.96	c.silt	p
306	434,00-434,25	3.7	0	0	0.03	0.05	0	0.06	0.33	0.17	0.23	0.99	0.99	0.66	0.06	0.13	17.89	5.8	3.17	1.67	c.silt	p		306	434,00-434,25	100	0	0	0.81	1.35	0	1.62	8.92	4.59	6.22	26.76	26.76	17.84	1.62	3.51	17.89	5.8	3.17	1.67	c.silt	p
307	435,75-436,00	3.07	0	0	0.1	0.07	0	0.08	0.27	0.13	0.17	0.71	0.78	0.6	0.05	0.11	18.51	5.76	4.09	2.03	c.silt	vp		307	435,75-436,00	100	0	0	3.26	2.28	0	2.61	8.79	4.23	5.54	23.13	25.41	19.54	1.63	3.58	18.51	5.76	4.09	2.03	c.silt	vp
308	438,75-439,00	1.21	0	0	0.04	0.03	0	0.04	0.15	0.07	0.08	0.29	0.27	0.19	0.02	0.03	23.22	5.43	3.79	1.92	c.silt	p		308	438,75-439,00	100	0	0	3.31	2.48	0	3.31	12.4	5.79	6.61	23.97	22.31	15.7	1.65	2.48	23.22	5.43	3.79	1.92	c.silt	p
309	441,00-441,25	3.17	0.01	0.03	0.04	0.16	0	0.31	0.32	0.12	0.16	0.69	0.7	0.49	0.05	0.09	28.46	5.14	4.47	2.62	c.silt	vp		309	441,00-441,25	100	0.32	0.95	1.26	5.05	0	9.78	10.09	3.79	5.05	21.77	22.08	15.46	1.58	2.84	28.46	5.14	4.47	2.62	c.silt	vp
310	442,00-442,25	3.13	0	0.08	0.05	0.14	0	0.27	0.43	0.15	0.18	0.66	0.62	0.43	0.04	0.08	32.3	4.95	4.26	2.09	vc.silt	vp		310	442,00-442,25	100	0	2.56	1.6	4.47	0	8.63	13.74	4.79	5.75	21.09	19.81	13.74	1.28	2.56	32.3	4.95	4.26	2.09	vc.silt	vp
311	445,00-445,25	6.54	0	0.01	0.02	0.07	0.01	0.32	0.92	0.34	0.39	1.27	1.46	1.37	0.13	0.23	18.31	5.77	4.01	2	c.silt	vp		311	445,00-445,25	100	0	0.15	0.31	1.07	0.15	4.89	14.07	5.2	5.96	19.42	22.32	20.95	1.99	3.52	18.31	5.77	4.01	2	c.silt	vp
312	447,75-448,00	4.51	0.02	0.04	0.05	0.22	0	0.76	1.08	0.24	0.25	0.67	0.59	0.47	0.04	0.08	47.39	4.4	3.86	1.95	vc.silt	p		312	447,75-448,00	100	0.44	0.89	1.11	4.88	0	16.85	23.95	5.32	5.54	14.86	13.08	10.42	0.89	1.77	47.39	4.4	3.86	1.95	vc.silt	p
313	448,75-449,00	3.69	0.01	0.09	0.19	0.78	0	0.99	0.47	0.09	0.11	0.35	0.32	0.23	0.02	0.04	93.74	3.42	4.18	2.06	vf.sand	vp		313	448,75-449,00	100	0.27	2.44	5.15	21.14	0	26.83	12.74	2.44	2.98	9.49	8.67	6.23	0.54	1.08	93.74	3.42	4.18	2.06	vf.sand	vp
314	449,75-450,00	2.31	0.07	0.11	0.28	0.61	0	0.37	0.27	0.06	0.06	0.18	0.15	0.12	0.01	0.02	138	2.86	4.78	2.26	f.sand	vp		314	449,75-450,00	100	3.03	4.76	12.12	26.41	0	16.02	11.69	2.6	2.6	7.79	6.49	5.19	0.43	0.87	138	2.86	4.78	2.26	f.sand	vp
315	452,50-452,75	5.41	1.13	0.71	0.83	0.77	0	0.36	0.43	0.1	0.1	0.3	0.33	0.29	0.02	0.04	263.2	1.93	6.01	2.59	m.sand	vp		315	452,50-452,75	100	20.89	13.12	15.34	14.23	0	6.65	7.95	1.85	1.85	5.55	6.1	5.36	0.37	0.74	263.2	1.93	6.01	2.59	m.sand	vp
316	454,50-454,75	5.62	1.76	1.02	0.83	0.45	0	0.27	0.32	0.09	0.09	0.26	0.25	0.22	0.02	0.04	374.4	1.42	4.66	2.22	m.sand	vp		316	454,50-454,75	100	31.32	18.15	14.77	8.01	0	4.8	5.69	1.6	1.6	4.63	4.45	3.91	0.36	0.71	374.4	1.42	4.66	2.22	m.sand	vp
317	459,75-460,00	4.02	0.16	0.18	0.13	0.16	0	0.72	0.78	0.21	0.24	0.61	0.43	0.31	0.03	0.06	58.02	4.11	4.68	2.23	vc.silt	vp		317	459,75-460,00	100	3.98	4.48	3.23	3.98	0	17.91	19.4	5.22	5.97	15.17	10.7	7.71	0.75	1.49	58.02	4.11	4.68	2.23	vc.silt	vp
318	464,50-464,75	4.48	0.05	0.14	0.12	0.25	0	0.64	1.16	0.25	0.27	0.69	0.49	0.32	0.03	0.07	56.19	4.15	4.04	2.01	vc.silt	vp		318	464,50-464,75	100	1.12	3.13	2.68	5.58	0	14.29	25.89	5.58	6.03	15.4	10.94	7.14	0.67	1.56	56.19	4.15	4.04	2.01	vc.silt	vp
319	467,00-467,25	4.29	0.05	0.09	0.13	0.39	0	0.56	1.06	0.23	0.26	0.64	0.45	0.33	0.03	0.07	57.64	4.12	4.14	2.05	vc.silt	vp		319	467,00-467,25	100	1.17	2.1	3.03	9.09	0	13.05	24.71	5.36	6.06	14.92	10.49	7.69	0.7	1.63	57.64	4.12	4.14	2.05	vc.silt	vp
320	470,25-470,50	2.09	0	0.02	0.03	0.09	0	0.21	0.4	0.11	0.13	0.43	0.37	0.24	0.02	0.04	36.99	4.76	3.79	1.92	vc.silt	p		320	470,25-470,50	100	0	0.96	1.44	4.31	0	10.05	19.14	5.26	6.22	20.57	17.7	11.48	0.96	1.91	36.99	4.76	3.79	1.92	vc.silt	p
321	472,25-472,50	1.93	0	0.02	0.03	0.09	0	0.21	0.4	0.09	0.11	0.38	0.33	0.21	0.02	0.04	38.72	4.69	3.85	1.95	vc.silt	p		321	472,25-472,50	100	0	1.04	1.55	4.66	0	10.88	20.73	4.66	5.7	19.69	17.1	10.88	1.04	2.07	38.72	4.69	3.85	1.95	vc.silt	p
322	475,25-475,50	2.15	0.01	0.01	0.03	0.06	0	0.13	0.41	0.14	0.18	0.55	0.36	0.21	0.02	0.04	32.15	4.96	3.22	1.69	vc.silt	p		322	475,25-475,50	100	0.47	0.47	1.4	2.79	0	6.05	19.07	6.51	8.37	25.58	16.74	9.77	0.93	1.86	32.15	4.96	3.22	1.69	vc.silt	p
323	477,75-478,00	2.18	0.02	0.08	0.06	0.08	0	0.07	0.3	0.1	0.13	0.43	0.45	0.37	0.03	0.06	24.19	5.37	4.61	2.21	c.silt	vp		323	477,75-478,00	100	0.92	3.67	2.75	3.67	0	3.21	13.76	4.59	5.96	19.72	20.64	16.97	1.38	2.75	24.19	5.37	4.61	2.21	c.silt	vp
324	478,50-478,75	2.61	0.08	0.05	0.08	0.15	0	0.24	0.38	0.12	0.14	0.46	0.44	0.38	0.02	0.07	37.32	4.74	5.16	2.37	vc.silt	vp		324	478,50-478,75	100	3.07	1.92	3.07	5.75	0	9.2	14.56	4.6	5.36	17.62	16.86	14.56	0.77	2.68	37.32	4.74	5.16	2.37	vc.silt	vp
325	483,00-483,25	3.99	0.01	0.09	0.07	0.1	0	0.3	0.46	0.19	0.24	0.79	0.82	0.72	0.07	0.13	22.49	5.47	4.32	2.11	c.silt	vp		325	483,00-483,25	100	0.25	2.26	1.75	2.51	0	7.52	11.53	4.76	6.02	19.8	20.55	18.05	1.75	3.26	22.49	5.47	4.32	2.11	c.silt	vp
326	484,25-484,50	4.6	0.05	0.12	0.15	0.44	0	0.79	0.66	0.16	0.18	0.58	0.66	0.63	0.06	0.12	48.87	4.36	5.51	2.46	vc.silt	vp		326	484,25-484,50	100	1.09	2.61	3.26	9.57	0	17.17	14.35	3.48	3.91	12.61	14.35	13.7	1.3	2.61	48.87	4.36	5.51	2.46	vc.silt	vp
327	486,25-486,50	1.77	0.04	0.04	0.1	0.2	0	0.28	0.26	0.07	0.08	0.27	0.23	0.16	0.01	0.03	63.15	3.99	4.93	2.3	vf.sand	vp		327	486,25-486,50	100	2.26	2.26	5.65	11.3	0	15.82	14.69	3.95	4.52	15.25	12.99	9.04	0.56	1.69	63.15	3.99	4.93	2.3	vf.sand	vp
328	488,25-488,50	1.14	0	0.03	0.03	0.04	0	0.08	0.13	0.05	0.06	0.25	0.25	0.17	0.02	0.03	25.48	5.3	4.34	2.12	c.silt	vp		328	488,25-488,50	100	0	2.63	2.63	3.51	0	7.02	11.4	4.39	5.26	21.93	21.93	14.91	1.75	2.63	25.48	5.3	4.34	2.12	c.silt	vp
329	490,25-490,50	2.01	0	0	0.02	0.08	0	0.1	0.24	0.09	0.11	0.41	0.46	0.39	0.04	0.07	19.81	5.66	4.1	2.04	v.silt	vp		329	490,25-490,50	100	0	0	1	3.98	0	4.98	11.94	4.48	5.47	20.4	22.89	19.4	1.99	3.48	19.81	5.66	4.1	2.04	v.silt	vp
330	491,50-491,75	1.93	0	0.01	0.02	0.07	0	0.13	0.18	0.1	0.11	0.38	0.44	0.39	0.03	0.07	19.81	5.66	4.24	2.08	c.silt	vp		330	491,50-491,75	100	0	0.52	1.04	3.63	0	6.74	9.33	5.18	5.7	19.69	22.8	20.21	1.55	3.63	19.81	5.66	4.24	2.08	c.silt	vp
331	492,75-493,00	1.1	0	0	0.05	0.06	0	0.13	0.15	0.05	0.06	0.21	0.21	0.15	0.01	0.02	37.12	4.75	4.22	2.08	vc.silt	vp		331	492,75-493,00	100	0	0	4.55	5.45	0	11.82	13.64	4.55	5.45	19.09	19.09	13.64	0.91	1.82	37.12	4.75	4.22	2.08	vc.silt	vp
332	493,75-494,00	0.82	0	0.01	0.02	0.03	0	0.1	0.16	0.05	0.06	0.15	0.12	0.09	0.01	0.02	40.37	4.63	3.99	2	vc.silt	p		332	493,75-494,00	100	0	1.22	2.44	3.66	0	12.2	19.51	6.1	7.32	18.29	14.63	10.98	1.22	2.44	40.37	4.63	3.99	2	vc.silt	p
333	495,75-496,00	0.79	0.01	0.01	0.01	0.03	0	0.11	0.19	0.06	0.05	0.13	0.09	0.07	0.01	0.02	46.67	4.42	3.91	1.97	vc.silt	p		333	495,75-496,00	100	1.27	1.27	1.27	3.8	0	13.92	24.05	7.59	6.33	16.46	11.39	8.86	1.27	2.53	46.67	4.42	3.91	1.97	vc.silt	p
334	499,00-499,25	2.21	0	0.02	0.01	0.05	0	0.17	0.49	0.12	0.14	0.43	0.39	0.31	0.03	0.05	28.56	5.13	3.45	1.79	c.silt	p		334	499,00-499,25	100	0	0.9	0.45	2.26	0	7.69	22.17	5.43	6.33	19.46	17.65	14.03	1.36	2.26	28.56	5.13	3.45	1.79	c.silt	p
335	501,00-501,25	1.56	0	0.02	0.02	0.03	0	0.24	0.4	0.11	0.11	0.25	0.18	0.15	0.02	0.03	45.23	4.47	3.54	1.82	vc.silt	p		335	501,00-501,25	100	0	1.28	1.28	1.92	0	15.38	25.64	7.05	7.05	16.03	11.54	9.62	1.28	1.92	45.23	4.47	3.54	1.82	vc.silt	p
336	503,00-503,25	3.19	0	0	0.05	0.1	0	0.63	0.82	0.17	0.2	0.51	0.37	0.26	0.03	0.05	51.02	4.29	3.4	1.77	vc.silt	p		336	503,00-503,25	100	0	0	1.57	3.13	0	19.75	25.71	5.33	6.27	15.99	11.6	8.15	0.94	1.57	51.02	4.29	3.4	1.77	vc.silt	p
337	506,50-506,75	5.59	0	0.02	0.08	0.34	0	1.23	1.46	0.28	0.3	0.72	0.57	0.46	0.04	0.09	55	4.19	3.64	1.86	vc.silt	p		337	506,50-506,75	100	0	0.36	1.43	6.08	0	22	26.12	5.01	5.37	12.88	10.2	8.23	0.72	1.61	55	4.19	3.64	1.86	vc.silt	p
338	512,00-512,25	5.37	0	0.13	0.14	0.63	0	0.84	1.16	0.24	0.29	0.84	0.59	0.38	0.04	0.09	63.77	3.97	4.29	2.1	vf.sand	vp		338	512,00-512,25	100	0	2.42	2.61	11.73	0	15.64	21.6	4.47	5.4	15.64	10.99	7.08	0.74	1.68	63.77	3.97	4.29	2.1	vf.sand	vp
339	513,50-513,75	5.46	0.03	0.12	0.19	0.25	0	0.44	0.57	0.22	0.3	1.14	1.14	0.83	0.08	0.15	30.43	5.04	4.98	2.32	c.silt	vp		339	513,50-513,75	100	0.55	2.2	3.48	4.58	0	8.06	10.44	4.03	5.49	20.88	20.88	15.2	1.47	2.75	30.43	5.04	4.98	2.32	c.silt	vp
340	516,00-516,25	4.7	0	0.07	0.08	0.14	0	0.33	0.68	0.23	0.27	0.92	0.97	0.8	0.07	0.14	23.63	5.4	4.08	2.03	c.silt	vp		340	516,00-516,25	100	0	1.49	1.7	2.98	0	7.02	14.47	4.89	5.74	19.57	20.64	17.02	1.49	2.98	23.63	5.4	4.08	2.03	c.silt	vp
341	517,75-518,00	6.54	0	0.04	0.18	0.17	0	0.52	0.73	0.33	0.4	1.36	1.37	1.12	0.11	0.21	22.95	5.45	4.15	2.05	c.silt	vp		341	517,75-518,00	100	0	0.61	2.75	2.6	0	7.95	11.16	5.05	6.12	20.8	20.95	17.13	1.68	3.21	22.95	5.45	4.15	2.05	c.silt	vp
342	520,25-520,50	4.87	0	0.05	0.04	0.1	0	0.25	0.39	0.2	0.27	1.07	1.2	1.03	0.1	0.17	17.79	5.81	4	2	c.silt	p		342	520,25-520,50	100	0	1.03	0.82	2.05	0	5.13	8.01	4.11	5.54	21.97	24.64	21.15	2.05	3.49	17.79	5.81	4	2	c.silt	p
343	521,50-521,75	3.64	0	0.04	0.02	0.03	0	0.1	0.29	0.1	0.14	0.7	1.06	0.95	0.08	0.13	14.23	6.14	3.73	1.9	m.silt	p		343	521,50-521,75	100	0	1.1	0.55	0.82	0	2.75	7.97	2.75	3.85	19.23	29.12	26.1	2.2	3.57	14.23	6.14	3.73	1.9	m.silt	p
344	522,00-522,25	2.15	0	0	0.02	0.07	0	0.09	0.27	0.12	0.14	0.47	0.47	0.39	0.04	0.07	20.72	5.59	3.85	1.94	c.silt	p		344	522,00-522,25	100	0	0	0.93	3.26	0	4.19	12.56	5.58	6.51	21.86	21.86	18.14	1.86	3.26	20.72	5.59	3.85	1.94	c.silt	p
345	524,75-525,00	4.71	0	0.01	0.27	0.9	0.02	0.55	0.55	0.24	0.24	0.71	0.65	0.47	0.04	0.06	59.86	4.06	4.82	2.27	vc.silt	vp		345	524,75-525,00	100	0	0.21	5.73	19.11	0.42	11.68	11.68	5.1	5.1	15.07	13.8	9.98	0.85	1.27	59.86	4.06	4.82	2.27	vc.silt	vp
346	534,75-535,00	3.55	0	0.01	0.02	0.05	0	0.19	0.35	0.14	0.2	0.81	0.9	0.7	0.06	0.12	18.77	5.74	3.73	1.9	c.silt	P		346	534,75-535,00	100	0	0.28	0.56	1.41	0	5.35	9.86	3.94	5.63	22.82	25.35	19.72	1.69	3.38	18.77	5.74	3.73	1.9	c.silt	P
347	543,25-543,50	1.71	0	0.01	0.06	0.11	0	0.15	0.24	0.08	0.1	0.33	0.34	0.24	0.02	0.03	34.99	4.84	4.24	2.08	vc.silt	vp		347	543,25-543,50	100	0	0.58	3.51	6.43	0	8.77	14.04	4.68	5.85	19.3	19.88	14.04	1.17	1.75	34.99	4.84	4.24	2.08	vc.silt	vp
348	545,25-545,50	2.08	0	0	0.03	0.05	0	0.1	0.24	0.09	0.12	0.45	0.5	0.4	0.04	0.06	19.82	5.66	3.81	1.93	c.silt	p		348	545,25-545,50	100	0	0	1.44	2.4	0	4.81	11.54	4.33	5.77	21.63	24.04	19.23	1.92	2.88	19.82	5.66	3.81	1.93	c.silt	p
349	546,50-546,75	1.98	0	0	0.02	0.1	0	0.2	0.29	0.08	0.11	0.41	0.42	0.29	0.02	0.04	31.2	5	4.01	2	c.silt	vp		349	546,50-546,75	100	0	0	1.01	5.05	0	10.1	14.65	4.04	5.56	20.71	21.21	14.65	1.01	2.02	31.2	5	4.01	2	c.silt	vp
350	549,25-549,50	1.46	0	0	0.03	0.04	0	0.1	0.21	0.09	0.1	0.34	0.3	0.2	0.02	0.03	27.34	5.19	3.4	1.76	c.silt	p		350	549,25-549,50	100	0	0	2.05	2.74	0	6.85	14.38	6.16	6.85	23.29	20.55	13.7	1.37	2.05	27.34	5.19	3.4	1.76	c.silt	p
351	550,00-550,25	3.37	0	0	0.06	0.05	0	0.14	0.41	0.14	0.19	0.77	0.81	0.63	0.06	0.11	19.74	5.66	3.76	1.91	c.silt	p		351	550,00-550,25	100	0	0	1.78	1.48	0	4.15	12.17	4.15	5.64	22.85	24.04	18.69	1.78	3.26	19.74	5.66	3.76	1.91	c.silt	p
352	551,00-551,25	1.87	0	0	0.02	0.07	0	0.16	0.33	0.09	0.11	0.4	0.38	0.25	0.02	0.04	28.98	5.11	3.38	1.76	c.silt	p		352	551,00-551,25	100	0	0	1.07	3.74	0	8.56	17.65	4.81	5.88	21.39	20.32	13.37	1.07	2.14	28.98	5.11	3.38	1.76	c.silt	p
353	553,25-553,50	3.65	0	0.02	0.06	0.23	0	0.21	0.56	0.21	0.27	0.88	0.67	0.42	0.04	0.08	30.84	5.02	3.5	1.81	c.silt	p		353	553,25-553,50	100	0	0.55	1.64	6.3	0	5.75	15.34	5.75	7.4	24.11	18.36	11.51	1.1	2.19	30.84	5.02	3.5	1.81	c.silt	p
354	554,25-554,50	3.42	0	0.01	0.04	0.08	0	0.21	0.41	0.13	0.18	0.82	0.85	0.55	0.05	0.09	22.53	5.47	3.59	1.85	c.silt	p		354	554,25-554,50	100	0	0.29	1.17	2.34	0	6.14	11.99	3.8	5.26	23.98	24.85	16.08	1.46	2.63	22.53	5.47	3.59	1.85	c.silt	p
355	562,00-562,25	5.34	0	0.01	0.08	0.14	0	0.38	0.63	0.27	0.36	1.3	1.17	0.79	0.07	0.14	24.79	5.33	3.53	1.82	c.silt	p		355	562,00-562,25	100	0	0.19	1.5	2.62	0	7.12	11.8	5.06	6.74	24.34	21.91	14.79	1.31	2.62	24.79	5.33	3.53	1.82	c.silt	p
356	573,75-574,00	2.97	0	0.01	0.03	0.04	0	0.08	0.33	0.17	0.21	0.74	0.71	0.53	0.04	0.08	20.38	5.62	3.39	1.76	c.silt	p		356	573,75-574,00	100	0	0.34	1.01	1.35	0	2.69	11.11	5.72	7.07	24.92	23.91	17.85	1.35	2.69	20.38	5.62	3.39	1.76	c.silt	p
357	575,75-576,00	4.28	0	0	0.05	0.1	0	0.21	0.72	0.26	0.32	0.94	0.81	0.67	0.06	0.14	23.99	5.38	3.64	1.86	c.silt	p		357	575,75-576,00	100	0	0	1.17	2.34	0	4.91	16.82	6.07	7.48	21.96	18.93	15.65	1.4	3.27	23.99	5.38	3.64	1.86	c.silt	p
358	577,25-577,50	4.68	0	0.02	0.08	0.27	0	0.42	0.77	0.22	0.27	0.88	0.86	0.69	0.06	0.14	31.07	5.01	4.36	2.12	vc.silt	vp		358	577,25-577,50	100	0	0.43	1.71	5.77	0	8.97	16.45	4.7	5.77	18.8	18.38	14.74	1.28	2.99	31.07	5.01	4.36	2.12	vc.silt	vp
359	578,25-578,50	2.71	0	0.01	0.1	0.26	0	0.25	0.38	0.12	0.16	0.56	0.46	0.32	0.03	0.06	40.62	4.62	4.28	2.1	vc.silt	vp		359	578,25-578,50	100	0	0.37	3.69	9.59	0	9.23	14.02	4.43	5.9	20.66	16.97	11.81	1.11	2.21	40.62	4.62	4.28	2.1	vc.silt	vp
360	580,25-580,50	4.54	0	0	0.03	0.09	0	0.18	0.46	0.16	0.11	0.98	1.23	1.04	0.09	0.17	16.74	5.9	3.92	1.97	c.silt	p		360	580,25-580,50	100	0	0	0.66	1.98	0	3.96	10.13	3.52	2.42	21.59	27.09	22.91	1.98	3.74	16.74	5.9	3.92	1.97	c.silt	p
361	584,50-584,75	6.44	0	0	0.08	0.15	0	0.35	0.96	0.33	0.41	1.39	1.37	1.11	0.1	0.19	22.34	5.48	3.72	1.9	c.silt	p		361	584,50-584,75	100	0	0	1.24	2.33	0	5.43	14.91	5.12	6.37	21.58	21.27	17.24	1.55	2.95	22.34	5.48	3.72	1.9	c.silt	p
362	588,50-588,75	3.39	0.01	0.01	0.05	0.23	0	0.37	0.43	0.11	0.14	0.57	0.71	0.61	0.05	0.1	27.91	5.16	4.8	2.26	c.silt	vp		362	588,50-588,75	100	0.29	0.29	1.47	6.78	0	10.91	12.68	3.24	4.13	16.81	20.94	17.99	1.47	2.95	27.91	5.16	4.8	2.26	c.silt	vp
363	594,25-594,50	3.11	0	0	0.05	0.13	0	0.37	0.53	0.14	0.18	0.61	0.57	0.42	0.04	0.07	34.08	4.88	4.03	2.01	vc.silt	vp		363	594,25-594,50	100	0	0	1.61	4.18	0	11.9	17.04	4.5	5.79	19.61	18.33	13.5	1.29	2.25	34.08	4.88	4.03	2.01	vc.silt	vp
364	597,25-597,50	2.27	0	0	0.06	0.09	0	0.07	0.16	0.08	0.12	0.55	0.59	0.43	0.04	0.08	18.63	5.75	4.11	2.04	c.silt	vp		364	597,25-597,50	100	0	0	2.64	3.96	0	3.08	7.05	3.52	5.29	24.23	25.99	18.94	1.76	3.52	18.63	5.75	4.11	2.04	c.silt	vp
365	598,50-598,75	1.73	0	0	0.02	0.02	0	0.05	0.22	0.08	0.1	0.39	0.42	0.33	0.04	0.06	18.63	5.75	3.77	1.92	c.silt	p		365	598,50-598,75	100	0	0	1.16	1.16	0	2.89	12.72	4.62	5.78	22.54	24.28	19.08	2.31	3.47	18.63	5.75	3.77	1.92	c.silt	p
366	601,25-601,50	3.12	0	0	0.04	0.14	0	0.19	0.25	0.1	0.14	0.7	0.8	0.59	0.06	0.11	19.44	5.69	4.25	2.09	c.silt	vp		366	601,25-601,50	100	0	0	1.28	4.49	0	6.09	8.01	3.21	4.49	22.44	25.64	18.91	1.92	3.53	19.44	5.69	4.25	2.09	c.silt	vp
367	606,75-607,00	2.4	0	0	0.09	0.08	0	0.12	0.24	0.07	0.1	0.51	0.61	0.46	0.04	0.08	19.99	5.64	4.27	2.09	c.silt	vp		367	606,75-607,00	100	0	0	3.75	3.33	0	5	10	2.92	4.17	21.25	25.42	19.17	1.67	3.33	19.99	5.64	4.27	2.09	c.silt	vp
368	521,50-521,75	2.41	0	0	0.06	0.05	0.04	0.05	0.35	0.09	0.1	0.47	0.62	0.47	0.04	0.07	19.76	5.66	4	2	c.silt	p		368	521,50-521,75	100	0	0	2.49	2.07	1.66	2.07	14.52	3.73	4.15	19.5	25.73	19.5	1.66	2.9	19.76	5.66	4	2	c.silt	p
369	609,75-610,00	3.19	0	0	0.05	0.07	0	0.28	0.69	0.16	0.2	0.67	0.58	0.39	0.03	0.07	31.1	5.01	3.25	1.7	c.silt	p		369	609,75-610,00	100	0	0	1.57	2.19	0	8.78	21.63	5.02	6.27	21	18.18	12.23	0.94	2.19	31.1	5.01	3.25	1.7	c.silt	p
370	612,75-613,00	4.8	0	0	0.04	0.09	0	0.26	1.04	0.31	0.38	1.16	0.84	0.52	0.05	0.11	30.65	5.03	3.09	1.63	c.silt	p		370	612,75-613,00	100	0	0	0.83	1.88	0	5.42	21.67	6.46	7.92	24.17	17.5	10.83	1.04	2.29	30.65	5.03	3.09	1.63	c.silt	p
371	615,75-616,00	2.74	0	0	0.02	0.05	0	0.21	0.75	0.22	0.24	0.57	0.37	0.24	0.02	0.05	36.21	4.79	2.94	1.55	vc.silt	p		371	615,75-616,00	100	0	0	0.73	1.82	0	7.66	27.37	8.03	8.76	20.8	13.5	8.76	0.73	1.82	36.21	4.79	2.94	1.55	vc.silt	p
372	618,75-619,00	2.91	0	0	0.02	0.08	0	0.19	0.8	0.22	0.25	0.61	0.4	0.27	0.02	0.05	35.68	4.81	2.97	1.57	vc.silt	p		372	618,75-619,00	100	0	0	0.69	2.75	0	6.53	27.49	7.56	8.59	20.96	13.75	9.28	0.69	1.72	35.68	4.81	2.97	1.57	vc.silt	p
373	621,75-622,00	2.48	0	0	0.04	0.09	0	0.17	0.55	0.13	0.25	0.45	0.39	0.32	0.03	0.06	31.46	4.99	3.52	1.82	vc.silt	p		373	621,75-622,00	100	0	0	1.61	3.63	0	6.85	22.18	5.24	10.08	18.15	15.73	12.9	1.21	2.42	31.46	4.99	3.52	1.82	vc.silt	p
374	625,25-625,50	3.71	0	0	0.1	0.22	0	0.27	0.45	0.17	0.23	0.82	0.75	0.55	0.05	0.1	26.45	5.24	3.96	1.98	c.silt	p		374	625,25-625,50	100	0	0	2.7	5.93	0	7.28	12.13	4.58	6.2	22.1	20.22	14.82	1.35	2.7	26.45	5.24	3.96	1.98	c.silt	p
375	630,00-630,25	5.57	0	0	0.04	0.1	0	0.35	1.05	0.36	0.41	1.11	0.99	0.89	0.08	0.19	24.3	5.36	3.69	1.88	c.silt	p		375	630,00-630,25	100	0	0	0.72	1.8	0	6.28	18.85	6.46	7.36	19.93	17.77	15.98	1.44	3.41	24.3	5.36	3.69	1.88	c.silt	p
376	633,00-633,25	3.01	0	0.03	0.08	0.14	0	0.29	0.48	0.13	0.16	0.53	0.56	0.48	0.04	0.09	30.25	5.05	4.58	2.2	c.silt	vp		376	633,00-633,25	100	0	1	2.66	4.65	0	9.63	15.95	4.32	5.32	17.61	18.6	15.95	1.33	2.99	30.25	5.05	4.58	2.2	c.silt	vp
377	634,00-634,25	4.53	0	0	0.05	0.14	0	0.18	0.59	0.28	0.34	1.03	0.93	0.76	0.07	0.16	21.85	5.52	3.76	1.91	c.silt	p		377	634,00-634,25	100	0	0	1.1	3.09	0	3.97	13.02	6.18	7.51	22.74	20.53	16.78	1.55	3.53	21.85	5.52	3.76	1.91	c.silt	p
378	635,00-635,25	4.93	0	0.09	0.24	0.73	0	0.62	0.64	0.16	0.21	0.75	0.75	0.58	0.05	0.11	53.43	4.23	5.18	2.37	vc.silt	vp		378	635,00-635,25	100	0	1.83	4.87	14.81	0	12.58	12.98	3.25	4.26	15.21	15.21	11.76	1.01	2.23	53.43	4.23	5.18	2.37	vc.silt	vp
379	637,75-638,00	2.63	0	0	0.03	0.06	0	0.17	0.33	0.08	0.11	0.54	0.65	0.52	0.05	0.09	19.37	5.69	4.01	2	c.silt	vp		379	637,75-638,00	100	0	0	1.14	2.28	0	6.46	12.55	3.04	4.18	20.53	24.71	19.77	1.9	3.42	19.37	5.69	4.01	2	c.silt	vp
380	638,75-639,00	2.49	0	0	0.01	0.01	0	0.05	0.8	0.08	0.11	0.45	0.49	0.38	0.04	0.07	25.13	5.32	3.23	1.69	c.silt	p		380	638,75-639,00	100	0	0	0.4	0.4	0	2.01	32.13	3.21	4.42	18.07	19.68	15.26	1.61	2.81	25.13	5.32	3.23	1.69	c.silt	p
381	640,25-640,50	3.07	0	0	0.03	0.05	0	0.16	0.25	0.09	0.12	0.62	0.84	0.71	0.07	0.13	15.97	5.97	4.18	2.07	c.silt	vp		381	640,25-640,50	100	0	0	0.98	1.63	0	5.21	8.14	2.93	3.91	20.2	27.36	23.13	2.28	4.23	15.97	5.97	4.18	2.07	c.silt	vp
382	645,00-645,25	4.08	0	0	0.02	0.03	0	0.29	0.77	0.23	0.29	0.94	0.79	0.56	0.06	0.1	26.67	5.23	3.33	1.73	c.silt	p		382	645,00-645,25	100	0	0	0.49	0.74	0	7.11	18.87	5.64	7.11	23.04	19.36	13.73	1.47	2.45	26.67	5.23	3.33	1.73	c.silt	p
383	646,00-646,25	4.96	0	0.01	0.25	0.6	0	0.47	0.79	0.22	0.26	0.85	0.78	0.58	0.05	0.1	49.59	4.33	4.94	2.31	vc.silt	vp		383	646,00-646,25	100	0	0.2	5.04	12.1	0	9.48	15.93	4.44	5.24	17.14	15.73	11.69	1.01	2.02	49.59	4.33	4.94	2.31	vc.silt	vp
384	648,00-648,25	1.54	0	0	0.02	0.02	0	0.04	0.17	0.05	0.06	0.31	0.43	0.36	0.03	0.05	16.57	5.92	3.75	1.91	c.silt	p		384	648,00-648,25	100	0	0	1.3	1.3	0	2.6	11.04	3.25	3.9	20.13	27.92	23.38	1.95	3.25	16.57	5.92	3.75	1.91	c.silt	p
385	653,75-654,00	5.25	0	0	0.02	0.05	0	0.26	0.74	0.32	0.4	1.26	1.13	0.84	0.07	0.16	22.54	5.47	3.43	1.78	c.silt	p		385	653,75-654,00	100	0	0	0.38	0.95	0	4.95	14.1	6.1	7.62	24	21.52	16	1.33	3.05	22.54	5.47	3.43	1.78	c.silt	p
386	654,75-655,00	4.7	0	0	0.04	0.23	0	0.35	0.63	0.25	0.31	0.98	0.92	0.76	0.07	0.16	23.97	5.38	4.03	2.01	c.silt	vp		386	654,75-655,00	100	0	0	0.85	4.89	0	7.45	13.4	5.32	6.6	20.85	19.57	16.17	1.49	3.4	23.97	5.38	4.03	2.01	c.silt	vp
387	655,75-656,00	3.33	0	0	0.15	0.32	0	0.32	0.39	0.1	0.13	0.56	0.67	0.54	0.05	0.1	32.17	4.96	5.04	2.33	vc.silt	vp		387	655,75-656,00	100	0	0	4.5	9.61	0	9.61	11.71	3	3.9	16.82	20.12	16.22	1.5	3	32.17	4.96	5.04	2.33	vc.silt	vp
388	659,25-659,50	4.14	0.04	0.02	0.06	0.11	0	0.16	0.23	0.1	0.15	0.85	1.2	0.97	0.09	0.16	15.47	6.01	4.3	2.11	m.silt	vp		388	659,25-659,50	100	0.97	0.48	1.45	2.66	0	3.86	5.56	2.42	3.62	20.53	28.99	23.43	2.17	3.86	15.47	6.01	4.3	2.11	m.silt	vp
389	661,00-661,25	3.53	0.03	0.08	0.08	0.12	0	0.21	0.23	0.09	0.13	0.71	0.94	0.72	0.07	0.12	19.4	5.69	4.91	2.3	c.silt	vp		389	661,00-661,25	100	0.85	2.27	2.27	3.4	0	5.95	6.52	2.55	3.68	20.11	26.63	20.4	1.98	3.4	19.4	5.69	4.91	2.3	c.silt	vp
390	669,50-669,75	5.19	0	0.01	0.02	0.05	0	0.45	0.49	0.27	0.36	1.3	1.16	0.86	0.08	0.14	22.21	5.49	3.56	1.83	c.silt	p		390	669,50-669,75	100	0	0.19	0.39	0.96	0	8.67	9.44	5.2	6.94	25.05	22.35	16.57	1.54	2.7	22.21	5.49	3.56	1.83	c.silt	p
391	670,50-670,75	4.1	0	0.02	0.05	0.17	0	0.4	0.58	0.17	0.25	0.92	0.83	0.57	0.05	0.09	28.22	5.15	3.67	1.88	c.silt	p		391	670,50-670,75	100	0	0.49	1.22	4.15	0	9.76	14.15	4.15	6.1	22.44	20.24	13.9	1.22	2.2	28.22	5.15	3.67	1.88	c.silt	p
392	671,00-671,25	6.41	0	0.02	0.04	0.18	0	0.5	0.65	0.29	0.41	1.59	1.44	1.02	0.1	0.17	23.19	5.43	3.63	1.86	c.silt	p		392	671,00-671,25	100	0	0.31	0.62	2.81	0	7.8	10.14	4.52	6.4	24.8	22.46	15.91	1.56	2.65	23.19	5.43	3.63	1.86	c.silt	p
393	675,25-675,50	3.09	0	0.05	0.02	0.02	0	0.17	0.25	0.09	0.11	0.53	0.81	0.78	0.05	0.21	14.77	6.08	5.17	2.37	m.silt	vp		393	675,25-675,50	100	0	1.62	0.65	0.65	0	5.5	8.09	2.91	3.56	17.15	26.21	25.24	1.62	6.8	14.77	6.08	5.17	2.37	m.silt	vp
394	675,75-676,00	1.83	0	0.03	0	0.03	0	0.1	0.23	0.1	0.11	0.38	0.39	0.34	0.04	0.08	19.55	5.68	4.25	2.09	c.silt	vp		394	675,75-676,00	100	0	1.64	0	1.64	0	5.46	12.57	5.46	6.01	20.77	21.31	18.58	2.19	4.37	19.55	5.68	4.25	2.09	c.silt	vp
395	678,00-678,25	3.15	0	0.02	0.03	0.05	0	0.09	0.29	0.1	0.13	0.6	0.82	0.75	0.06	0.21	14.66	6.09	4.92	2.3	m.silt	vp		395	678,00-678,25	100	0	0.63	0.95	1.59	0	2.86	9.21	3.17	4.13	19.05	26.03	23.81	1.9	6.67	14.66	6.09	4.92	2.3	m.silt	vp
396	678,75-679,00	3.73	0	0.01	0.01	0.04	0	0.23	0.42	0.18	0.23	0.82	0.85	0.74	0.07	0.13	19.13	5.71	3.86	1.95	c.silt	p		396	678,75-679,00	100	0	0.27	0.27	1.07	0	6.17	11.26	4.83	6.17	21.98	22.79	19.84	1.88	3.49	19.13	5.71	3.86	1.95	c.silt	p
397	679,25-679,50	2.87	0	0.01	0.02	0.19	0	0.5	0.46	0.14	0.16	0.47	0.45	0.38	0.03	0.06	40.2	4.64	4.15	2.05	vc.silt	vp		397	679,25-679,50	100	0	0.35	0.7	6.62	0	17.42	16.03	4.88	5.57	16.38	15.68	13.24	1.05	2.09	40.2	4.64	4.15	2.05	vc.silt	vp
398	679,75-680,00	5.27	0	0.05	0.18	0.92	0.02	0.51	0.46	0.19	0.24	0.85	0.91	0.77	0.06	0.11	44.33	4.5	5.14	2.36	vc.silt	vp		398	679,75-680,00	100	0	0.95	3.42	17.46	0.38	9.68	8.73	3.61	4.55	16.13	17.27	14.61	1.14	2.09	44.33	4.5	5.14	2.36	vc.silt	vp
399	682,00-682,25	5.56	0	0	0.02	0.09	0	0.4	0.9	0.21	0.27	1.08	1.25	1.06	0.09	0.19	20.67	5.6	3.87	1.95	c.silt	p		399	682,00-682,25	100	0	0	0.36	1.62	0	7.19	16.19	3.78	4.86	19.42	22.48	19.06	1.62	3.42	20.67	5.6	3.87	1.95	c.silt	p
400	683,75-684,00	3.24	0	0	0.01	0.02	0	0.15	0.49	0.11	0.14	0.6	0.83	0.72	0.06	0.11	17.8	5.81	3.84	1.94	c.silt	p		400	683,75-684,00	100	0	0	0.31	0.62	0	4.63	15.12	3.4	4.32	18.52	25.62	22.22	1.85	3.4	17.8	5.81	3.84	1.94	c.silt	p
401	684,75-685,00	3.79	0	0.01	0.02	0.12	0	0.34	0.45	0.11	0.15	0.7	0.92	0.78	0.07	0.12	19.82	5.66	4.07	2.03	c.silt	vp		401	684,75-685,00	100	0	0.26	0.53	3.17	0	8.97	11.87	2.9	3.96	18.47	24.27	20.58	1.85	3.17	19.82	5.66	4.07	2.03	c.silt	vp
402	687,50-687,75	3.83	0	0	0.01	0.08	0	0.3	0.64	0.1	0.14	0.66	0.91	0.8	0.07	0.12	19.63	5.67	3.98	1.99	c.silt	p		402	687,50-687,75	100	0	0	0.26	2.09	0	7.83	16.71	2.61	3.66	17.23	23.76	20.89	1.83	3.13	19.63	5.67	3.98	1.99	c.silt	p
403	690,75-691,00	4.54	0.21	0.26	0.31	0.76	0	1.13	0.56	0.07	0.09	0.33	0.41	0.33	0.03	0.05	110.2	3.18	5.7	2.51	vf.sand	vp		403	690,75-691,00	100	4.63	5.73	6.83	16.74	0	24.89	12.33	1.54	1.98	7.27	9.03	7.27	0.66	1.1	110.2	3.18	5.7	2.51	vf.sand	vp
404	691,00-691,25	4.78	0.02	0.12	0.31	0.82	0	1.49	0.71	0.09	0.1	0.33	0.37	0.34	0.03	0.05	94.03	3.41	4.29	2.1	vf.sand	vp		404	691,00-691,25	100	0.42	2.51	6.49	17.15	0	31.17	14.85	1.88	2.09	6.9	7.74	7.11	0.63	1.05	94.03	3.41	4.29	2.1	vf.sand	vp
405	693,25-693,50	2.13	0	0	0.01	0.01	0	0.02	0.18	0.06	0.09	0.47	0.64	0.52	0.05	0.08	13.73	6.19	3.35	1.75	m.silt	p		405	693,25-693,50	100	0	0	0.47	0.47	0	0.94	8.45	2.82	4.23	22.07	30.05	24.41	2.35	3.76	13.73	6.19	3.35	1.75	m.silt	p
406	698,75-699,00	5.8	0.05	0.07	0.35	1.66	0	2.16	0.51	0.08	0.09	0.28	0.28	0.22	0.02	0.03	140.8	2.83	2.92	1.55	f.sand	p		406	698,75-699,00	100	0.86	1.21	6.03	28.62	0	37.24	8.79	1.38	1.55	4.83	4.83	3.79	0.34	0.52	140.8	2.83	2.92	1.55	f.sand	p
407	699,75-700,00	3.59	0.01	0.06	0.1	0.45	0	1.02	0.84	0.1	0.1	0.31	0.3	0.24	0.02	0.04	74.37	3.75	3.73	1.9	vf.sand	p		407	699,75-700,00	100	0.28	1.67	2.79	12.53	0	28.41	23.4	2.79	2.79	8.64	8.36	6.69	0.56	1.11	74.37	3.75	3.73	1.9	vf.sand	p
408	700,75-700,75	3.11	0.14	0.16	0.27	0.57	0	0.77	0.43	0.08	0.08	0.21	0.2	0.17	0.01	0.02	133	2.91	4.74	2.24	f.sand	vp		408	700,75-700,75	100	4.5	5.14	8.68	18.33	0	24.76	13.83	2.57	2.57	6.75	6.43	5.47	0.32	0.64	133	2.91	4.74	2.24	f.sand	vp
409	701,75-702,00	3.19	0.08	0.17	0.27	0.78	0	0.9	0.46	0.07	0.05	0.15	0.13	0.1	0.01	0.02	172.4	2.54	3.45	1.79	f.sand	p		409	701,75-702,00	100	2.51	5.33	8.46	24.45	0	28.21	14.42	2.19	1.57	4.7	4.08	3.13	0.31	0.63	172.4	2.54	3.45	1.79	f.sand	p
410	702,75-703,00	3.88	0.14	0.32	0.55	0.83	0	0.79	0.39	0.07	0.08	0.24	0.24	0.18	0.02	0.03	155.1	2.69	4.7	2.23	f.sand	vp		410	702,75-703,00	100	3.61	8.25	14.18	21.39	0	20.36	10.05	1.8	2.06	6.19	6.19	4.64	0.52	0.77	155.1	2.69	4.7	2.23	f.sand	vp
411	703,75-704,00	2.59	0.01	0.04	0.09	0.43	0.02	0.72	0.55	0.08	0.07	0.18	0.18	0.16	0.02	0.04	91.16	3.46	4	2	vf.sand	p		411	703,75-704,00	100	0.39	1.54	3.47	16.6	0.77	27.8	21.24	3.09	2.7	6.95	6.95	6.18	0.77	1.54	91.16	3.46	4	2	vf.sand	p
412	704,75-705,00	3.85	0.1	0.16	0.19	0.45	0.02	0.9	0.63	0.11	0.11	0.31	0.38	0.39	0.04	0.06	69.33	3.85	5.52	2.46	vf.sand	vp		412	704,75-705,00	100	2.6	4.16	4.94	11.69	0.52	23.38	16.36	2.86	2.86	8.05	9.87	10.13	1.04	1.56	69.33	3.85	5.52	2.46	vf.sand	vp
413	707,75-708,00	4.11	0	0.03	0.04	0.17	0.07	0.44	0.87	0.21	0.22	0.65	0.63	0.6	0.06	0.12	34.06	4.88	4.35	2.12	vc.silt	vp		413	707,75-708,00	100	0	0.73	0.97	4.14	1.7	10.71	21.17	5.11	5.35	15.82	15.33	14.6	1.46	2.92	34.06	4.88	4.35	2.12	vc.silt	vp
414	711,25-711,50	4.36	0.01	0.04	0.04	0.1	0.06	0.23	0.59	0.15	0.17	0.71	1.03	0.99	0.09	0.15	18.47	5.76	4.37	2.13	c.silt	vp		414	711,25-711,50	100	0.23	0.92	0.92	2.29	1.38	5.28	13.53	3.44	3.9	16.28	23.62	22.71	2.06	3.44	18.47	5.76	4.37	2.13	c.silt	vp
415	712,50-712,75	5.41	0	0.05	0.06	0.08	0.09	0.42	0.78	0.23	0.24	0.89	1.18	1.13	0.1	0.16	20.63	5.6	4.12	2.04	c.silt	vp		415	712,50-712,75	100	0	0.92	1.11	1.48	1.66	7.76	14.42	4.25	4.44	16.45	21.81	20.89	1.85	2.96	20.63	5.6	4.12	2.04	c.silt	vp
416	713,50-713,75	4	0	0.02	0.03	0.05	0.07	0.21	0.82	0.18	0.19	0.67	0.83	0.74	0.07	0.12	22.22	5.49	3.91	1.97	c.silt	p		416	713,50-713,75	100	0	0.5	0.75	1.25	1.75	5.25	20.5	4.5	4.75	16.75	20.75	18.5	1.75	3	22.22	5.49	3.91	1.97	c.silt	p
417	716,75-717,00	3.65	0.01	0.04	0.06	0.15	0.03	0.29	0.53	0.16	0.17	0.61	0.76	0.67	0.06	0.11	25.23	5.43	5.29	2.1	c.silt	vp		417	716,75-717,00	100	0.27	1.1	1.64	4.11	0.82	7.95	14.52	4.38	4.66	16.71	20.82	18.36	1.64	3.01	25.23	5.43	5.29	2.1	c.silt	vp
418	723,00-723,25	2.77	0	0	0.02	0.16	0.03	0.51	0.49	0.11	0.12	0.37	0.43	0.41	0.04	0.08	37.05	4.75	4.55	2.19	vc.silt	vp		418	723,00-723,25	100	0	0	0.72	5.78	1.08	18.41	17.69	3.97	4.33	13.36	15.52	14.8	1.44	2.89	37.05	4.75	4.55	2.19	vc.silt	vp
419	724,50-724,75	7	0.04	0.08	0.14	0.45	0.12	0.64	1.1	0.2	0.22	0.89	1.35	1.32	0.09	0.36	26.98	5.21	5.96	2.58	c.silt	vp		419	724,50-724,75	100	0.57	1.14	2	6.43	1.71	9.14	15.71	2.86	3.14	12.71	19.29	18.86	1.29	5.14	26.98	5.21	5.96	2.58	c.silt	vp
420	724,75-725,00	4.81	0.01	0.04	0.07	0.25	0.06	0.3	0.56	0.14	0.16	0.7	1.12	1.05	0.07	0.28	18.39	5.77	5.54	2.47	c.silt	vp		420	724,75-725,00	100	0.21	0.83	1.46	5.2	1.25	6.24	11.64	2.91	3.33	14.55	23.28	21.83	1.46	5.82	18.39	5.77	5.54	2.47	c.silt	vp
421	730,00-730,25	3.23	0	0	0.01	0.06	0.05	0.21	0.71	0.12	0.12	0.43	0.65	0.66	0.04	0.17	20.06	5.64	4.72	2.24	c.silt	vp		421	730,00-730,25	100	0	0	0.31	1.86	1.55	6.5	21.98	3.72	3.72	13.31	20.12	20.43	1.24	5.26	20.06	5.64	4.72	2.24	c.silt	vp
422	731,00-731,25	7.06	0.02	0.04	0.06	0.2	0.14	0.43	1.52	0.37	0.4	1.3	1.21	1.03	0.13	0.21	26.87	5.22	3.86	1.95	c.silt	p		422	731,00-731,25	100	0.28	0.57	0.85	2.83	1.98	6.09	21.53	5.24	5.67	18.41	17.14	14.59	1.84	2.97	26.87	5.22	3.86	1.95	c.silt	p
423	736,00-736,25	5.09	0	0.04	0.03	0.1	0.1	0.35	0.93	0.21	0.23	0.81	1.02	1	0.1	0.17	21.53	5.54	4.19	2.07	c.silt	vp		423	736,00-736,25	100	0	0.79	0.59	1.96	1.96	6.88	18.27	4.13	4.52	15.91	20.04	19.65	1.96	3.34	21.53	5.54	4.19	2.07	c.silt	vp
424	737,00-737,25	3.56	0	0.02	0.04	0.09	0.05	0.21	0.61	0.15	0.15	0.54	0.74	0.77	0.07	0.12	20.02	5.64	4.31	2.11	c.silt	vp		424	737,00-737,25	100	0	0.56	1.12	2.53	1.4	5.9	17.13	4.21	4.21	15.17	20.79	21.63	1.97	3.37	20.02	5.64	4.31	2.11	c.silt	vp
425	738,75-739,00	5.74	0.01	0.01	0.05	0.22	0.09	0.65	1.11	0.23	0.25	0.8	0.97	0.98	0.07	0.3	27.79	5.17	5.4	2.43	c.silt	vp		425	738,75-739,00	100	0.17	0.17	0.87	3.83	1.57	11.32	19.34	4.01	4.36	13.94	16.9	17.07	1.22	5.23	27.79	5.17	5.4	2.43	c.silt	vp
426	742,50-742,75	3.75	0	0.01	0.02	0.14	0.06	0.38	0.86	0.18	0.18	0.52	0.58	0.59	0.04	0.19	27.79	5.17	5.4	2.43	c.silt	vp		426	742,50-742,75	100	0	0.27	0.53	3.73	1.6	10.13	22.93	4.8	4.8	13.87	15.47	15.73	1.07	5.07	27.79	5.17	5.4	2.43	c.silt	vp
427	743,00-743,25	4.69	0	0.03	0.13	0.44	0.04	0.74	0.93	0.17	0.17	0.53	0.64	0.68	0.07	0.12	43.86	4.51	4.77	2.25	vc.silt	vp		427	743,00-743,25	100	0	0.64	2.77	9.38	0.85	15.78	19.83	3.62	3.62	11.3	13.65	14.5	1.49	2.56	43.86	4.51	4.77	2.25	vc.silt	vp
428	747,00-747,25	4.25	0	0.02	0.04	0.24	0.03	0.4	0.88	0.22	0.23	0.67	0.7	0.64	0.06	0.12	32.68	4.94	4.36	2.12	vc.silt	vp		428	747,00-747,25	100	0	0.47	0.94	5.65	0.71	9.41	20.71	5.18	5.41	15.76	16.47	15.06	1.41	2.82	32.68	4.94	4.36	2.12	vc.silt	vp
429	748,00-748,25	1.94	0	0	0.03	0.05	0.01	0.11	0.32	0.08	0.09	0.36	0.43	0.37	0.03	0.06	21.32	5.55	3.94	1.98	c.silt	p		429	748,00-748,25	100	0	0	1.55	2.58	0.52	5.67	16.49	4.12	4.64	18.56	22.16	19.07	1.55	3.09	21.32	5.55	3.94	1.98	c.silt	p
430	749,00-749,25	4.52	0	0	0.01	0.1	0.06	0.21	1.2	0.31	0.32	0.88	0.71	0.55	0.06	0.11	31.53	4.99	3.24	1.7	vc.silt	p		430	749,00-749,25	100	0	0	0.22	2.21	1.33	4.65	26.55	6.86	7.08	19.47	15.71	12.17	1.33	2.43	31.53	4.99	3.24	1.7	vc.silt	p
431	751,25-751,50	5.69	0	0	0.02	0.06	0.11	0.19	1.58	0.4	0.43	1.18	0.87	0.64	0.07	0.14	31.89	4.97	3.13	1.65	vc.silt	p		431	751,25-751,50	100	0	0	0.35	1.05	1.93	3.34	27.77	7.03	7.56	20.74	15.29	11.25	1.23	2.46	31.89	4.97	3.13	1.65	vc.silt	p
432	755,50-755,75	9.91	0	0.04	0.24	0.54	0.13	0.69	2.39	0.6	0.61	1.6	1.42	1.28	0.13	0.24	37.58	4.73	4.06	2.02	vc.silt	vp		432	755,50-755,75	100	0	0.4	2.42	5.45	1.31	6.96	24.12	6.05	6.16	16.15	14.33	12.92	1.31	2.42	37.58	4.73	4.06	2.02	vc.silt	vp
433	764,25-764,50	2.47	0	0.03	0.05	0.16	0.02	0.31	0.49	0.09	0.1	0.34	0.43	0.37	0.03	0.05	37.59	4.73	4.48	2.16	vc.silt	vp		433	764,25-764,50	100	0	1.21	2.02	6.48	0.81	12.55	19.84	3.64	4.05	13.77	17.41	14.98	1.21	2.02	37.59	4.73	4.48	2.16	vc.silt	vp
434	765,75-766,00	4.31	0	0	0.03	0.54	0.04	0.1	0.67	0.19	0.2	0.7	0.84	0.77	0.08	0.15	26.99	5.21	4.97	2.31	c.silt	vp		434	765,75-766,00	100	0	0	0.7	12.53	0.93	2.32	15.55	4.41	4.64	16.24	19.49	17.87	1.86	3.48	26.99	5.21	4.97	2.31	c.silt	vp
435	767,50-767,75	3.5	0	0	0.03	0.12	0.04	0.46	0.75	0.13	0.14	0.48	0.62	0.58	0.05	0.1	32.42	4.95	4.23	2.08	vc.silt	vp		435	767,50-767,75	100	0	0	0.86	3.43	1.14	13.14	21.43	3.71	4	13.71	17.71	16.57	1.43	2.86	32.42	4.95	4.23	2.08	vc.silt	vp
436	768,75-769,00	3.26	0.01	0.03	0.08	0.51	0.02	0.85	0.67	0.09	0.08	0.25	0.3	0.29	0.03	0.05	68.47	3.87	4.25	2.09	vf.sand	vp		436	768,75-769,00	100	0.31	0.92	2.45	15.64	0.61	26.07	20.55	2.76	2.45	7.67	9.2	8.9	0.92	1.53	68.47	3.87	4.25	2.09	vf.sand	vp
437	769,75-770,00	6.81	0.02	0.05	0.21	0.77	0.12	0.72	1.07	0.2	0.22	0.88	1.17	1.1	0.1	0.18	39.04	4.68	5.26	2.39	vc.silt	vp		437	769,75-770,00	100	0.29	0.73	3.08	11.31	1.76	10.57	15.71	2.94	3.23	12.92	17.18	16.15	1.47	2.64	39.04	4.68	5.26	2.39	vc.silt	vp
438	770,50-770,75	3.87	0	0	0.03	0.09	0.03	0.19	0.68	0.19	0.21	0.7	0.82	0.74	0.07	0.12	21.18	5.56	3.91	1.97	c.silt	p		438	770,50-770,75	100	0	0	0.78	2.33	0.78	4.91	17.57	4.91	5.43	18.09	21.19	19.12	1.81	3.1	21.18	5.56	3.91	1.97	c.silt	p
439	772,00-772,25	3.25	0	0.05	0.11	0.27	0.04	0.24	0.52	0.12	0.12	0.46	0.62	0.56	0.05	0.09	32.46	4.95	5.1	2.35	vc.silt	vp		439	772,00-772,25	100	0	1.54	3.38	8.31	1.23	7.38	16	3.69	3.69	14.15	19.08	17.23	1.54	2.77	32.46	4.95	5.1	2.35	vc.silt	vp
440	772,75-773,00	5.03	0	0.01	0.07	0.11	0.07	0.24	1.3	0.32	0.34	0.98	0.79	0.61	0.07	0.12	31.74	4.98	3.34	1.74	vc.silt	p		440	772,75-773,00	100	0	0.2	1.39	2.19	1.39	4.77	25.84	6.36	6.76	19.48	15.71	12.13	1.39	2.39	31.74	4.98	3.34	1.74	vc.silt	p
441	777,75-778,00	3.6	0	0	0.08	0.11	0.05	0.19	0.59	0.17	0.19	0.68	0.72	0.63	0.07	0.12	22.59	5.47	4.2	2.07	c.silt	vp		441	777,75-778,00	100	0	0	2.22	3.06	1.39	5.28	16.39	4.72	5.28	18.89	20	17.5	1.94	3.33	22.59	5.47	4.2	2.07	c.silt	vp
442	782,00-782,25	4.53	0	0	0.06	0.12	0.04	0.3	1.03	0.27	0.27	0.78	0.77	0.67	0.08	0.14	26.82	5.22	3.76	1.91	c.silt	p		442	782,00-782,25	100	0	0	1.32	2.65	0.88	6.62	22.74	5.96	5.96	17.22	17	14.79	1.77	3.09	26.82	5.22	3.76	1.91	c.silt	p
443	784,00-784,25	2.71	0	0.01	0.01	0.01	0	0.03	0.19	0.08	0.1	0.53	0.83	0.74	0.07	0.11	12.57	6.31	3.43	1.78	m.silt	p		443	784,00-784,25	100	0	0.37	0.37	0.37	0	1.11	7.01	2.95	3.69	19.56	30.63	27.31	2.58	4.06	12.57	6.31	3.43	1.78	m.silt	p
444	785,75-786,00	5.67	0	0.05	0.08	0.24	0.06	0.64	1.52	0.24	0.24	0.72	0.83	0.82	0.08	0.15	37.55	4.74	4.33	2.12	vc.silt	vp		444	785,75-786,00	100	0	0.88	1.41	4.23	1.06	11.29	26.81	4.23	4.23	12.7	14.64	14.46	1.41	2.65	37.55	4.74	4.33	2.12	vc.silt	vp
445	786,25-786,50	3.26	0.09	0.09	0.13	0.55	0.02	0.69	0.75	0.12	0.11	0.25	0.21	0.19	0.02	0.04	86.34	3.53	4.31	2.11	vf.sand	vp		445	786,25-786,50	100	2.76	2.76	3.99	16.87	0.61	21.17	23.01	3.68	3.37	7.67	6.44	5.83	0.61	1.23	86.34	3.53	4.31	2.11	vf.sand	vp
446	795,75-796,00	5.92	0.19	0.23	0.13	0.19	0.08	0.24	1.02	0.25	0.26	0.84	1.08	1.11	0.11	0.19	28.64	5.13	6.22	2.64	c.silt	vp		446	795,75-796,00	100	3.21	3.89	2.2	3.21	1.35	4.05	17.23	4.22	4.39	14.19	18.24	18.75	1.86	3.21	28.64	5.13	6.22	2.64	c.silt	vp
447	799,50-799,75	5.25	0	0	0.04	0.1	0	0.31	0.82	0.19	0.25	0.97	1.19	1.09	0.1	0.19	19.24	5.7	4.07	2.03	c.silt	vp		447	799,50-799,75	100	0	0	0.76	1.9	0	5.9	15.62	3.62	4.76	18.48	22.67	20.76	1.9	3.62	19.24	5.7	4.07	2.03	c.silt	vp
448	799,75-800,00	2.16	0	0	0.07	0.08	0	0.15	0.3	0.07	0.08	0.3	0.46	0.51	0.03	0.11	18.4	5.76	5.2	2.38	c.silt	vp		448	799,75-800,00	100	0	0	3.24	3.7	0	6.94	13.89	3.24	3.7	13.89	21.3	23.61	1.39	5.09	18.4	5.76	5.2	2.38	c.silt	vp
449	804,00-804,25	5.17	0	0.05	0.04	0.06	0	0.34	0.8	0.28	0.33	0.9	0.93	1.02	0.08	0.34	19.08	5.71	5.17	2.37	c.silt	vp		449	804,00-804,25	100	0	0.97	0.77	1.16	0	6.58	15.47	5.42	6.38	17.41	17.99	19.73	1.55	6.58	19.08	5.71	5.17	2.37	c.silt	vp
450	804,50-804,75	4.03	0	0.04	0.12	0.5	0	0.55	0.59	0.14	0.17	0.52	0.58	0.6	0.04	0.18	41.52	4.59	5.78	2.53	vc.silt	vp		450	804,50-804,75	100	0	0.99	2.98	12.41	0	13.65	14.64	3.47	4.22	12.9	14.39	14.89	0.99	4.47	41.52	4.59	5.78	2.53	vc.silt	vp
451	805,75-806,00	3.54	0	0.08	0.06	0.11	0	0.2	0.31	0.11	0.15	0.67	0.85	0.8	0.08	0.12	18.34	5.77	4.62	2.21	c. silt	vp		451	805,75-806,00	100	0	2.26	1.69	3.11	0	5.65	8.76	3.11	4.24	18.93	24.01	22.6	2.26	3.39	18.34	5.77	4.62	2.21	c. silt	vp
452	808,00-808,25	5.65	0	0.02	0.02	0.07	0	0.24	0.8	0.2	0.24	0.91	1.32	1.49	0.13	0.21	16.34	5.94	4.18	2.06	c.silt	vp		452	808,00-808,25	100	0	0.35	0.35	1.24	0	4.25	14.16	3.54	4.25	16.11	23.36	26.37	2.3	3.72	16.34	5.94	4.18	2.06	c.silt	vp
453	811,25-811,50	2.36	0.1	0.16	0.17	0.57	0	0.61	0.31	0.03	0.04	0.12	0.12	0.1	0.01	0.02	159.4	2.65	4.14	2.05	f.sand	vp		453	811,25-811,50	100	4.24	6.78	7.2	24.15	0	25.85	13.14	1.27	1.69	5.08	5.08	4.24	0.42	0.85	159.4	2.65	4.14	2.05	f.sand	vp
454	817,25-817,50	8.74	1.93	2.18	1.58	0.79	0	0.32	0.34	0.08	0.1	0.36	0.46	0.48	0.05	0.07	349.1	1.52	5.72	2.52	m.sand	vp		454	817,25-817,50	100	22.08	24.94	18.08	9.04	0	3.66	3.89	0.92	1.14	4.12	5.26	5.49	0.57	0.8	349.1	1.52	5.72	2.52	m.sand	vp
455	818,25-818,50	3.56	0.23	0.26	0.23	0.22	0	0.18	0.25	0.08	0.11	0.49	0.67	0.67	0.07	0.1	45.82	4.45	9.19	3.2	vc.silt	vp		455	818,25-818,50	100	6.46	7.3	6.46	6.18	0	5.06	7.02	2.25	3.09	13.76	18.82	18.82	1.97	2.81	45.82	4.45	9.19	3.2	vc.silt	vp
456	820,25-820,50	3.11	0	0.1	0.07	0.07	0	0.11	0.33	0.13	0.18	0.72	0.7	0.53	0.06	0.11	21.28	5.55	4.65	2.22	c.silt	vp		456	820,25-820,50	100	0	3.22	2.25	2.25	0	3.54	10.61	4.18	5.79	23.15	22.51	17.04	1.93	3.54	21.28	5.55	4.65	2.22	c.silt	vp
457	820,75-821,00	4.26	0	0.04	0.02	0.06	0	0.18	0.63	0.27	0.36	1.06	0.77	0.66	0.08	0.13	23.31	5.42	3.56	1.83	c.silt	p		457	820,75-821,00	100	0	0.94	0.47	1.41	0	4.23	14.79	6.34	8.45	24.88	18.08	15.49	1.88	3.05	23.31	5.42	3.56	1.83	c.silt	p
458	822,00-822,25	2.5	0	0.02	0.03	0.06	0	0.13	0.27	0.07	0.09	0.38	0.61	0.65	0.05	0.14	15.75	5.99	5.01	2.33	c.silt	vp		458	822,00-822,25	100	0	0.8	1.2	2.4	0	5.2	10.8	2.8	3.6	15.2	24.4	26	2	5.6	15.75	5.99	5.01	2.33	c.silt	vp
459	823,00-823,25	5.23	0.01	0.02	0.09	0.21	0	0.31	0.88	0.12	0.15	0.66	1.16	1.26	0.09	0.27	17.7	5.82	5.19	2.38	c.silt	vp		459	823,00-823,25	100	0.19	0.38	1.72	4.02	0	5.93	16.83	2.29	2.87	12.62	22.18	24.09	1.72	5.16	17.7	5.82	5.19	2.38	c.silt	vp
460	824,25-824,50	5.71	0	0	0.04	0.12	0	0.44	0.9	0.32	0.4	1.2	1.05	0.97	0.11	0.16	23.4	5.42	3.77	1.92	c.silt	p		460	824,25-824,50	100	0	0	0.7	2.1	0	7.71	15.76	5.6	7.01	21.02	18.39	16.99	1.93	2.8	23.4	5.42	3.77	1.92	c.silt	p
461	824,75-825,00	2.7	0	0	0.02	0.15	0	0.22	0.38	0.14	0.19	0.59	0.49	0.4	0.05	0.07	26.27	5.25	3.91	1.97	c.silt	p		461	824,75-825,00	100	0	0	0.74	5.56	0	8.15	14.07	5.19	7.04	21.85	18.15	14.81	1.85	2.59	26.27	5.25	3.91	1.97	c.silt	p
462	831,25-831,50	2.02	0	0	0.03	0.06	0	0.11	0.38	0.06	0.08	0.37	0.45	0.38	0.04	0.06	21.25	5.56	3.96	1.99	c.silt	p		462	831,25-831,50	100	0	0	1.49	2.97	0	5.45	18.81	2.97	3.96	18.32	22.28	18.81	1.98	2.97	21.25	5.56	3.96	1.99	c.silt	p
463	832,50-832,75	2.52	0	0.13	0.11	0.09	0	0.07	0.2	0.07	0.1	0.47	0.61	0.53	0.05	0.09	19.82	5.66	5.6	2.49	c.silt	vp		463	832,50-832,75	100	0	5.16	4.37	3.57	0	2.78	7.94	2.78	3.97	18.65	24.21	21.03	1.98	3.57	19.82	5.66	5.6	2.49	c.silt	vp
464	833,75-834,00	3.03	0	0	0.03	0.05	0	0.1	0.5	0.11	0.15	0.66	0.71	0.57	0.06	0.09	21.2	5.56	4.13	2.05	c.silt	vp		464	833,75-834,00	100	0	0	0.99	1.65	0	3.3	16.5	3.63	4.95	21.78	23.43	18.81	1.98	2.97	21.2	5.56	4.13	2.05	c.silt	vp
465	836,50-836,75	4.73	0	0.02	0.06	0.17	0	0.17	1.15	0.33	0.4	1.05	0.7	0.52	0.06	0.1	32.24	4.96	3.33	1.74	vc.silt	p		465	836,50-836,75	100	0	0.42	1.27	3.59	0	3.59	24.31	6.98	8.46	22.2	14.8	10.99	1.27	2.11	32.24	4.96	3.33	1.74	vc.silt	p
466	838,25-838,50	5.66	0	0.02	0.03	0.16	0	0.21	1.04	0.36	0.45	1.29	1.02	0.84	0.09	0.15	25.28	5.31	3.5	1.81	c.silt	p		466	838,25-838,50	100	0	0.35	0.53	2.83	0	3.71	18.37	6.36	7.95	22.79	18.02	14.84	1.59	2.65	25.28	5.31	3.5	1.81	c.silt	p
467	844,75-845,00	4.27	0.01	0.01	0.05	0.25	0	0.55	0.98	0.21	0.24	0.62	0.57	0.61	0.06	0.11	37.52	4.74	4.36	2.12	vc.silt	vp		467	844,75-845,00	100	0.23	0.23	1.17	5.85	0	12.88	22.95	4.92	5.62	14.52	13.35	14.29	1.41	2.58	37.52	4.74	4.36	2.12	vc.silt	vp
468	845,00-845,25	3.16	0	0.02	0.09	0.38	0	0.48	0.64	0.11	0.13	0.39	0.41	0.41	0.04	0.06	49.87	4.33	4.45	2.15	vc.silt	vp		468	845,00-845,25	100	0	0.63	2.85	12.03	0	15.19	20.25	3.48	4.11	12.34	12.97	12.97	1.27	1.9	49.87	4.33	4.45	2.15	vc.silt	vp
469	847,00-847,25	3.39	0	0.03	0.05	0.07	0	0.23	0.65	0.19	0.25	0.8	0.57	0.42	0.05	0.08	29.74	5.07	3.33	1.74	c.silt	p		469	847,00-847,25	100	0	0.88	1.47	2.06	0	6.78	19.17	5.6	7.37	23.6	16.81	12.39	1.47	2.36	29.74	5.07	3.33	1.74	c.silt	p
470	847,25-847,50	4.46	0	0.02	0.05	0.18	0	0.5	0.92	0.25	0.31	0.9	0.66	0.52	0.06	0.09	37.83	4.72	3.8	1.93	vc.silt	p		470	847,25-847,50	100	0	0.45	1.12	4.04	0	11.21	20.63	5.61	6.95	20.18	14.8	11.66	1.35	2.02	37.83	4.72	3.8	1.93	vc.silt	p
471	851,25-851,50	3.15	0	0.01	0.03	0.03	0	0.04	0.29	0.1	0.16	0.79	0.87	0.65	0.07	0.11	15.89	5.98	3.34	1.74	c.silt	p		471	851,25-851,50	100	0	0.32	0.95	0.95	0	1.27	9.21	3.17	5.08	25.08	27.62	20.63	2.22	3.49	15.89	5.98	3.34	1.74	c.silt	p
472	853,75-854,00	6.79	0	0.02	0.04	0.1	0	0.13	0.84	0.18	0.24	1.19	1.79	1.83	0.17	0.26	15.25	6.04	3.87	1.95	m.silt	p		472	853,75-854,00	100	0	0.29	0.59	1.47	0	1.91	12.37	2.65	3.53	17.53	26.36	26.95	2.5	3.83	15.25	6.04	3.87	1.95	m.silt	p
