# Supplementary material for: Caribbean cyclone activity: an annually-resolved Common Era record
Source: Sci Rep. 2020 Jul 16;10:11780. doi: 10.1038/s41598-020-68633-8 (PMC7367345; doi:10.1038/s41598-020-68633-8)
Supplement: Supplementary file 7 — Supplementary Information 7. [file 41598_2020_68633_MOESM7_ESM.xlsx]

## Sheet: Blatt1
Suppl. 9
C:\Data\2019\BlueHole\BH-7_1-7_Cr_0-95cm\XRF data 8/12/2019 re-evaluated data
peakarea
filename	position (mm)	core depth (mm)	sample surface	validity	E-gain	E-offset	F-slope	F-offset	kcps	MSE	Mg	Al	Si	S	Cl	Ar	K	Ca	Ti	V	Mn	Fe	Ni	Cu	Br	Sr	Zr	I	Ba	La	Ce	Pr	Pm	Eu	Tb	Ho	Tm	S1	D1	D2	D3	D4	D6	S2	Cra + Fea	Fex1	Fex2	Fex3	W La el
C:\Data\2019\BlueHole\BH-7_1-7_Cr_0-95cm\XRF data\L000000.spe	174.79	0	6.9	1	0.017488	-0.004388	0.004353	0.097392	23205	7.4	0	59	111	171	1945	5032	396	263301	35	121	319	166	45	0	397	14099	720	32	49	73	66	71	472	0	34	25	0	1164	197	0	95	12	234	2352	69	77	72	0	154
C:\Data\2019\BlueHole\BH-7_1-7_Cr_0-95cm\XRF data\L000001.spe	175.09	0.03	6.9	1	0.017487	-0.004388	0.004353	0.097392	40455.8	21.25	50	94	289	186	3690	4151	644	475655	42	120	757	203	165	5	617	26376	1194	96	74	54	115	172	833	215	71	30	5	1089	773	0	183	0	0	3503	191	106	39	0	247
C:\Data\2019\BlueHole\BH-7_1-7_Cr_0-95cm\XRF data\L000002.spe	175.39	0.06	6.9	1	0.017487	-0.004388	0.004354	0.097392	54516.1	19.68	0	183	301	324	5451	3396	935	653640	72	167	716	425	330	0	778	33891	1493	132	88	90	91	199	1125	0	71	51	20	2002	2018	0	265	0	285	4888	276	208	130	0	254
C:\Data\2019\BlueHole\BH-7_1-7_Cr_0-95cm\XRF data\L000003.spe	175.69	0.09	6.9	1	0.017487	-0.004388	0.004353	0.097392	69854.1	13.67	104	246	301	413	6824	2857	1219	868279	60	185	458	434	359	0	806	39300	1803	156	165	103	164	257	1259	36	87	104	86	2324	2966	0	333	0	313	6463	105	206	117	25	387
C:\Data\2019\BlueHole\BH-7_1-7_Cr_0-95cm\XRF data\L000004.spe	175.99	0.12	6.95	1	0.017487	-0.004388	0.004353	0.097392	112403	14.03	10	312	603	730	11692	4219	2187	1502864	54	302	1367	610	1081	112	913	43003	1966	261	273	179	236	409	1712	192	182	145	191	3037	9270	0	644	67	36	9963	209	275	138	9	404
C:\Data\2019\BlueHole\BH-7_1-7_Cr_0-95cm\XRF data\L000005.spe	176.29	0.15	7.02	1	0.017487	-0.004388	0.004353	0.097392	157286	18.47	58	349	810	1107	16867	5718	3047	2167545	115	374	1678	722	2668	313	842	46921	1879	418	304	195	442	653	2006	363	354	183	464	3728	21495	0	1235	0	77	13475	268	397	150	7	389
C:\Data\2019\BlueHole\BH-7_1-7_Cr_0-95cm\XRF data\L000006.spe	176.59	0.18	7.07	1	0.017487	-0.004388	0.004353	0.097392	190626	18.46	55	372	905	1295	21463	6982	3740	2655173	127	440	2123	816	3754	451	955	50071	2014	612	491	349	456	710	2964	158	463	160	703	4908	31432	3369	1860	0	305	15060	315	597	224	0	343
C:\Data\2019\BlueHole\BH-7_1-7_Cr_0-95cm\XRF data\L000007.spe	176.89	0.21	7.12	1	0.017487	-0.004388	0.004353	0.097392	204117	20	88	393	979	1365	23250	7834	4325	2849470	131	614	2207	769	4271	518	1341	50736	2004	665	507	364	497	763	3263	423	521	254	800	4323	37279	5475	2260	22	177	15855	119	545	233	0	434
C:\Data\2019\BlueHole\BH-7_1-7_Cr_0-95cm\XRF data\L000008.spe	177.19	0.24	7.14	1	0.017487	-0.004388	0.004353	0.097392	205743	19.98	38	501	947	1446	23189	8613	4232	2872475	109	508	1829	819	4444	540	1126	49187	2053	661	521	313	560	973	3003	960	671	190	819	4327	37485	5150	2326	8	0	16205	337	623	104	0	377
C:\Data\2019\BlueHole\BH-7_1-7_Cr_0-95cm\XRF data\L000009.spe	177.49	0.27	7.17	1	0.017487	-0.004388	0.004353	0.097392	205653	20.64	44	439	898	1359	23226	9366	4116	2877568	156	561	1686	676	4616	487	1083	48598	1957	599	511	325	529	878	3228	657	596	172	799	4703	39415	5368	2357	0	55	15621	279	646	182	0	331
C:\Data\2019\BlueHole\BH-7_1-7_Cr_0-95cm\XRF data\L000010.spe	177.79	0.3	7.19	1	0.017487	-0.004388	0.004353	0.097392	205804	19.72	45	388	858	1293	22950	9624	3975	2880469	151	520	1848	675	4289	597	1150	48671	1716	610	497	404	559	928	3331	1024	588	192	776	4196	38524	8438	2378	0	0	15480	207	638	97	0	380
C:\Data\2019\BlueHole\BH-7_1-7_Cr_0-95cm\XRF data\L000011.spe	178.09	0.33	7.19	1	0.017487	-0.004388	0.004353	0.097392	204835	19.74	62	405	944	1429	22949	9781	4046	2858438	131	598	2413	733	4401	588	1115	48590	1650	678	495	391	562	751	3687	991	575	345	878	4169	38472	1267	2532	120	0	15578	257	578	37	0	478
C:\Data\2019\BlueHole\BH-7_1-7_Cr_0-95cm\XRF data\L000012.spe	178.39	0.36	7.19	1	0.017487	-0.004388	0.004353	0.097392	203821	20.79	113	378	834	1292	22601	9981	4114	2843951	132	562	1812	761	4405	472	1062	48321	1857	613	514	375	510	979	3168	694	541	267	770	4642	40028	8488	2383	56	87	15580	371	594	194	0	355
C:\Data\2019\BlueHole\BH-7_1-7_Cr_0-95cm\XRF data\L000013.spe	178.69	0.39	7.2	1	0.017487	-0.004388	0.004353	0.097392	202798	20.84	102	462	1036	1263	22455	10030	4123	2826877	299	589	1706	738	4625	491	1376	48694	1848	638	319	361	636	851	3406	738	566	234	845	4597	38580	3307	2320	26	102	15480	92	682	177	0	428
C:\Data\2019\BlueHole\BH-7_1-7_Cr_0-95cm\XRF data\L000014.spe	178.99	0.42	7.2	1	0.017487	-0.004388	0.004353	0.097392	203967	19.98	18	394	876	1438	22490	9990	4026	2843463	195	529	2067	711	4698	440	833	48877	1650	706	492	414	617	881	3427	986	601	255	820	4168	38430	6658	2348	57	0	15275	390	595	115	0	335
C:\Data\2019\BlueHole\BH-7_1-7_Cr_0-95cm\XRF data\L000015.spe	179.29	0.45	7.19	1	0.017487	-0.004388	0.004353	0.097392	202343	19.26	81	369	1000	1138	23177	9643	4081	2821347	116	560	1349	692	4375	457	1081	49196	2110	675	505	258	494	952	3472	556	509	172	809	5045	37648	6189	2285	35	252	15574	269	661	254	0	373
C:\Data\2019\BlueHole\BH-7_1-7_Cr_0-95cm\XRF data\L000016.spe	179.59	0.48	7.19	1	0.017487	-0.004388	0.004353	0.097392	204492	20.48	22	415	993	1483	22567	9834	3957	2851856	37	589	2305	776	4458	585	1098	49307	1944	678	662	339	437	886	3731	283	558	155	917	4775	39149	6237	2333	135	296	14992	364	743	301	0	317
C:\Data\2019\BlueHole\BH-7_1-7_Cr_0-95cm\XRF data\L000017.spe	179.89	0.51	7.19	1	0.017487	-0.004388	0.004353	0.097392	204617	20.57	28	404	976	1590	24032	10120	4160	2848161	0	589	1088	480	4217	505	1242	50990	1971	715	590	345	494	900	3780	1265	493	324	803	4567	37874	6484	2260	97	0	15650	182	564	0	0	355
C:\Data\2019\BlueHole\BH-7_1-7_Cr_0-95cm\XRF data\L000018.spe	180.19	0.54	7.19	1	0.017487	-0.004388	0.004353	0.097392	203736	21.21	23	364	861	1419	24355	10107	4087	2830246	0	625	2093	653	4634	492	997	52574	2083	697	560	385	527	930	3665	0	559	171	864	5548	39015	3925	2339	0	662	15133	226	823	347	0	469
C:\Data\2019\BlueHole\BH-7_1-7_Cr_0-95cm\XRF data\L000019.spe	180.49	0.57	7.19	1	0.017487	-0.004388	0.004353	0.097392	201143	20.26	7	471	783	1284	23872	10184	4268	2789918	62	557	1675	688	4177	582	1179	53205	2133	708	592	382	584	945	3303	900	602	246	873	4391	35494	4661	2517	0	47	15665	488	625	185	0	484
C:\Data\2019\BlueHole\BH-7_1-7_Cr_0-95cm\XRF data\L000020.spe	180.79	0.6	7.19	1	0.017487	-0.004388	0.004353	0.097392	201368	20.05	21	470	895	1407	25220	10022	4322	2789118	112	629	2437	880	4323	592	974	54559	2047	614	511	411	637	842	3513	142	546	143	805	5104	35697	1015	2348	106	342	15498	202	828	390	0	411
C:\Data\2019\BlueHole\BH-7_1-7_Cr_0-95cm\XRF data\L000021.spe	181.09	0.63	7.18	1	0.017487	-0.004388	0.004353	0.097392	199798	20.61	78	432	1029	1488	24592	10223	4259	2768603	56	543	943	529	4322	504	708	55740	2308	580	515	319	561	882	3298	730	536	287	784	5090	35267	4825	2439	0	184	15968	343	666	114	0	484
C:\Data\2019\BlueHole\BH-7_1-7_Cr_0-95cm\XRF data\L000022.spe	181.39	0.66	7.18	1	0.017487	-0.004388	0.004353	0.097392	196606	20.78	77	424	863	1384	23629	10095	3817	2724700	196	459	1862	591	4195	431	783	56161	2328	566	413	333	660	1002	3101	169	509	196	694	5033	35989	9782	2192	88	327	14824	231	675	251	0	460
C:\Data\2019\BlueHole\BH-7_1-7_Cr_0-95cm\XRF data\L000023.spe	181.69	0.69	7.18	1	0.017487	-0.004388	0.004353	0.097392	190838	20.26	0	391	796	1168	21955	10377	3616	2642824	123	493	1830	500	3873	400	726	55242	2200	479	406	280	558	819	2720	555	506	164	708	4377	32079	1997	2143	18	113	14597	177	595	241	0	429
C:\Data\2019\BlueHole\BH-7_1-7_Cr_0-95cm\XRF data\L000024.spe	181.99	0.72	7.17	1	0.017487	-0.004388	0.004353	0.097392	195802	21.8	40	440	831	1162	19877	10157	3569	2721168	155	538	2032	447	4100	522	810	56505	2329	542	431	353	500	804	3058	585	479	137	722	4343	35847	3691	2288	0	26	13901	238	613	251	0	518
C:\Data\2019\BlueHole\BH-7_1-7_Cr_0-95cm\XRF data\L000025.spe	182.29	0.75	7.17	1	0.017487	-0.004388	0.004353	0.097392	198176	21.68	62	348	849	1332	18934	9989	3408	2760787	87	463	2215	369	4140	559	688	57272	2220	620	440	282	561	936	3180	531	356	244	812	4203	36210	4147	2363	28	123	13104	175	642	205	97	479
C:\Data\2019\BlueHole\BH-7_1-7_Cr_0-95cm\XRF data\L000026.spe	182.59	0.78	7.16	1	0.017487	-0.004388	0.004353	0.097392	198922	21.97	36	444	818	1129	18230	9819	3453	2772240	0	568	1863	444	4340	462	815	56419	2103	542	524	311	462	803	3325	74	358	128	802	4589	36358	4247	2282	42	517	13226	155	670	327	61	481
C:\Data\2019\BlueHole\BH-7_1-7_Cr_0-95cm\XRF data\L000027.spe	182.89	0.81	7.15	1	0.017487	-0.004388	0.004353	0.097392	196295	20.91	81	431	735	1242	18903	10099	3609	2726073	146	594	2147	491	3868	531	1183	55638	2222	568	479	343	414	781	3340	388	400	266	735	4368	35152	5487	2123	11	153	13756	188	591	208	75	497
C:\Data\2019\BlueHole\BH-7_1-7_Cr_0-95cm\XRF data\L000028.spe	183.19	0.84	7.15	1	0.017487	-0.004388	0.004353	0.097392	190057	20.64	76	476	701	1152	19360	9856	3559	2622932	139	527	2043	556	3899	473	1027	55044	1915	594	538	437	522	715	3412	0	416	130	711	4993	33221	405	2140	78	517	13808	162	747	346	79	553
C:\Data\2019\BlueHole\BH-7_1-7_Cr_0-95cm\XRF data\L000029.spe	183.49	0.87	7.15	1	0.017487	-0.004388	0.004353	0.097392	193800	22.01	84	420	928	1388	20660	10041	3469	2679122	201	448	1968	526	4169	476	950	55822	2116	572	495	265	567	942	3023	99	411	179	721	4625	34447	4131	2195	53	401	14419	160	664	307	7	475
C:\Data\2019\BlueHole\BH-7_1-7_Cr_0-95cm\XRF data\L000030.spe	183.79	0.9	7.15	1	0.017487	-0.004388	0.004353	0.097392	183604	19.14	36	467	947	1228	19634	10320	3517	2523285	46	543	1706	487	3556	303	1011	55928	2077	530	552	267	322	739	2848	612	404	170	609	4269	28737	3153	1975	42	41	13711	92	525	176	0	465
C:\Data\2019\BlueHole\BH-7_1-7_Cr_0-95cm\XRF data\L000031.spe	184.09	0.93	7.15	1	0.017487	-0.004388	0.004353	0.097392	175451	18.22	19	380	982	1327	19351	10379	3537	2393783	423	600	1787	746	3122	390	985	53577	2031	487	440	322	424	789	2582	173	263	132	585	4762	24488	1418	1821	0	298	14017	103	605	319	153	506
C:\Data\2019\BlueHole\BH-7_1-7_Cr_0-95cm\XRF data\L000032.spe	184.39	0.96	7.14	1	0.017487	-0.004388	0.004353	0.097392	176033	18.83	0	528	1007	1275	19887	10455	3600	2391778	241	482	1410	529	3167	393	978	56171	2114	500	463	312	451	800	2929	476	453	168	569	4698	24956	333	1856	49	215	14348	151	572	191	0	564
C:\Data\2019\BlueHole\BH-7_1-7_Cr_0-95cm\XRF data\L000033.spe	184.69	0.99	7.14	1	0.017487	-0.004388	0.004353	0.097392	182639	19.96	37	483	1079	1097	19985	10127	3850	2493919	117	545	1672	523	3546	432	883	56416	2265	611	475	371	453	776	2937	555	468	234	607	4757	28982	5040	2005	0	156	14373	199	553	252	0	467
C:\Data\2019\BlueHole\BH-7_1-7_Cr_0-95cm\XRF data\L000034.spe	184.99	1.02	7.14	1	0.017487	-0.004388	0.004353	0.097392	184944	19.97	71	462	927	1328	20900	10472	3785	2531141	117	576	2184	718	3514	458	863	55140	2130	617	447	332	479	794	2921	230	530	225	632	4592	29328	614	2050	50	305	14556	365	577	260	0	525
C:\Data\2019\BlueHole\BH-7_1-7_Cr_0-95cm\XRF data\L000035.spe	185.29	1.05	7.14	1	0.017487	-0.004388	0.004353	0.097392	178398	19.58	39	446	993	1298	20509	10570	3623	2437257	161	535	1477	579	3551	299	1011	53405	1979	466	373	298	547	784	3038	311	429	190	583	4859	29218	0	1793	0	291	14127	185	646	193	0	447
C:\Data\2019\BlueHole\BH-7_1-7_Cr_0-95cm\XRF data\L000036.spe	185.59	1.08	7.14	1	0.017487	-0.004388	0.004353	0.097392	178352	18.93	63	396	933	1286	21940	10552	3843	2436989	125	502	1941	695	3339	340	1010	50469	2017	520	464	388	518	902	2907	0	418	73	690	5469	28275	2049	1979	0	510	14584	252	782	332	48	530
C:\Data\2019\BlueHole\BH-7_1-7_Cr_0-95cm\XRF data\L000037.spe	185.89	1.11	7.14	1	0.017487	-0.004388	0.004353	0.097392	177449	17.74	51	443	919	1266	23208	10333	4048	2427854	253	555	1912	627	3197	434	1122	47405	1666	584	453	384	505	876	3101	169	475	123	609	5192	26802	2485	1928	117	425	14351	206	685	276	17	511
C:\Data\2019\BlueHole\BH-7_1-7_Cr_0-95cm\XRF data\L000038.spe	186.19	1.14	7.14	1	0.017487	-0.004388	0.004353	0.097392	180328	18.48	54	428	962	1310	23169	10442	3963	2481413	93	547	1885	576	3329	357	833	45980	1823	558	475	305	484	854	2961	455	349	242	604	4906	28672	2319	1946	50	83	14763	335	516	158	25	441
C:\Data\2019\BlueHole\BH-7_1-7_Cr_0-95cm\XRF data\L000039.spe	186.49	1.17	7.14	1	0.017487	-0.004388	0.004353	0.097392	178131	18.42	37	446	857	1272	22070	10445	3698	2453931	38	477	1675	543	3019	417	1013	46428	1872	463	550	276	380	864	2459	134	344	154	613	5268	26725	3885	1900	82	365	14517	200	494	226	53	514
C:\Data\2019\BlueHole\BH-7_1-7_Cr_0-95cm\XRF data\L000040.spe	186.79	1.2	7.13	1	0.017487	-0.004388	0.004353	0.097392	182193	18.4	51	501	830	1291	23063	10404	3836	2503932	104	557	1277	634	3386	420	941	48362	1865	609	477	340	555	798	2870	53	493	136	588	5696	28945	857	2016	0	566	14601	331	701	323	0	286
C:\Data\2019\BlueHole\BH-7_1-7_Cr_0-95cm\XRF data\L000041.spe	187.09	1.23	7.13	1	0.017487	-0.004388	0.004353	0.097392	191681	18.73	64	497	876	1420	24195	10290	3873	2642738	124	515	1717	475	3983	341	796	49997	1810	590	446	382	577	957	3312	379	447	224	705	5331	33151	3275	2229	0	247	14964	334	591	221	25	471
C:\Data\2019\BlueHole\BH-7_1-7_Cr_0-95cm\XRF data\L000042.spe	187.39	1.26	7.13	1	0.017487	-0.004388	0.004353	0.097392	192078	19.31	52	437	717	1425	25376	10288	3739	2639179	95	513	2290	303	3645	408	1065	53197	2108	624	465	314	466	909	3752	539	494	279	712	4665	31453	2134	2201	37	43	14222	152	595	165	0	387
C:\Data\2019\BlueHole\BH-7_1-7_Cr_0-95cm\XRF data\L000043.spe	187.69	1.29	7.13	1	0.017487	-0.004388	0.004353	0.097392	193413	20.52	80	741	883	1642	38195	10573	3905	2633309	14	555	2361	644	3779	383	1002	55219	2080	614	617	416	581	902	3895	338	710	205	736	5160	32178	4493	2308	0	255	14507	268	698	263	0	543
C:\Data\2019\BlueHole\BH-7_1-7_Cr_0-95cm\XRF data\L000044.spe	187.99	1.32	7.12	1	0.017487	-0.004388	0.004353	0.097392	193492	21.67	15	862	908	1508	36483	10344	3748	2635819	79	592	1886	591	3991	432	937	57610	2105	555	502	333	480	895	3878	0	645	95	623	5924	33423	4938	2183	0	687	14548	338	846	441	0	515
C:\Data\2019\BlueHole\BH-7_1-7_Cr_0-95cm\XRF data\L000045.spe	188.29	1.35	7.11	1	0.017487	-0.004388	0.004353	0.097392	190466	21.22	0	508	1038	1357	24770	10335	3687	2601790	113	590	2390	537	3809	430	834	61034	2273	616	433	404	590	858	3203	376	560	201	744	4844	30868	0	2266	0	173	14231	248	673	277	0	521
C:\Data\2019\BlueHole\BH-7_1-7_Cr_0-95cm\XRF data\L000046.spe	188.59	1.38	7.11	1	0.017487	-0.004388	0.004353	0.097392	187807	21.55	6	299	965	1382	21578	10216	3478	2568567	137	495	1720	562	3645	377	777	62462	2243	493	376	286	600	852	2877	0	428	172	722	5265	31084	497	2017	0	500	14029	190	676	353	7	505
C:\Data\2019\BlueHole\BH-7_1-7_Cr_0-95cm\XRF data\L000047.spe	188.89	1.41	7.1	1	0.017487	-0.004388	0.004353	0.097392	193013	22.93	62	328	1052	1178	19560	9946	3261	2662287	0	452	1423	343	3719	394	719	64241	2261	489	440	220	491	832	2911	381	440	218	695	4648	33378	2542	2182	69	279	13481	302	688	146	0	539
C:\Data\2019\BlueHole\BH-7_1-7_Cr_0-95cm\XRF data\L000048.spe	189.19	1.44	7.08	1	0.017487	-0.004388	0.004353	0.097392	186442	22.56	73	356	1033	1119	16256	10395	3129	2592595	0	407	1743	371	3711	335	535	59526	2518	514	462	275	424	724	2449	551	394	213	592	3297	32078	4687	1804	0	55	12317	49	540	180	82	411
C:\Data\2019\BlueHole\BH-7_1-7_Cr_0-95cm\XRF data\L000049.spe	189.49	1.47	7.07	1	0.017487	-0.004388	0.004353	0.097392	166232	19.37	24	404	717	1027	13233	10872	2495	2298900	0	343	1155	242	2781	246	421	57249	2229	314	387	147	391	713	2361	296	255	192	511	3745	23334	1729	1391	0	258	10824	268	494	209	24	401
C:\Data\2019\BlueHole\BH-7_1-7_Cr_0-95cm\XRF data\L000050.spe	189.79	1.5	7.06	1	0.017487	-0.004388	0.004353	0.097392	156281	18.27	63	333	639	796	12675	10621	2426	2146281	0	445	1482	118	2261	273	468	57097	2229	310	403	170	304	620	2216	641	228	223	480	3106	20497	705	1232	0	0	10409	0	426	83	59	520
C:\Data\2019\BlueHole\BH-7_1-7_Cr_0-95cm\XRF data\L000051.spe	190.09	1.53	7.05	1	0.017487	-0.004388	0.004353	0.097392	160327	19.25	0	354	806	955	13077	9970	2591	2212465	87	404	1233	220	2563	157	665	56711	2387	431	286	198	438	648	2594	445	233	203	470	3259	21779	951	1290	16	118	10511	100	418	149	170	461
C:\Data\2019\BlueHole\BH-7_1-7_Cr_0-95cm\XRF data\L000052.spe	190.39	1.56	7.03	1	0.017487	-0.004388	0.004353	0.097392	165522	20.83	33	413	872	916	13334	9661	2604	2313486	29	410	1091	236	2877	210	441	53455	2244	442	358	226	397	671	2316	160	212	166	570	3988	25054	769	1376	24	340	10528	200	472	249	148	399
C:\Data\2019\BlueHole\BH-7_1-7_Cr_0-95cm\XRF data\L000053.spe	190.69	1.59	7.03	1	0.017487	-0.004388	0.004353	0.097392	140195	18.14	31	310	1109	825	11144	9541	2202	1930402	0	358	1088	345	2016	156	397	51005	2234	268	278	174	376	585	1716	0	170	105	382	3565	15948	0	1075	67	390	9836	103	466	241	108	525
C:\Data\2019\BlueHole\BH-7_1-7_Cr_0-95cm\XRF data\L000054.spe	190.99	1.62	7.02	1	0.017487	-0.004388	0.004353	0.097392	157716	18.37	5	334	1058	1045	12808	9167	2520	2185272	0	434	1113	261	2464	252	590	53754	2178	382	315	232	395	569	1918	158	234	152	521	3644	20611	0	1264	21	230	11398	0	425	215	53	449
C:\Data\2019\BlueHole\BH-7_1-7_Cr_0-95cm\XRF data\L000055.spe	191.29	1.65	7.03	1	0.017487	-0.004388	0.004353	0.097392	178963	21.26	66	380	1098	1096	14535	9200	2944	2484161	17	393	1388	95	3359	376	535	60534	2352	437	347	175	380	816	2671	985	305	223	662	3223	29070	508	1748	48	0	11831	149	417	57	80	478
C:\Data\2019\BlueHole\BH-7_1-7_Cr_0-95cm\XRF data\L000056.spe	191.59	1.68	7.04	1	0.017487	-0.004388	0.004353	0.097392	193003	22.87	60	369	1190	1369	17271	9064	3387	2689209	72	471	2119	287	4094	441	901	56889	2046	676	482	383	565	799	3277	506	363	296	784	3895	34889	3314	2092	0	125	12730	87	622	231	57	394
C:\Data\2019\BlueHole\BH-7_1-7_Cr_0-95cm\XRF data\L000057.spe	191.89	1.71	7.05	1	0.017487	-0.004388	0.004353	0.097392	192960	20.77	36	425	1001	1436	17338	9421	3389	2693346	104	480	1709	383	3885	383	798	53249	2053	580	378	305	530	805	2664	743	363	193	680	3918	32754	4958	2048	0	0	13923	245	522	163	68	436
C:\Data\2019\BlueHole\BH-7_1-7_Cr_0-95cm\XRF data\L000058.spe	192.19	1.74	7.05	1	0.017487	-0.004388	0.004353	0.097392	198348	19.93	62	356	1376	1366	18118	9444	3561	2774177	0	463	1762	422	3945	421	685	51431	1984	572	510	250	540	911	2814	797	381	268	809	4069	33114	3543	2117	0	0	14236	221	533	151	28	426
C:\Data\2019\BlueHole\BH-7_1-7_Cr_0-95cm\XRF data\L000059.spe	192.49	1.77	7.05	1	0.017487	-0.004388	0.004353	0.097392	180039	18.66	35	399	1113	1386	16486	9742	3181	2503982	8	436	1603	262	3153	381	1324	49446	1759	511	396	244	462	685	2466	705	387	229	636	3675	26363	5198	1687	9	0	13134	288	413	121	27	499
C:\Data\2019\BlueHole\BH-7_1-7_Cr_0-95cm\XRF data\L000060.spe	192.79	1.8	7.05	1	0.017487	-0.004388	0.004353	0.097392	176204	17.26	62	395	783	1304	18555	9506	3104	2419171	132	479	1084	447	3103	295	2284	50706	2223	669	343	218	488	813	2677	214	375	163	562	4877	27002	731	1821	90	401	13509	542	558	257	0	468
C:\Data\2019\BlueHole\BH-7_1-7_Cr_0-95cm\XRF data\L000061.spe	193.09	1.83	7.05	1	0.017487	-0.004388	0.004353	0.097392	196907	19.17	0	403	1136	1565	22812	9322	4073	2730478	59	601	2363	429	4235	345	1641	47783	2072	685	417	302	539	795	3068	757	445	192	701	4323	34835	3789	2163	0	0	15309	571	587	153	0	471
C:\Data\2019\BlueHole\BH-7_1-7_Cr_0-95cm\XRF data\L000062.spe	193.39	1.86	7.05	1	0.017487	-0.004388	0.004353	0.097392	191133	17.98	18	310	948	1470	21977	9308	3500	2646610	21	507	1524	391	3767	379	1027	49212	1861	564	430	300	531	834	2989	453	482	171	644	4893	31260	392	2154	6	197	15349	218	588	198	0	470
C:\Data\2019\BlueHole\BH-7_1-7_Cr_0-95cm\XRF data\L000063.spe	193.69	1.89	7.05	1	0.017487	-0.004388	0.004353	0.097392	186067	17.75	99	363	913	1301	22651	9235	3719	2561135	93	473	1931	356	3428	409	1019	48740	1797	658	471	346	564	771	3088	943	449	206	666	4441	29500	3835	1900	0	0	15146	128	556	121	0	416
C:\Data\2019\BlueHole\BH-7_1-7_Cr_0-95cm\XRF data\L000064.spe	193.99	1.92	7.05	1	0.017487	-0.004388	0.004353	0.097392	189313	19.09	52	357	914	1362	24808	9089	3867	2601390	0	646	1964	404	3893	347	863	49511	1953	693	643	395	404	784	3529	449	463	191	717	5525	32190	2083	2091	32	231	15202	172	721	242	0	404
C:\Data\2019\BlueHole\BH-7_1-7_Cr_0-95cm\XRF data\L000065.spe	194.29	1.95	7.04	1	0.017487	-0.004388	0.004353	0.097392	189728	18.32	43	434	852	1422	25348	8602	3923	2607210	117	479	2144	537	3810	445	835	50055	2042	515	429	286	582	829	3117	0	474	170	555	5622	32476	4320	2159	0	512	16060	116	540	329	0	519
C:\Data\2019\BlueHole\BH-7_1-7_Cr_0-95cm\XRF data\L000066.spe	194.59	1.98	7.04	1	0.017487	-0.004388	0.004353	0.097392	195218	20.11	0	400	991	1572	26448	8796	4075	2688529	83	435	2123	613	4337	482	1068	50259	2015	635	561	367	493	983	3590	0	529	142	686	5937	34660	3404	2248	0	571	16207	13	736	341	0	468
C:\Data\2019\BlueHole\BH-7_1-7_Cr_0-95cm\XRF data\L000067.spe	194.89	2.01	7.04	1	0.017487	-0.004388	0.004353	0.097392	198593	19.02	91	389	948	1417	25527	9000	3947	2745676	51	595	1703	318	4070	375	1084	49307	1682	641	559	379	517	872	3457	830	613	209	732	5003	34728	5607	2303	58	0	16903	44	653	201	0	502
C:\Data\2019\BlueHole\BH-7_1-7_Cr_0-95cm\XRF data\L000068.spe	195.19	2.04	7.05	1	0.017487	-0.004388	0.004353	0.097392	201057	19.68	61	326	869	1513	25021	9077	3963	2787161	0	617	1355	245	4526	496	891	48885	1877	696	648	413	490	856	3322	851	509	251	800	5131	37517	2239	2374	0	80	16719	238	664	149	5	560
C:\Data\2019\BlueHole\BH-7_1-7_Cr_0-95cm\XRF data\L000069.spe	195.49	2.07	7.05	1	0.017487	-0.004388	0.004353	0.097392	200830	20.25	49	420	851	1572	25406	9309	3956	2782981	36	489	2324	208	4285	531	618	49292	2003	591	436	368	593	902	3083	1015	575	211	733	4497	38016	8502	2402	0	0	16057	268	636	159	0	386
C:\Data\2019\BlueHole\BH-7_1-7_Cr_0-95cm\XRF data\L000070.spe	195.79	2.1	7.06	1	0.017487	-0.004388	0.004353	0.097392	199285	21.18	37	350	773	1566	24949	9377	3776	2765603	0	576	1954	477	4821	464	548	49318	1974	596	531	365	527	869	3041	151	509	195	767	5370	39527	4298	2303	7	372	16324	188	648	310	0	361
C:\Data\2019\BlueHole\BH-7_1-7_Cr_0-95cm\XRF data\L000071.spe	196.09	2.13	7.06	1	0.017487	-0.004388	0.004353	0.097392	199418	19.93	8	363	880	1422	24503	9570	3837	2768414	0	549	2154	48	3904	460	542	49554	2086	612	439	281	547	918	3066	1588	647	259	770	3805	34729	5018	2198	57	0	15852	438	470	0	0	417
C:\Data\2019\BlueHole\BH-7_1-7_Cr_0-95cm\XRF data\L000072.spe	196.39	2.16	7.06	1	0.017487	-0.004388	0.004353	0.097392	199111	19.23	94	379	839	1445	24338	9583	3788	2766507	0	531	2420	277	3945	467	547	50380	2072	624	579	311	575	1000	3301	751	520	311	803	4529	35349	7326	2271	19	0	15259	183	527	199	0	396
C:\Data\2019\BlueHole\BH-7_1-7_Cr_0-95cm\XRF data\L000073.spe	196.69	2.19	7.06	1	0.017487	-0.004388	0.004353	0.097392	198145	19.1	47	367	742	1263	24950	9580	3690	2751068	0	580	1822	239	4188	407	779	50885	1881	580	479	346	543	863	3169	435	447	176	716	5367	36061	5972	2292	0	116	15992	102	622	226	26	450
C:\Data\2019\BlueHole\BH-7_1-7_Cr_0-95cm\XRF data\L000074.spe	196.99	2.22	7.07	1	0.017487	-0.004388	0.004353	0.097392	198372	19.95	0	374	699	1281	25023	9510	3637	2753917	737	455	1819	79	4284	385	627	50710	2349	523	458	301	571	927	3529	1415	558	278	697	3982	35942	4553	2250	55	0	15194	164	516	0	0	492
C:\Data\2019\BlueHole\BH-7_1-7_Cr_0-95cm\XRF data\L000075.spe	197.29	2.25	7.07	1	0.017487	-0.004388	0.004353	0.097392	198205	19.33	12	360	714	1160	25286	9644	3580	2747707	936	498	1957	269	4232	471	529	53034	1924	597	558	419	559	811	3421	927	592	280	732	4310	35911	3946	2359	81	0	15392	86	590	111	0	457
C:\Data\2019\BlueHole\BH-7_1-7_Cr_0-95cm\XRF data\L000076.spe	197.59	2.28	7.07	1	0.017487	-0.004388	0.004353	0.097392	196866	19.49	23	375	693	1233	25475	9858	3680	2727315	24	587	2094	51	4175	426	623	52017	2096	512	478	341	532	768	3231	1268	521	220	709	4202	34376	4799	2334	52	0	15250	284	579	78	0	404
C:\Data\2019\BlueHole\BH-7_1-7_Cr_0-95cm\XRF data\L000077.spe	197.89	2.31	7.07	1	0.017487	-0.004388	0.004353	0.097392	196132	18.61	76	367	724	1093	25811	9946	3703	2714604	0	639	1597	27	3929	501	628	51926	1979	589	532	383	448	728	3361	950	543	271	724	4556	33652	6117	2380	76	0	15372	105	566	44	0	401
C:\Data\2019\BlueHole\BH-7_1-7_Cr_0-95cm\XRF data\L000078.spe	198.19	2.34	7.07	1	0.017487	-0.004388	0.004353	0.097392	196741	19.36	39	449	737	1311	25853	9854	3774	2726541	0	530	1768	144	4023	458	758	52178	2160	661	538	430	540	912	3454	534	556	197	843	5222	34041	6192	2315	0	193	15476	159	617	237	0	416
C:\Data\2019\BlueHole\BH-7_1-7_Cr_0-95cm\XRF data\L000079.spe	198.49	2.37	7.07	1	0.017487	-0.004388	0.004353	0.097392	194633	19.8	43	302	815	1097	25651	9817	3599	2694383	0	566	2020	280	4145	456	714	52371	1966	590	571	399	505	809	3093	305	528	112	658	5116	35900	3399	2172	0	275	15800	99	709	275	0	406
C:\Data\2019\BlueHole\BH-7_1-7_Cr_0-95cm\XRF data\L000080.spe	198.79	2.4	7.07	1	0.017487	-0.004388	0.004353	0.097392	195316	19.37	52	383	708	1135	26722	9829	3586	2702584	0	556	1894	107	3772	479	551	52602	2313	626	569	379	500	923	3262	816	557	251	710	4695	33943	0	2244	0	0	15349	182	674	142	0	520
C:\Data\2019\BlueHole\BH-7_1-7_Cr_0-95cm\XRF data\L000081.spe	199.09	2.43	7.07	1	0.017487	-0.004388	0.004353	0.097392	195446	19.47	24	396	679	1027	26247	9801	3629	2706712	0	581	1778	225	3970	494	473	51968	2073	743	586	393	512	872	3421	275	530	244	765	5453	33597	7248	2180	44	303	15447	329	714	267	0	432
C:\Data\2019\BlueHole\BH-7_1-7_Cr_0-95cm\XRF data\L000082.spe	199.39	2.46	7.07	1	0.017487	-0.004388	0.004353	0.097392	196477	19.78	35	369	601	1160	26267	9664	3632	2722767	0	607	1622	103	4169	399	760	52445	2106	613	513	320	490	881	3281	550	435	159	738	5411	34593	5209	2204	29	194	15578	195	702	166	20	411
C:\Data\2019\BlueHole\BH-7_1-7_Cr_0-95cm\XRF data\L000083.spe	199.69	2.49	7.07	1	0.017487	-0.004388	0.004353	0.097392	197736	20.49	36	330	629	999	26587	9801	3644	2740041	0	505	1569	326	4187	453	716	53397	1953	554	576	279	478	944	3193	22	459	216	694	5770	36302	3860	2359	122	420	16065	36	627	337	0	510
C:\Data\2019\BlueHole\BH-7_1-7_Cr_0-95cm\XRF data\L000084.spe	199.99	2.52	7.07	1	0.017487	-0.004388	0.004353	0.097392	197797	20.95	88	339	644	1176	26572	9862	3657	2741703	11	508	2385	197	4178	463	556	53330	2093	654	475	419	608	983	3366	379	566	189	760	5077	36594	4474	2254	0	237	15151	43	650	232	0	473
C:\Data\2019\BlueHole\BH-7_1-7_Cr_0-95cm\XRF data\L000085.spe	200.29	2.55	7.07	1	0.017487	-0.004388	0.004353	0.097392	196198	20.84	31	370	672	1176	26764	9905	3711	2716225	0	472	1823	69	3905	360	458	53418	2049	464	510	354	530	980	2783	989	609	225	729	4307	34998	7187	2247	0	0	15593	322	608	107	0	412
C:\Data\2019\BlueHole\BH-7_1-7_Cr_0-95cm\XRF data\L000086.spe	200.59	2.58	7.07	1	0.017487	-0.004388	0.004353	0.097392	195081	21.22	32	370	647	1076	26316	9814	3699	2696666	0	617	1487	128	3939	493	493	53397	2111	641	591	432	570	800	3333	810	550	317	720	5188	35912	3537	2150	0	15	15662	190	606	146	0	395
C:\Data\2019\BlueHole\BH-7_1-7_Cr_0-95cm\XRF data\L000087.spe	200.89	2.61	7.07	1	0.017487	-0.004388	0.004353	0.097392	195467	22.31	30	437	596	1334	26527	9840	3713	2703061	0	510	2646	275	3976	412	695	52958	2257	666	471	279	659	1032	2987	686	637	187	723	4672	37098	4421	2192	9	0	15279	38	617	235	0	423
C:\Data\2019\BlueHole\BH-7_1-7_Cr_0-95cm\XRF data\L000088.spe	201.19	2.64	7.07	1	0.017487	-0.004388	0.004353	0.097392	195565	20.67	54	353	690	1158	26097	9821	3604	2702245	11	570	2336	296	4009	515	343	53272	2320	671	500	402	564	885	3636	539	486	274	827	5214	34879	5498	2270	0	144	15192	383	828	249	45	568
C:\Data\2019\BlueHole\BH-7_1-7_Cr_0-95cm\XRF data\L000089.spe	201.49	2.67	7.07	1	0.017487	-0.004388	0.004353	0.097392	195187	19.98	52	356	886	1281	25867	10041	3699	2694346	73	591	2209	360	3985	435	692	52695	2424	516	455	370	554	840	3042	858	429	198	716	4688	32718	6779	2308	69	0	15570	251	536	154	35	437
C:\Data\2019\BlueHole\BH-7_1-7_Cr_0-95cm\XRF data\L000090.spe	201.79	2.7	7.07	1	0.017487	-0.004388	0.004353	0.097392	196783	20.07	87	430	689	1264	26061	9586	3739	2714283	36	627	1853	229	3891	478	795	53181	2171	621	562	410	523	840	3029	708	517	365	750	4907	37240	3856	2307	0	120	15936	130	535	135	0	433
C:\Data\2019\BlueHole\BH-7_1-7_Cr_0-95cm\XRF data\L000091.spe	202.09	2.73	7.07	1	0.017487	-0.004388	0.004353	0.097392	197866	19.96	40	376	894	1451	25488	9950	3975	2727725	94	571	1871	426	4166	441	1054	51642	2101	661	491	418	569	855	3232	550	513	210	829	5165	35893	5152	2447	0	169	16034	265	657	212	0	494
C:\Data\2019\BlueHole\BH-7_1-7_Cr_0-95cm\XRF data\L000092.spe	202.39	2.76	7.07	1	0.017487	-0.004388	0.004353	0.097392	196644	19.83	40	299	1069	1459	24440	9923	3853	2708844	114	519	1714	464	3948	512	1065	49396	2004	537	448	301	611	906	2977	791	577	103	756	4975	34443	4844	2218	43	0	16253	178	677	232	0	502
C:\Data\2019\BlueHole\BH-7_1-7_Cr_0-95cm\XRF data\L000093.spe	202.69	2.79	7.07	1	0.017487	-0.004388	0.004353	0.097392	198978	19.37	44	322	1040	1714	23372	9992	3914	2749543	48	557	1793	568	4021	437	1255	47597	1874	589	540	295	456	950	3108	529	517	209	760	5084	35242	8326	2306	0	138	16469	284	694	149	0	439
C:\Data\2019\BlueHole\BH-7_1-7_Cr_0-95cm\XRF data\L000094.spe	202.99	2.82	7.07	1	0.017487	-0.004388	0.004353	0.097392	200704	19.94	9	397	1215	1645	22554	9922	4153	2776859	25	570	1977	668	4401	447	1268	46468	1801	664	565	475	528	879	3344	531	595	246	812	5172	36759	3885	2200	82	117	16379	246	757	243	0	488
C:\Data\2019\BlueHole\BH-7_1-7_Cr_0-95cm\XRF data\L000095.spe	203.29	2.85	7.08	1	0.017487	-0.004388	0.004353	0.097392	201666	20.28	50	410	1132	1699	23138	9770	4066	2791348	88	560	2174	547	4440	512	1322	46759	1948	655	517	428	509	907	3552	394	552	185	754	5121	36975	6960	2250	0	271	15937	151	684	281	0	419
C:\Data\2019\BlueHole\BH-7_1-7_Cr_0-95cm\XRF data\L000096.spe	203.59	2.88	7.08	1	0.017487	-0.004388	0.004353	0.097392	202185	20.11	7	366	1202	1762	22875	9987	4168	2797787	27	552	1929	391	4230	544	1175	46170	1856	648	527	395	526	901	3406	1129	559	282	837	4341	36814	4559	2376	0	0	16333	342	535	69	0	454
C:\Data\2019\BlueHole\BH-7_1-7_Cr_0-95cm\XRF data\L000097.spe	203.89	2.91	7.08	1	0.017487	-0.004388	0.004353	0.097392	203809	21.2	64	406	1056	1739	22952	9915	4124	2825890	85	461	1889	542	4607	560	1267	46240	1725	534	507	298	628	1025	3327	276	557	188	799	5426	40694	6319	2350	55	385	16230	228	575	266	0	447
C:\Data\2019\BlueHole\BH-7_1-7_Cr_0-95cm\XRF data\L000098.spe	204.19	2.94	7.07	1	0.017487	-0.004388	0.004353	0.097392	204190	20.68	27	314	949	1713	23830	9579	4159	2829588	63	553	1920	447	4540	413	1021	46535	1742	613	499	375	538	943	3219	897	563	273	832	4429	38664	7460	2432	78	0	16222	402	598	116	7	503
C:\Data\2019\BlueHole\BH-7_1-7_Cr_0-95cm\XRF data\L000099.spe	204.49	2.97	7.06	1	0.017487	-0.004388	0.004353	0.097392	203444	20.26	12	393	1035	1664	24229	9502	4080	2815420	139	602	1648	494	4187	424	1028	46721	1778	712	494	366	526	990	3377	835	569	260	934	5223	39070	10646	2513	17	50	16763	410	633	150	0	368
C:\Data\2019\BlueHole\BH-7_1-7_Cr_0-95cm\XRF data\L000100.spe	204.79	3	7.06	1	0.017487	-0.004388	0.004353	0.097392	202836	21.49	6	420	1251	1656	23675	9717	4125	2807480	73	642	2670	554	4515	488	1153	46262	1790	825	597	481	550	817	3749	585	575	279	873	4770	39082	7673	2350	12	138	15621	206	651	295	0	540
C:\Data\2019\BlueHole\BH-7_1-7_Cr_0-95cm\XRF data\L000101.spe	205.09	3.03	7.06	1	0.017487	-0.004388	0.004353	0.097392	203448	20.8	52	344	1152	1587	24062	9654	3970	2813505	0	616	2176	438	4354	529	901	48292	2122	753	623	411	467	850	3345	818	569	262	828	4708	38337	5946	2434	68	0	16135	539	610	216	0	486
C:\Data\2019\BlueHole\BH-7_1-7_Cr_0-95cm\XRF data\L000102.spe	205.39	3.06	7.06	1	0.017487	-0.004388	0.004353	0.097392	203004	21.46	62	411	1082	1555	23854	9638	4018	2807004	106	636	1804	594	4569	467	1214	48555	2063	677	487	381	548	927	3048	375	591	123	798	5232	39834	4222	2414	21	277	16606	164	778	280	0	436
C:\Data\2019\BlueHole\BH-7_1-7_Cr_0-95cm\XRF data\L000103.spe	205.69	3.09	7.06	1	0.017487	-0.004388	0.004353	0.097392	202136	20.58	25	397	1059	1768	23882	9466	3930	2787152	36	606	2392	476	4198	492	1414	50814	2055	637	525	418	491	840	3198	538	606	159	732	5307	37112	6779	2516	47	81	16069	389	662	274	0	537
C:\Data\2019\BlueHole\BH-7_1-7_Cr_0-95cm\XRF data\L000104.spe	205.99	3.12	7.06	1	0.017487	-0.004388	0.004353	0.097392	202654	21.33	37	409	1057	1758	24284	9507	4094	2794528	19	581	1919	512	4759	477	1423	50244	2142	665	596	340	528	951	3325	566	553	216	779	5098	39495	5131	2351	50	139	16346	151	679	241	0	603
C:\Data\2019\BlueHole\BH-7_1-7_Cr_0-95cm\XRF data\L000105.spe	206.29	3.15	7.06	1	0.017487	-0.004388	0.004353	0.097392	203544	21.22	108	436	1004	1886	24097	9919	4103	2813680	30	544	1785	538	4557	507	1317	48586	1888	698	581	420	531	855	3332	0	509	222	841	5903	38634	3945	2460	0	624	16413	6	718	353	12	419
C:\Data\2019\BlueHole\BH-7_1-7_Cr_0-95cm\XRF data\L000106.spe	206.59	3.18	7.06	1	0.017487	-0.004388	0.004353	0.097392	204449	21.76	74	413	1047	1687	23840	9634	4114	2827587	0	529	2603	423	4751	570	1162	47548	1914	746	610	392	518	948	3688	842	495	244	869	4766	39906	2743	2474	14	0	15466	302	649	169	44	485
C:\Data\2019\BlueHole\BH-7_1-7_Cr_0-95cm\XRF data\L000107.spe	206.89	3.21	7.06	1	0.017487	-0.004388	0.004353	0.097392	205099	21.26	21	396	1226	1709	23462	9632	4178	2836316	99	553	2455	438	4607	505	1032	47357	1731	656	545	390	569	868	3570	767	504	245	821	4713	40838	7985	2498	0	0	16330	255	596	135	0	441
C:\Data\2019\BlueHole\BH-7_1-7_Cr_0-95cm\XRF data\L000108.spe	207.19	3.24	7.06	1	0.017487	-0.004388	0.004353	0.097392	205013	21.44	8	248	1141	1793	23279	9719	4139	2837470	14	696	1593	452	4637	512	1014	46851	1748	762	559	412	530	863	3365	843	548	233	875	5006	41019	5770	2421	121	52	16766	243	672	238	0	431
C:\Data\2019\BlueHole\BH-7_1-7_Cr_0-95cm\XRF data\L000109.spe	207.49	3.27	7.06	1	0.017487	-0.004388	0.004353	0.097392	205516	20.31	25	393	1133	1908	23449	9754	4251	2844897	72	637	2198	435	4488	455	1145	47123	1914	652	575	375	498	828	3606	966	510	239	795	4629	39156	7391	2474	0	0	16222	231	651	96	0	448
C:\Data\2019\BlueHole\BH-7_1-7_Cr_0-95cm\XRF data\L000110.spe	207.79	3.3	7.06	1	0.017487	-0.004388	0.004353	0.097392	206322	20.89	0	344	1209	1941	23623	9826	4229	2856210	118	568	2070	539	4665	538	1064	47257	1820	638	492	305	596	881	3207	780	624	249	823	4594	40673	5044	2425	0	0	16671	230	704	157	0	367
C:\Data\2019\BlueHole\BH-7_1-7_Cr_0-95cm\XRF data\L000111.spe	208.09	3.33	7.05	1	0.017487	-0.004388	0.004353	0.097392	207846	19.96	18	425	1118	1783	23594	9470	4189	2883480	0	650	2370	450	4389	476	1111	46875	1836	652	625	408	493	832	3491	877	520	337	918	4620	39059	7676	2387	0	0	15918	250	546	110	31	384
C:\Data\2019\BlueHole\BH-7_1-7_Cr_0-95cm\XRF data\L000112.spe	208.39	3.36	7.05	1	0.017487	-0.004388	0.004353	0.097392	206707	21.35	16	343	1117	1694	23682	9674	4220	2862463	38	633	1753	664	4833	483	1138	47075	1941	596	636	429	543	878	3472	0	503	188	859	6058	40154	7663	2498	96	811	16633	254	765	404	63	403
C:\Data\2019\BlueHole\BH-7_1-7_Cr_0-95cm\XRF data\L000113.spe	208.69	3.39	7.05	1	0.017487	-0.004388	0.004353	0.097392	205845	20.96	94	414	1058	1718	23060	9659	4181	2853756	112	594	2410	598	4493	478	1004	46603	1765	695	504	325	500	905	3250	431	602	212	797	4899	40728	6552	2487	0	149	16542	457	761	312	0	447
C:\Data\2019\BlueHole\BH-7_1-7_Cr_0-95cm\XRF data\L000114.spe	208.99	3.42	7.05	1	0.017487	-0.004388	0.004353	0.097392	204992	21.81	30	440	1180	1850	22962	9698	4143	2838500	0	675	2209	639	4531	496	1067	46657	1625	736	659	373	392	898	3895	114	514	246	880	5503	41652	3266	2433	43	455	16114	394	726	323	4	518
C:\Data\2019\BlueHole\BH-7_1-7_Cr_0-95cm\XRF data\L000115.spe	209.29	3.45	7.05	1	0.017487	-0.004388	0.004353	0.097392	206300	21.5	91	420	1301	1963	22336	9955	4199	2860979	120	677	2542	709	4519	490	1098	46131	1908	711	571	380	592	858	3483	475	550	217	800	5043	40514	6858	2489	0	161	15867	287	700	245	0	494
C:\Data\2019\BlueHole\BH-7_1-7_Cr_0-95cm\XRF data\L000116.spe	209.59	3.48	7.04	1	0.017487	-0.004388	0.004353	0.097392	207349	20.85	38	303	1238	1861	21930	9796	4220	2879887	80	577	2070	615	4686	625	1116	46650	1772	677	546	325	535	966	3418	856	514	325	827	4723	41204	8484	2381	0	0	16567	354	644	123	21	381
C:\Data\2019\BlueHole\BH-7_1-7_Cr_0-95cm\XRF data\L000117.spe	209.89	3.51	7.04	1	0.017487	-0.004388	0.004353	0.097392	207784	21.33	49	401	1268	1914	22302	9880	4371	2883539	88	575	1691	657	4396	414	1138	47400	1819	697	548	384	566	888	3538	686	647	267	917	5291	39823	7329	2454	107	112	16891	422	635	216	0	499
C:\Data\2019\BlueHole\BH-7_1-7_Cr_0-95cm\XRF data\L000118.spe	210.19	3.54	7.04	1	0.017487	-0.004388	0.004353	0.097392	207057	23.14	59	401	1274	2150	22412	9872	4381	2871921	0	617	2091	722	4892	633	1179	46424	1688	724	723	412	483	896	3653	550	607	262	909	5223	43533	4800	2649	11	211	16377	156	696	255	0	566
C:\Data\2019\BlueHole\BH-7_1-7_Cr_0-95cm\XRF data\L000119.spe	210.49	3.57	7.04	1	0.017487	-0.004388	0.004353	0.097392	205174	21.85	35	497	1243	1916	22838	9522	4138	2840624	0	621	2097	792	4747	524	1155	45744	1690	778	667	396	555	925	3615	862	542	193	824	5106	41459	5182	2448	0	0	16425	382	699	268	0	494
C:\Data\2019\BlueHole\BH-7_1-7_Cr_0-95cm\XRF data\L000120.spe	210.79	3.6	7.04	1	0.017487	-0.004388	0.004353	0.097392	203234	21.1	111	556	1325	1949	21680	9442	4218	2814804	98	566	2251	879	4504	477	1100	45692	1838	600	546	316	501	948	3498	228	538	142	837	5378	38079	6628	2484	0	343	15944	292	720	262	0	348
C:\Data\2019\BlueHole\BH-7_1-7_Cr_0-95cm\XRF data\L000121.spe	211.09	3.63	7.03	1	0.017487	-0.004388	0.004353	0.097392	205704	22.94	64	394	1309	1665	22033	9635	3964	2852994	135	541	2021	678	4417	554	850	47217	1803	651	520	355	589	944	3382	1098	604	249	958	4736	40907	9175	2294	23	0	16268	494	631	139	0	450
C:\Data\2019\BlueHole\BH-7_1-7_Cr_0-95cm\XRF data\L000122.spe	211.39	3.66	7.03	1	0.017487	-0.004388	0.004353	0.097392	206614	23.06	47	418	1276	1742	21639	9569	4070	2863076	0	639	2178	661	4688	522	1211	48521	1820	683	616	419	413	787	3379	598	578	195	858	5068	41930	7247	2483	17	165	15793	226	695	252	4	320
C:\Data\2019\BlueHole\BH-7_1-7_Cr_0-95cm\XRF data\L000123.spe	211.69	3.69	7.03	1	0.017487	-0.004388	0.004353	0.097392	205230	22.82	20	375	1315	2007	22615	9410	4317	2837269	0	593	2015	782	4671	502	1217	47091	1748	738	693	408	476	939	3708	597	516	187	865	5077	41010	7644	2379	28	227	16279	379	720	254	61	468
C:\Data\2019\BlueHole\BH-7_1-7_Cr_0-95cm\XRF data\L000124.spe	211.99	3.72	7.03	1	0.017487	-0.004388	0.004353	0.097392	202036	21.06	46	453	1366	2219	23440	9794	4450	2786137	102	683	2354	953	4536	467	1532	44053	1891	833	568	490	594	854	3826	44	540	153	906	6009	38565	8148	2341	60	584	16231	401	859	425	83	439
C:\Data\2019\BlueHole\BH-7_1-7_Cr_0-95cm\XRF data\L000125.spe	212.29	3.75	7.03	1	0.017487	-0.004388	0.004353	0.097392	204759	21.45	52	426	1207	2184	23008	9729	4205	2838116	44	710	2582	938	4565	560	1146	45602	1968	610	611	397	461	805	3289	0	495	220	931	5654	39670	6516	2359	87	404	16086	225	784	320	27	441
C:\Data\2019\BlueHole\BH-7_1-7_Cr_0-95cm\XRF data\L000126.spe	212.59	3.78	7.03	1	0.017487	-0.004388	0.004353	0.097392	208587	21.7	39	400	1137	1857	22466	9750	4081	2900536	7	596	2335	434	4576	485	875	49309	2079	641	631	311	449	826	3430	915	580	255	879	4262	40154	4732	2482	32	0	15147	182	677	158	0	491
C:\Data\2019\BlueHole\BH-7_1-7_Cr_0-95cm\XRF data\L000127.spe	212.89	3.81	7.03	1	0.017487	-0.004388	0.004353	0.097392	210083	21.18	118	375	1012	1775	22454	9590	4034	2924093	24	549	2400	524	4966	506	1003	48995	1843	697	528	307	502	871	3203	659	576	239	803	4499	42105	8076	2493	52	49	15766	325	666	133	0	395
C:\Data\2019\BlueHole\BH-7_1-7_Cr_0-95cm\XRF data\L000128.spe	213.19	3.84	7.03	1	0.017487	-0.004388	0.004353	0.097392	210719	21.15	65	406	1205	1927	22658	9354	4056	2930829	0	596	1931	738	4780	540	1127	48595	1780	651	638	356	452	933	3755	225	596	118	878	5614	42198	4790	2562	143	423	15929	446	772	296	0	497
C:\Data\2019\BlueHole\BH-7_1-7_Cr_0-95cm\XRF data\L000129.spe	213.49	3.87	7.01	1	0.017487	-0.004388	0.004353	0.097392	209944	21.77	81	491	1204	1900	23018	9327	4370	2917152	30	629	2160	657	4855	596	1029	46810	2100	708	610	344	574	864	3617	892	542	273	903	4667	41340	11717	2388	0	0	16085	361	588	188	0	413
C:\Data\2019\BlueHole\BH-7_1-7_Cr_0-95cm\XRF data\L000130.spe	213.79	3.9	7.01	1	0.017487	-0.004388	0.004353	0.097392	209786	20.96	101	438	1038	1970	22577	9357	4379	2919548	135	621	2019	787	4524	513	1183	46501	1655	754	546	341	561	1014	3653	439	602	196	883	5210	40566	6333	2512	40	308	16158	175	707	228	30	485
C:\Data\2019\BlueHole\BH-7_1-7_Cr_0-95cm\XRF data\L000131.spe	214.09	3.93	7.01	1	0.017487	-0.004388	0.004353	0.097392	212444	21.53	0	324	1185	1883	21438	9603	4140	2965367	226	594	2044	428	4682	455	1112	47111	1749	713	348	324	624	929	3750	1278	572	342	898	4327	43183	10172	2574	0	0	15816	115	524	38	0	414
C:\Data\2019\BlueHole\BH-7_1-7_Cr_0-95cm\XRF data\L000132.spe	214.39	3.96	7.02	1	0.017487	-0.004388	0.004353	0.097392	213372	21.45	0	333	1074	1698	21026	9405	4163	2981315	0	617	2578	623	4894	609	1205	47762	1908	735	616	378	497	826	3766	788	539	295	855	4270	42886	8556	2634	0	0	15118	218	727	163	0	470
C:\Data\2019\BlueHole\BH-7_1-7_Cr_0-95cm\XRF data\L000133.spe	214.69	3.99	7.02	1	0.017487	-0.004388	0.004353	0.097392	211378	21.08	37	477	1075	1818	21565	9604	4248	2949065	91	550	2270	623	4774	537	1020	47683	1949	701	599	388	473	955	3667	465	527	224	862	4660	40647	7171	2473	0	242	15739	324	651	279	4	411
C:\Data\2019\BlueHole\BH-7_1-7_Cr_0-95cm\XRF data\L000134.spe	214.99	4.02	7.02	1	0.017487	-0.004388	0.004353	0.097392	210134	20.97	28	381	1061	1879	22015	9591	4168	2928143	104	652	1860	590	4793	489	1158	47006	1965	704	645	458	460	879	3359	429	485	275	870	5141	43021	7837	2357	0	283	16460	293	635	290	54	310
C:\Data\2019\BlueHole\BH-7_1-7_Cr_0-95cm\XRF data\L000135.spe	215.29	4.05	7.01	1	0.017487	-0.004388	0.004353	0.097392	209791	21.23	29	411	1210	1914	22198	9699	4179	2921287	0	575	2199	537	4795	480	948	46766	1838	676	581	302	518	1000	3312	786	478	249	860	4567	42199	7560	2596	0	0	16119	460	604	176	37	440
C:\Data\2019\BlueHole\BH-7_1-7_Cr_0-95cm\XRF data\L000136.spe	215.59	4.08	7.01	1	0.017487	-0.004388	0.004353	0.097392	210559	22.33	0	339	1107	1894	22014	9562	4226	2934333	93	546	2011	653	4736	496	980	46884	1869	737	476	359	620	953	3480	499	474	254	864	5107	43389	6875	2520	0	183	15948	365	610	304	45	464
C:\Data\2019\BlueHole\BH-7_1-7_Cr_0-95cm\XRF data\L000137.spe	215.89	4.11	7	1	0.017487	-0.004388	0.004353	0.097392	210300	21.16	42	367	1210	2043	21709	9842	4128	2930055	36	482	2277	607	4875	417	1029	47443	1878	602	566	392	489	842	3441	615	490	240	895	4817	42656	8065	2501	71	0	15720	339	650	176	13	409
C:\Data\2019\BlueHole\BH-7_1-7_Cr_0-95cm\XRF data\L000138.spe	216.19	4.14	7.01	1	0.017487	-0.004388	0.004353	0.097392	209141	21.17	24	382	1194	1944	22036	9626	4131	2908964	0	526	2193	705	4903	516	1074	46929	1980	798	637	441	489	916	3685	380	539	201	922	5215	41299	7222	2480	134	285	16026	350	740	233	25	511
C:\Data\2019\BlueHole\BH-7_1-7_Cr_0-95cm\XRF data\L000139.spe	216.49	4.17	7.01	1	0.017487	-0.004388	0.004353	0.097392	209242	22.31	42	359	1177	1850	22073	9824	4349	2910611	0	542	2229	735	4660	537	985	47448	1931	663	634	314	538	984	3338	171	526	234	903	5589	42974	5687	2602	113	421	16198	421	736	275	28	468
C:\Data\2019\BlueHole\BH-7_1-7_Cr_0-95cm\XRF data\L000140.spe	216.79	4.2	7	1	0.017487	-0.004388	0.004353	0.097392	210049	22.39	39	480	1200	1803	21636	9688	4103	2926416	87	492	2408	714	5231	481	914	47026	1987	768	633	428	558	917	3958	349	613	182	863	4843	44200	4795	2475	0	234	15389	321	809	260	0	413
C:\Data\2019\BlueHole\BH-7_1-7_Cr_0-95cm\XRF data\L000141.spe	217.09	4.23	7	1	0.017487	-0.004388	0.004353	0.097392	209585	20.31	126	435	1280	1817	21796	9560	4222	2919633	24	682	2877	576	4658	479	803	46850	1882	674	659	461	455	806	3815	572	534	300	867	4459	41659	3671	2507	0	35	15235	453	673	186	19	353
C:\Data\2019\BlueHole\BH-7_1-7_Cr_0-95cm\XRF data\L000142.spe	217.39	4.26	7	1	0.017487	-0.004388	0.004353	0.097392	209840	21.58	0	324	1035	1928	21819	9951	4051	2921839	28	526	2661	592	5086	564	1069	46647	1906	539	652	355	493	989	3518	419	459	219	861	4768	41830	7533	2540	0	183	15902	232	683	228	74	446
C:\Data\2019\BlueHole\BH-7_1-7_Cr_0-95cm\XRF data\L000143.spe	217.69	4.29	7	1	0.017487	-0.004388	0.004353	0.097392	208766	21.22	58	430	1227	1784	21871	9755	4056	2905069	0	677	1636	686	4911	459	1037	45907	1923	704	623	373	442	896	3660	317	533	211	848	5308	41546	5391	2384	171	494	16616	321	666	275	0	500
C:\Data\2019\BlueHole\BH-7_1-7_Cr_0-95cm\XRF data\L000144.spe	217.99	4.32	7	1	0.017487	-0.004388	0.004353	0.097392	209415	21.89	29	379	1225	1799	22202	9700	4274	2915354	41	583	2256	761	4997	576	1037	46982	1853	610	639	413	564	905	3625	649	531	222	948	4956	43473	7347	2335	0	88	16149	287	696	302	0	497
C:\Data\2019\BlueHole\BH-7_1-7_Cr_0-95cm\XRF data\L000145.spe	218.29	4.35	7	1	0.017487	-0.004388	0.004353	0.097392	209083	20.73	56	378	1164	1864	22238	9769	4083	2912015	117	558	2177	629	4766	492	877	46434	1817	616	457	458	588	847	3414	1158	594	271	866	4224	40415	7055	2449	108	0	16156	203	643	111	0	408
C:\Data\2019\BlueHole\BH-7_1-7_Cr_0-95cm\XRF data\L000146.spe	218.59	4.38	7	1	0.017487	-0.004388	0.004353	0.097392	210077	21.7	18	417	1138	1873	21795	9779	4218	2928580	114	683	2398	802	4949	576	1161	47028	1645	789	612	441	562	833	4086	791	525	228	916	4435	43212	6555	2613	127	0	15167	192	729	218	55	514
C:\Data\2019\BlueHole\BH-7_1-7_Cr_0-95cm\XRF data\L000147.spe	218.89	4.41	6.99	1	0.017487	-0.004388	0.004353	0.097392	210202	20.08	87	415	1151	1857	21647	9789	4246	2932190	44	572	2013	881	4696	498	1131	46768	1712	648	569	297	531	913	3335	665	516	237	973	4440	38981	8064	2382	0	15	16504	133	674	211	0	387
C:\Data\2019\BlueHole\BH-7_1-7_Cr_0-95cm\XRF data\L000148.spe	219.19	4.44	6.99	1	0.017487	-0.004388	0.004353	0.097392	208332	20.79	90	432	1256	1844	22362	9662	4127	2902638	0	578	2423	952	5075	492	1004	46324	2038	699	666	471	507	972	3732	314	560	193	884	5014	41654	7495	2380	0	320	15625	180	775	312	14	397
C:\Data\2019\BlueHole\BH-7_1-7_Cr_0-95cm\XRF data\L000149.spe	219.49	4.47	6.99	1	0.017487	-0.004388	0.004353	0.097392	208076	20.78	65	433	1248	1900	22337	9901	4137	2900526	25	601	1831	655	4702	516	927	46532	1891	689	657	394	486	825	3589	937	622	262	847	4609	40963	7589	2427	56	0	16232	106	664	146	0	361
C:\Data\2019\BlueHole\BH-7_1-7_Cr_0-95cm\XRF data\L000150.spe	219.79	4.5	6.99	1	0.017487	-0.004388	0.004353	0.097392	208588	21.43	60	407	1211	1840	22103	9706	4086	2909072	0	645	2248	463	4667	483	841	48007	1943	618	670	396	427	831	3318	1303	555	293	941	3922	40744	9382	2520	0	0	15802	397	568	49	0	331
C:\Data\2019\BlueHole\BH-7_1-7_Cr_0-95cm\XRF data\L000151.spe	220.09	4.53	6.99	1	0.017487	-0.004388	0.004353	0.097392	209710	22.01	118	400	1181	1795	21869	9657	4130	2924370	26	565	2464	551	4806	516	1080	49543	1887	517	522	253	439	926	3287	830	513	241	945	4209	42052	8347	2669	51	0	15868	229	659	167	0	536
C:\Data\2019\BlueHole\BH-7_1-7_Cr_0-95cm\XRF data\L000152.spe	220.39	4.56	6.98	1	0.017487	-0.004388	0.004353	0.097392	210067	22.91	6	403	1116	1747	21949	9551	4021	2927082	102	542	2196	493	5058	572	1128	49836	2068	695	463	357	600	857	3682	622	549	255	843	4576	43625	5238	2612	0	131	15376	216	654	176	0	415
C:\Data\2019\BlueHole\BH-7_1-7_Cr_0-95cm\XRF data\L000153.spe	220.69	4.59	6.98	1	0.017487	-0.004388	0.004353	0.097392	209540	22	58	421	1331	1680	21749	9630	3997	2920218	32	612	1538	692	4759	558	1223	49366	1863	747	676	492	543	895	3443	362	523	232	984	5328	40931	6593	2532	0	392	16118	255	769	318	73	303
C:\Data\2019\BlueHole\BH-7_1-7_Cr_0-95cm\XRF data\L000154.spe	220.99	4.62	6.98	1	0.017487	-0.004388	0.004353	0.097392	207782	22.86	33	308	1117	1796	21253	9757	4039	2893569	61	532	1873	621	4663	577	1089	47737	2177	739	557	324	623	984	3470	568	513	239	865	5169	43046	5346	2484	87	215	16022	423	731	250	24	443
C:\Data\2019\BlueHole\BH-7_1-7_Cr_0-95cm\XRF data\L000155.spe	221.29	4.65	6.98	1	0.017487	-0.004388	0.004353	0.097392	206400	23.05	0	406	1036	1860	21316	10036	4154	2868206	148	635	2374	644	4803	419	1013	47322	1885	711	541	497	605	806	3825	253	428	235	888	5179	42434	9896	2378	31	340	15461	196	706	307	110	342
C:\Data\2019\BlueHole\BH-7_1-7_Cr_0-95cm\XRF data\L000156.spe	221.59	4.68	6.99	1	0.017487	-0.004388	0.004353	0.097392	207727	22.33	5	380	1079	1894	21375	9811	4161	2888029	0	683	2473	632	4823	564	1051	47225	1991	703	677	425	495	922	3906	454	536	272	864	4864	42080	7935	2424	0	271	15466	220	663	287	113	413
C:\Data\2019\BlueHole\BH-7_1-7_Cr_0-95cm\XRF data\L000157.spe	221.89	4.71	6.98	1	0.017487	-0.004388	0.004353	0.097392	209916	22.49	10	395	1123	1702	21161	9911	4194	2929967	88	660	2247	794	4919	397	826	46829	2059	704	556	359	473	887	3733	541	440	221	908	4877	43640	7792	2343	15	123	15234	340	719	245	16	413
C:\Data\2019\BlueHole\BH-7_1-7_Cr_0-95cm\XRF data\L000158.spe	222.19	4.74	6.98	1	0.017487	-0.004388	0.004353	0.097392	209321	22.62	38	381	1197	1713	22011	9787	4125	2916624	88	656	1979	898	4842	536	897	46806	1695	710	500	446	628	878	3553	749	598	286	998	4618	43592	6388	2432	0	65	15830	331	678	188	0	516
C:\Data\2019\BlueHole\BH-7_1-7_Cr_0-95cm\XRF data\L000159.spe	222.49	4.77	6.98	1	0.017487	-0.004388	0.004353	0.097392	208929	21.58	47	381	1114	1747	22373	9710	4116	2907359	56	624	2096	853	4470	509	904	46872	1968	684	526	344	576	941	3533	1004	655	395	883	4273	41764	3953	2561	42	0	15978	327	567	66	0	432
C:\Data\2019\BlueHole\BH-7_1-7_Cr_0-95cm\XRF data\L000160.spe	222.79	4.8	6.97	1	0.017487	-0.004388	0.004353	0.097392	210581	21.61	138	441	1198	1958	21234	9926	4102	2940404	31	566	2995	997	4923	508	954	47066	1801	655	588	340	530	945	3505	572	609	245	836	4266	42533	6854	2659	0	35	15281	249	631	196	0	362
C:\Data\2019\BlueHole\BH-7_1-7_Cr_0-95cm\XRF data\L000161.spe	223.09	4.83	6.97	1	0.017487	-0.004388	0.004353	0.097392	211525	22.32	110	369	1230	1734	20577	9676	4156	2955287	35	550	2109	716	4978	582	820	47943	1727	611	617	354	483	992	3574	575	479	288	967	4815	42965	5751	2681	59	222	15705	260	600	207	57	392
C:\Data\2019\BlueHole\BH-7_1-7_Cr_0-95cm\XRF data\L000162.spe	223.39	4.86	6.97	1	0.017487	-0.004388	0.004353	0.097392	209598	22.1	0	372	1170	1705	21663	9717	4027	2920335	0	607	1845	617	4458	427	867	47893	1746	734	668	355	435	934	3568	1310	440	363	866	4215	42707	10634	2457	0	0	16085	351	522	27	29	393
C:\Data\2019\BlueHole\BH-7_1-7_Cr_0-95cm\XRF data\L000163.spe	223.69	4.89	6.98	1	0.017487	-0.004388	0.004353	0.097392	208868	20.81	48	327	1162	1900	21466	9774	4121	2909450	86	551	2189	750	4781	513	1120	47368	1750	678	571	380	573	916	3634	817	547	209	882	4730	41425	6504	2665	133	11	15687	310	738	254	0	530
C:\Data\2019\BlueHole\BH-7_1-7_Cr_0-95cm\XRF data\L000164.spe	223.99	4.92	6.98	1	0.017487	-0.004388	0.004353	0.097392	208917	19.89	0	369	1208	1826	21259	10029	4048	2911404	12	567	2202	946	5188	570	1060	46981	2150	701	650	385	503	909	3715	318	469	244	833	5055	40259	7659	2463	39	360	15801	268	679	321	56	381
C:\Data\2019\BlueHole\BH-7_1-7_Cr_0-95cm\XRF data\L000165.spe	224.29	4.95	6.97	1	0.017487	-0.004388	0.004353	0.097392	209060	20.35	57	392	1066	1929	21332	9880	4199	2912382	178	608	1888	1133	4783	625	882	47055	1703	717	482	451	622	897	3403	463	653	245	884	5067	39683	4655	2540	101	261	16278	374	674	285	0	358
C:\Data\2019\BlueHole\BH-7_1-7_Cr_0-95cm\XRF data\L000166.spe	224.59	4.98	6.97	1	0.017487	-0.004388	0.004353	0.097392	210244	20.94	9	338	1006	1828	20622	9649	4011	2933771	93	647	2148	979	4665	529	1020	46996	1952	710	592	353	496	889	3528	583	582	184	982	4731	40653	7147	2495	124	162	15915	199	775	221	0	469
C:\Data\2019\BlueHole\BH-7_1-7_Cr_0-95cm\XRF data\L000167.spe	224.89	5.01	6.97	1	0.017487	-0.004388	0.004353	0.097392	209059	21.44	59	404	1317	1736	20885	10021	4222	2908980	133	640	1486	897	4574	544	897	47801	1757	690	569	381	569	999	3582	770	458	325	865	5082	40633	2934	2271	5	183	15785	270	604	156	124	413
C:\Data\2019\BlueHole\BH-7_1-7_Cr_0-95cm\XRF data\L000168.spe	225.19	5.04	6.97	1	0.017487	-0.004388	0.004353	0.097392	207381	21.8	61	414	1219	1817	21686	10014	4219	2881955	80	559	2214	823	4668	622	933	46754	1936	681	578	371	553	970	3594	610	620	276	847	4689	41262	8456	2439	39	201	15962	342	658	239	0	459
C:\Data\2019\BlueHole\BH-7_1-7_Cr_0-95cm\XRF data\L000169.spe	225.49	5.07	6.97	1	0.017487	-0.004388	0.004353	0.097392	208354	21.12	106	438	1255	1856	21690	10029	4258	2899523	209	559	2571	784	4495	609	1100	46639	1744	569	500	393	620	949	3877	121	504	276	830	5236	40826	8376	2415	0	428	15540	327	674	312	0	457
C:\Data\2019\BlueHole\BH-7_1-7_Cr_0-95cm\XRF data\L000170.spe	225.79	5.1	6.96	1	0.017487	-0.004388	0.004353	0.097392	207711	20.01	10	438	1148	1763	21692	9841	4219	2894541	14	437	2315	736	4658	497	943	44355	1871	620	558	294	523	1040	3465	124	577	186	816	5070	40195	7622	2485	11	363	15972	151	706	329	0	429
C:\Data\2019\BlueHole\BH-7_1-7_Cr_0-95cm\XRF data\L000171.spe	226.09	5.13	6.96	1	0.017487	-0.004388	0.004353	0.097392	209737	21.74	0	296	1059	1794	20851	9905	4252	2931456	44	559	2796	506	4672	526	933	45975	1628	638	565	336	576	937	3583	359	512	225	893	4570	43682	6353	2516	0	259	15314	569	660	291	24	443
C:\Data\2019\BlueHole\BH-7_1-7_Cr_0-95cm\XRF data\L000172.spe	226.39	5.16	6.96	1	0.017487	-0.004388	0.004353	0.097392	210409	22.04	83	403	1202	1548	21072	9913	4078	2942543	0	615	2281	450	4773	473	984	49552	1928	631	567	351	519	884	3440	784	523	283	914	4377	43362	7562	2566	62	0	15371	96	670	217	0	440
C:\Data\2019\BlueHole\BH-7_1-7_Cr_0-95cm\XRF data\L000173.spe	226.69	5.19	6.96	1	0.017487	-0.004388	0.004353	0.097392	210001	22.47	10	434	872	1550	22395	9616	3799	2924834	53	639	1822	201	4758	571	865	53991	2162	694	551	363	570	930	3758	875	494	339	944	4348	42879	5948	2837	40	17	15270	229	634	131	72	413
C:\Data\2019\BlueHole\BH-7_1-7_Cr_0-95cm\XRF data\L000174.spe	226.99	5.22	6.95	1	0.017487	-0.004388	0.004353	0.097392	208962	21.7	116	427	1119	1655	22493	9546	4055	2903884	44	605	2260	371	4927	574	915	52679	2276	828	635	430	589	904	3971	651	536	317	946	4820	40723	5318	2476	0	123	14895	169	658	210	96	477
C:\Data\2019\BlueHole\BH-7_1-7_Cr_0-95cm\XRF data\L000175.spe	227.29	5.25	6.95	1	0.017487	-0.004388	0.004353	0.097392	208443	20.85	35	462	1429	1816	22115	9671	4382	2896356	163	549	2261	568	4471	547	1042	48839	2030	659	515	310	573	896	3569	647	510	266	871	4829	40961	7277	2446	0	30	15779	195	618	194	6	504
C:\Data\2019\BlueHole\BH-7_1-7_Cr_0-95cm\XRF data\L000176.spe	227.59	5.28	6.95	1	0.017487	-0.004388	0.004353	0.097392	208895	21.22	94	358	1213	1926	20975	9765	4334	2907671	0	700	2247	634	4589	548	1087	46992	1789	640	649	424	527	806	3893	777	460	300	850	4613	41923	9581	2388	0	0	15476	186	582	162	21	319
C:\Data\2019\BlueHole\BH-7_1-7_Cr_0-95cm\XRF data\L000177.spe	227.89	5.31	6.95	1	0.017487	-0.004388	0.004353	0.097392	208747	20.64	43	373	994	1838	21433	9579	4205	2907136	58	574	1960	565	4659	522	803	46648	1700	666	581	301	509	903	3654	535	556	231	823	4772	41145	4129	2458	32	175	16507	497	638	141	0	357
C:\Data\2019\BlueHole\BH-7_1-7_Cr_0-95cm\XRF data\L000178.spe	228.19	5.34	6.95	1	0.017487	-0.004388	0.004353	0.097392	207763	20.32	119	363	1240	1931	21255	10035	4152	2893717	33	487	1865	559	4853	451	1303	46825	1885	623	556	293	499	1004	3693	532	509	226	776	4861	40979	8184	2439	0	262	16367	333	637	209	8	428
C:\Data\2019\BlueHole\BH-7_1-7_Cr_0-95cm\XRF data\L000179.spe	228.49	5.37	6.95	1	0.017487	-0.004388	0.004353	0.097392	206990	21.12	24	467	1039	1778	21461	9873	4295	2881664	23	574	2420	515	4871	487	943	46294	1895	697	586	364	538	892	4020	500	459	287	870	4538	41025	3889	2461	0	158	15140	323	635	203	8	350
C:\Data\2019\BlueHole\BH-7_1-7_Cr_0-95cm\XRF data\L000180.spe	228.79	5.4	6.96	1	0.017487	-0.004388	0.004353	0.097392	205774	20.14	77	410	1070	1862	21831	10070	4264	2860239	170	559	2304	752	4698	424	1000	46231	1855	645	516	404	505	891	3696	445	557	210	794	4563	38897	6341	2525	0	131	15371	374	733	268	0	519
C:\Data\2019\BlueHole\BH-7_1-7_Cr_0-95cm\XRF data\L000181.spe	229.09	5.43	6.95	1	0.017487	-0.004388	0.004353	0.097392	206947	20.5	70	363	1120	1710	22190	9789	4028	2878311	121	576	2195	830	4883	526	793	47458	1742	656	576	392	514	906	3529	0	483	158	803	5631	40501	6143	2404	0	571	15770	522	780	392	18	356
C:\Data\2019\BlueHole\BH-7_1-7_Cr_0-95cm\XRF data\L000182.spe	229.39	5.46	6.94	1	0.017487	-0.004388	0.004353	0.097392	207495	20.43	35	364	1147	1900	22272	9449	4330	2882549	52	695	2123	809	4607	454	1098	47605	1838	767	595	419	501	908	3562	264	486	258	849	5454	40483	8666	2342	0	320	15733	284	689	337	22	375
C:\Data\2019\BlueHole\BH-7_1-7_Cr_0-95cm\XRF data\L000183.spe	229.69	5.49	6.94	1	0.017487	-0.004388	0.004353	0.097392	207066	19.59	107	411	1129	1935	22525	9688	4132	2875280	110	515	1916	634	4586	544	1098	47559	1750	680	569	349	540	1027	3595	951	483	261	803	4788	37927	3172	2471	28	0	15781	184	576	136	0	412
C:\Data\2019\BlueHole\BH-7_1-7_Cr_0-95cm\XRF data\L000184.spe	229.99	5.52	6.94	1	0.017487	-0.004388	0.004353	0.097392	206236	19.7	22	452	1136	1795	23016	9741	4447	2858517	113	639	1858	916	4699	452	1053	48173	1780	637	669	472	415	840	3524	160	590	147	867	5612	37978	3190	2619	18	514	16153	186	788	355	0	478
C:\Data\2019\BlueHole\BH-7_1-7_Cr_0-95cm\XRF data\L000185.spe	230.29	5.55	6.94	1	0.017487	-0.004388	0.004353	0.097392	206993	20.41	98	394	1214	1750	23200	9753	4468	2870162	46	561	2184	700	4058	610	1031	47307	1887	784	652	399	583	963	4008	1037	554	377	837	4730	38193	6474	2371	30	0	15746	347	632	93	0	515
C:\Data\2019\BlueHole\BH-7_1-7_Cr_0-95cm\XRF data\L000186.spe	230.59	5.58	6.94	1	0.017487	-0.004388	0.004353	0.097392	206944	21.22	31	448	1184	1799	22628	9791	4238	2870122	0	614	2200	790	4460	506	1185	47261	1813	585	675	376	410	912	3681	545	563	271	939	4773	40156	4192	2360	9	195	16203	266	705	192	0	430
C:\Data\2019\BlueHole\BH-7_1-7_Cr_0-95cm\XRF data\L000187.spe	230.89	5.61	6.93	1	0.017487	-0.004388	0.004353	0.097392	205256	21.22	50	417	1070	1871	23047	9583	4504	2842629	24	755	2076	995	4564	467	998	47458	1955	665	650	443	445	926	3780	663	585	215	930	4962	38495	8468	2377	0	174	15912	402	723	289	0	473
C:\Data\2019\BlueHole\BH-7_1-7_Cr_0-95cm\XRF data\L000188.spe	231.19	5.64	6.93	1	0.017487	-0.004388	0.004353	0.097392	205754	21.99	67	435	1158	2021	23312	9930	4246	2850804	91	629	2373	1089	4829	473	907	48041	1807	712	562	405	543	1006	3671	334	594	281	873	4875	41695	3504	2375	36	324	15857	323	740	299	13	413
C:\Data\2019\BlueHole\BH-7_1-7_Cr_0-95cm\XRF data\L000189.spe	231.49	5.67	6.93	1	0.017487	-0.004388	0.004353	0.097392	206226	20.65	69	336	1157	1942	22702	9933	4220	2862696	7	605	2086	928	4373	484	1084	47187	1659	647	556	337	557	884	3435	852	625	236	754	4455	39191	6865	2359	0	0	16294	227	596	189	0	377
C:\Data\2019\BlueHole\BH-7_1-7_Cr_0-95cm\XRF data\L000190.spe	231.79	5.7	6.93	1	0.017487	-0.004388	0.004353	0.097392	207262	21.99	0	379	1031	1829	23172	9595	4217	2880178	10	663	2031	1157	4989	503	943	47117	1852	739	653	422	538	879	3181	473	619	263	847	4999	42396	10338	2443	0	225	16667	320	686	284	0	378
C:\Data\2019\BlueHole\BH-7_1-7_Cr_0-95cm\XRF data\L000191.spe	232.09	5.73	6.93	1	0.017487	-0.004388	0.004353	0.097392	207981	21.16	16	441	1095	1673	22539	9652	4440	2891711	0	622	2864	970	4819	487	1031	47617	1844	647	607	359	538	932	3505	631	578	237	892	4514	41664	7982	2455	47	0	15483	39	642	242	0	426
C:\Data\2019\BlueHole\BH-7_1-7_Cr_0-95cm\XRF data\L000192.spe	232.39	5.76	6.93	1	0.017487	-0.004388	0.004353	0.097392	207913	22.4	11	405	1299	1750	22658	9620	4099	2892341	112	612	2264	667	4712	498	889	47409	1860	606	570	376	544	849	4069	750	511	292	914	4707	43132	4439	2470	84	118	15141	318	672	135	16	434
C:\Data\2019\BlueHole\BH-7_1-7_Cr_0-95cm\XRF data\L000193.spe	232.69	5.79	6.93	1	0.017487	-0.004388	0.004353	0.097392	207090	22.19	105	418	1308	1659	22448	9656	4036	2878859	0	613	2677	795	4913	578	945	47521	1946	694	773	409	340	883	4296	686	507	307	870	4729	41865	5718	2290	0	0	14968	339	655	212	37	422
C:\Data\2019\BlueHole\BH-7_1-7_Cr_0-95cm\XRF data\L000194.spe	232.99	5.82	6.92	1	0.017487	-0.004388	0.004353	0.097392	209094	20.98	72	401	1146	1683	22617	9893	4225	2911353	78	591	2355	765	4694	500	1168	47598	1812	695	549	336	559	890	3822	280	537	184	927	5402	41322	7443	2469	0	297	15211	102	750	317	0	412
C:\Data\2019\BlueHole\BH-7_1-7_Cr_0-95cm\XRF data\L000195.spe	233.29	5.85	6.92	1	0.017487	-0.004388	0.004353	0.097392	209628	21.64	23	455	1090	1727	22440	9738	4258	2915647	86	584	2639	589	4870	489	966	48353	1934	721	590	375	550	954	3739	664	612	293	906	4511	40588	8594	2518	122	0	15927	333	670	254	0	496
C:\Data\2019\BlueHole\BH-7_1-7_Cr_0-95cm\XRF data\L000196.spe	233.59	5.88	6.92	1	0.017487	-0.004388	0.004353	0.097392	205272	21.68	51	433	1292	1840	23273	9923	4225	2846655	117	570	2652	731	4417	475	916	47672	1955	730	603	441	615	980	3901	151	531	239	886	5259	39325	11300	2436	0	417	15340	299	772	422	21	526
C:\Data\2019\BlueHole\BH-7_1-7_Cr_0-95cm\XRF data\L000197.spe	233.89	5.91	6.92	1	0.017487	-0.004388	0.004353	0.097392	198114	19.5	62	385	1228	1597	23076	9971	4142	2739070	73	562	2349	610	3916	471	1093	47537	1941	683	594	412	591	895	3586	673	508	254	775	4638	35223	4524	2436	0	20	15245	237	708	213	89	571
C:\Data\2019\BlueHole\BH-7_1-7_Cr_0-95cm\XRF data\L000198.spe	234.19	5.94	6.92	1	0.017487	-0.004388	0.004353	0.097392	202563	19.41	21	394	1067	1630	22993	9783	4253	2808270	56	582	1922	705	4457	572	835	46955	2053	617	579	430	599	859	3577	808	487	358	863	4822	37324	6537	2345	0	8	15895	227	562	172	55	414
C:\Data\2019\BlueHole\BH-7_1-7_Cr_0-95cm\XRF data\L000199.spe	234.49	5.97	6.92	1	0.017487	-0.004388	0.004353	0.097392	205737	20.52	0	440	1074	1738	22274	9561	4217	2861489	95	533	2235	665	4720	585	1045	46844	1935	618	555	387	468	935	3708	873	528	191	774	4387	40355	6801	2580	0	0	15328	138	599	177	5	476
C:\Data\2019\BlueHole\BH-7_1-7_Cr_0-95cm\XRF data\L000200.spe	234.79	6	6.92	1	0.017487	-0.004388	0.004353	0.097392	205938	21.58	25	415	1117	1910	22139	9883	4164	2865779	89	579	1695	738	4910	622	959	46367	1906	630	512	351	563	923	3645	496	524	175	929	5271	43031	7836	2558	81	274	15890	355	742	229	0	428
C:\Data\2019\BlueHole\BH-7_1-7_Cr_0-95cm\XRF data\L000201.spe	235.09	6.03	6.92	1	0.017487	-0.004388	0.004353	0.097392	206400	20.47	0	397	1208	1732	22016	10011	4285	2872668	94	651	1878	522	4500	538	1054	47035	1767	768	507	441	580	844	3728	1229	515	353	943	4048	38757	8328	2456	0	0	15618	343	611	106	24	404
C:\Data\2019\BlueHole\BH-7_1-7_Cr_0-95cm\XRF data\L000202.spe	235.39	6.06	6.92	1	0.017487	-0.004388	0.004353	0.097392	206491	19.81	60	408	1116	1783	22453	9730	4165	2872781	85	672	1613	586	4170	494	1120	46923	1881	681	542	376	470	815	3644	886	576	340	831	4662	36833	7312	2527	28	70	15825	193	582	103	0	438
C:\Data\2019\BlueHole\BH-7_1-7_Cr_0-95cm\XRF data\L000203.spe	235.69	6.09	6.91	1	0.017487	-0.004388	0.004353	0.097392	207841	20.33	25	302	1085	1649	22515	9776	4063	2894691	57	544	2298	614	4593	589	1092	47172	2072	740	536	380	600	914	3656	657	581	238	865	4459	39723	5783	2418	28	109	15434	289	635	179	0	495
C:\Data\2019\BlueHole\BH-7_1-7_Cr_0-95cm\XRF data\L000204.spe	235.99	6.12	6.91	1	0.017487	-0.004388	0.004353	0.097392	207942	21.66	55	329	965	1551	22446	9778	4006	2896860	55	585	1988	533	4646	467	902	49402	1919	678	549	409	620	949	3810	947	477	347	924	4404	41126	6311	2460	12	0	15420	408	574	87	65	414
C:\Data\2019\BlueHole\BH-7_1-7_Cr_0-95cm\XRF data\L000205.spe	236.29	6.15	6.91	1	0.017487	-0.004388	0.004353	0.097392	208515	21.02	73	333	924	1595	22215	9658	3998	2905870	0	546	2441	571	4943	630	1011	49859	1923	513	604	366	524	932	3663	578	636	261	863	4559	39928	3881	2444	0	91	15082	303	632	205	0	468
C:\Data\2019\BlueHole\BH-7_1-7_Cr_0-95cm\XRF data\L000206.spe	236.59	6.18	6.91	1	0.017487	-0.004388	0.004353	0.097392	208112	20.82	75	403	1016	1722	22855	9671	4107	2895094	64	637	2257	711	5042	488	1058	49922	1945	673	537	416	562	905	3811	419	479	176	830	4878	40287	4649	2487	0	226	15437	238	711	279	0	407
C:\Data\2019\BlueHole\BH-7_1-7_Cr_0-95cm\XRF data\L000207.spe	236.89	6.21	6.91	1	0.017487	-0.004388	0.004353	0.097392	208320	20.76	0	366	1003	1708	22609	9696	4218	2898635	168	623	1861	682	4496	539	1048	49593	1825	681	554	420	556	875	3333	675	508	289	911	4798	40203	7389	2412	0	209	16254	331	599	170	0	343
C:\Data\2019\BlueHole\BH-7_1-7_Cr_0-95cm\XRF data\L000208.spe	237.19	6.24	6.91	1	0.017487	-0.004388	0.004353	0.097392	209288	23.03	89	435	1174	1793	21801	9743	4212	2916163	23	689	2804	925	5180	611	1018	47793	1929	768	596	426	504	874	3903	134	503	186	869	5076	43910	6194	2317	54	311	15108	238	763	386	0	359
C:\Data\2019\BlueHole\BH-7_1-7_Cr_0-95cm\XRF data\L000209.spe	237.49	6.27	6.91	1	0.017487	-0.004388	0.004353	0.097392	209367	21.87	19	442	1171	1882	22056	9979	4243	2915172	6	646	1445	805	4833	574	838	47739	1866	702	662	299	451	1052	3755	788	576	251	968	4910	42636	7056	2539	150	214	17147	397	687	189	62	539
C:\Data\2019\BlueHole\BH-7_1-7_Cr_0-95cm\XRF data\L000210.spe	237.79	6.3	6.91	1	0.017487	-0.004388	0.004353	0.097392	209888	22.32	63	332	1167	1660	21578	9842	4376	2926319	37	638	2884	994	4859	528	767	46991	1760	723	639	405	516	840	3648	731	546	212	869	4489	43622	7892	2417	0	0	15508	498	688	263	0	430
C:\Data\2019\BlueHole\BH-7_1-7_Cr_0-95cm\XRF data\L000211.spe	238.09	6.33	6.91	1	0.017487	-0.004388	0.004353	0.097392	209224	22.25	57	507	1273	1579	21711	9906	4010	2916399	0	558	2107	1024	4697	467	833	46916	1742	641	661	384	492	921	3554	360	533	233	934	5265	42995	10464	2453	35	373	15574	390	634	325	11	444
C:\Data\2019\BlueHole\BH-7_1-7_Cr_0-95cm\XRF data\L000212.spe	238.39	6.36	6.91	1	0.017487	-0.004388	0.004353	0.097392	209216	22.43	34	314	1052	1532	21965	9747	4040	2915113	109	660	2467	997	4681	463	885	47434	1894	588	510	330	612	945	3736	440	566	178	956	4606	41606	5635	2447	0	220	15188	301	715	256	0	465
C:\Data\2019\BlueHole\BH-7_1-7_Cr_0-95cm\XRF data\L000213.spe	238.69	6.39	6.91	1	0.017487	-0.004388	0.004353	0.097392	208789	23.41	41	368	1210	1793	21601	9694	4190	2909099	60	656	2382	1000	5076	468	1029	47791	1812	699	602	469	585	878	3914	558	476	313	910	4966	44472	7677	2580	43	137	15170	298	651	227	60	433
C:\Data\2019\BlueHole\BH-7_1-7_Cr_0-95cm\XRF data\L000214.spe	238.99	6.42	6.9	1	0.017487	-0.004388	0.004353	0.097392	208388	21.65	0	312	1167	1830	22106	9777	4177	2901603	0	656	2434	961	4580	557	876	47670	1835	700	663	362	391	859	4055	231	548	309	880	5337	41027	6583	2463	0	347	15081	224	684	246	0	424
C:\Data\2019\BlueHole\BH-7_1-7_Cr_0-95cm\XRF data\L000215.spe	239.29	6.45	6.9	1	0.017487	-0.004388	0.004353	0.097392	209528	21.73	149	399	1171	1641	21484	9708	4130	2920263	17	672	2521	1101	5043	486	1034	47099	1776	636	721	380	493	891	3895	640	545	228	947	4608	42367	5372	2481	0	70	15076	231	721	221	16	375
C:\Data\2019\BlueHole\BH-7_1-7_Cr_0-95cm\XRF data\L000216.spe	239.59	6.48	6.9	1	0.017487	-0.004388	0.004353	0.097392	209004	21.42	93	430	1122	1805	21145	9673	4098	2914876	97	713	2452	1308	4562	523	1038	47223	1961	699	541	389	568	879	3693	519	495	221	875	4851	40554	6936	2254	0	149	15671	342	710	270	21	346
C:\Data\2019\BlueHole\BH-7_1-7_Cr_0-95cm\XRF data\L000217.spe	239.89	6.51	6.9	1	0.017487	-0.004388	0.004353	0.097392	208646	21.96	35	367	1195	1805	21208	10008	4217	2906139	0	701	2422	1141	5067	564	900	47280	2022	696	647	350	519	910	3978	1178	603	252	882	4002	42904	5842	2533	61	0	14964	318	722	173	0	385
C:\Data\2019\BlueHole\BH-7_1-7_Cr_0-95cm\XRF data\L000218.spe	240.19	6.54	6.9	1	0.017487	-0.004388	0.004353	0.097392	209169	20.75	0	443	1105	1880	21038	9863	4247	2918231	16	602	1793	1294	4824	472	779	47647	1912	645	599	399	481	858	3819	730	497	326	906	4636	40115	8407	2352	0	162	15423	408	669	106	0	337
C:\Data\2019\BlueHole\BH-7_1-7_Cr_0-95cm\XRF data\L000219.spe	240.49	6.57	6.89	1	0.017487	-0.004388	0.004353	0.097392	209927	21.09	0	339	1110	1539	21140	9573	4283	2931628	99	648	2315	1219	4943	561	782	47185	1781	741	554	398	553	859	4465	1156	539	338	942	4380	42479	7144	2410	0	0	14778	325	709	72	71	403
C:\Data\2019\BlueHole\BH-7_1-7_Cr_0-95cm\XRF data\L000220.spe	240.79	6.6	6.89	1	0.017487	-0.004388	0.004353	0.097392	210008	20.84	57	399	1300	1649	20600	9886	4323	2933202	100	729	2113	1576	4465	476	794	46163	1969	802	608	473	503	811	4208	918	596	270	925	4312	40788	6662	2402	0	70	14865	271	695	213	0	366
C:\Data\2019\BlueHole\BH-7_1-7_Cr_0-95cm\XRF data\L000221.spe	241.09	6.63	6.89	1	0.017487	-0.004388	0.004353	0.097392	210132	21.26	70	410	1102	1506	20544	9749	4224	2935121	105	600	1715	1437	4663	557	884	47158	1795	693	569	351	547	937	3452	746	594	257	905	4723	42146	7807	2433	70	207	16298	203	671	189	0	402
C:\Data\2019\BlueHole\BH-7_1-7_Cr_0-95cm\XRF data\L000222.spe	241.39	6.66	6.89	1	0.017487	-0.004388	0.004353	0.097392	209098	21.31	42	340	1206	1624	20907	9722	4108	2919743	0	751	1899	957	4555	501	809	47186	1816	709	675	468	446	829	3555	1095	605	305	989	4237	41417	9169	2585	0	0	15807	142	658	136	0	348
C:\Data\2019\BlueHole\BH-7_1-7_Cr_0-95cm\XRF data\L000223.spe	241.69	6.69	6.89	1	0.017487	-0.004388	0.004353	0.097392	209309	20.92	15	291	1145	1647	21140	9787	4091	2920148	34	605	2156	804	4685	476	865	47514	1762	667	562	357	493	923	3819	526	430	360	889	4993	40734	5149	2525	208	234	15641	243	488	141	84	482
C:\Data\2019\BlueHole\BH-7_1-7_Cr_0-95cm\XRF data\L000224.spe	241.99	6.72	6.89	1	0.017487	-0.004388	0.004353	0.097392	209165	22.01	27	382	1090	1638	21301	10002	3974	2920850	49	604	2194	1032	4642	549	803	46991	1963	634	568	322	555	930	3269	250	450	191	814	5065	43896	10165	2561	0	159	15615	283	727	307	29	422
C:\Data\2019\BlueHole\BH-7_1-7_Cr_0-95cm\XRF data\L000225.spe	242.29	6.75	6.89	1	0.017487	-0.004388	0.004353	0.097392	209680	20.95	76	400	1146	1583	21039	9686	4011	2934715	86	592	2036	695	4659	484	890	46496	1748	625	643	347	510	928	3537	599	523	200	848	4632	41664	5636	2332	0	172	15539	131	630	209	13	399
C:\Data\2019\BlueHole\BH-7_1-7_Cr_0-95cm\XRF data\L000226.spe	242.59	6.78	6.88	1	0.017487	-0.004388	0.004353	0.097392	209319	21.18	0	414	1072	1534	21583	9682	4128	2926113	58	602	1548	594	4708	556	859	47681	1968	602	552	381	608	916	3659	607	619	290	815	4897	40639	8285	2316	0	283	16026	75	641	248	0	493
C:\Data\2019\BlueHole\BH-7_1-7_Cr_0-95cm\XRF data\L000227.spe	242.89	6.81	6.88	1	0.017487	-0.004388	0.004353	0.097392	207977	22.39	57	483	975	1581	21873	9637	3727	2903032	86	494	1983	540	4821	550	787	47926	1798	587	467	321	658	912	3400	357	526	233	871	5032	42864	8327	2381	0	340	15718	318	685	324	0	462
C:\Data\2019\BlueHole\BH-7_1-7_Cr_0-95cm\XRF data\L000228.spe	243.19	6.84	6.88	1	0.017487	-0.004388	0.004353	0.097392	205941	20.8	0	454	888	1647	23311	9514	3762	2865189	0	549	2068	556	4486	574	698	50638	1918	595	574	288	492	1004	2951	605	546	220	792	4700	39235	6846	2551	14	40	15811	238	606	257	0	427
C:\Data\2019\BlueHole\BH-7_1-7_Cr_0-95cm\XRF data\L000229.spe	243.49	6.87	6.87	1	0.017487	-0.004388	0.004353	0.097392	206408	21.74	39	342	994	1524	22783	9614	3908	2868689	64	601	2201	485	4577	495	683	53050	2098	623	536	412	584	906	3570	1010	593	285	881	3995	39408	7702	2535	0	0	15198	233	600	171	0	381
C:\Data\2019\BlueHole\BH-7_1-7_Cr_0-95cm\XRF data\L000230.spe	243.79	6.9	6.87	1	0.017487	-0.004388	0.004353	0.097392	208136	21.92	31	404	1104	1600	22666	9580	4146	2892731	44	646	2127	789	4743	561	857	52464	2170	773	677	446	448	903	3877	681	512	242	916	4789	42214	7052	2512	11	150	15261	166	748	248	94	472
C:\Data\2019\BlueHole\BH-7_1-7_Cr_0-95cm\XRF data\L000231.spe	244.09	6.93	6.87	1	0.017487	-0.004388	0.004353	0.097392	207403	21.94	37	330	1206	1752	21730	9442	4217	2880909	58	613	1948	1231	4774	426	869	48784	1868	725	558	395	573	898	3698	728	608	249	880	4881	41974	4849	2370	16	119	15555	436	652	222	0	487
C:\Data\2019\BlueHole\BH-7_1-7_Cr_0-95cm\XRF data\L000232.spe	244.39	6.96	6.87	1	0.017487	-0.004388	0.004353	0.097392	207713	21.3	49	289	1225	1917	21628	9972	4082	2890558	101	479	2550	1144	4379	509	899	47130	2184	583	508	268	585	915	3524	559	583	271	822	4916	41007	5787	2587	0	70	15431	242	583	206	0	497
C:\Data\2019\BlueHole\BH-7_1-7_Cr_0-95cm\XRF data\L000233.spe	244.69	6.99	6.88	1	0.017487	-0.004388	0.004353	0.097392	207769	22.4	29	399	1155	1670	21203	10113	4160	2895819	79	702	2460	902	4652	520	805	47472	1752	665	673	420	443	773	3673	367	501	233	907	5102	41855	6612	2392	0	290	14944	529	640	282	59	413
C:\Data\2019\BlueHole\BH-7_1-7_Cr_0-95cm\XRF data\L000234.spe	244.99	7.02	6.88	1	0.017487	-0.004388	0.004353	0.097392	208634	21.52	32	405	1150	1683	20418	9857	3967	2913255	0	548	1382	678	4705	543	895	47173	1942	698	610	258	509	970	3609	585	496	277	903	5002	42100	7208	2233	94	227	15880	229	605	238	41	514
C:\Data\2019\BlueHole\BH-7_1-7_Cr_0-95cm\XRF data\L000235.spe	245.29	7.05	6.88	1	0.017487	-0.004388	0.004353	0.097392	208420	23.07	117	405	1223	1549	20918	10163	4175	2907997	0	628	2155	507	4912	585	1024	47033	1927	692	698	401	427	866	3511	1198	518	295	966	4263	43231	6241	2447	56	0	15256	96	691	195	70	400
C:\Data\2019\BlueHole\BH-7_1-7_Cr_0-95cm\XRF data\L000236.spe	245.59	7.08	6.88	1	0.017487	-0.004388	0.004353	0.097392	208150	22.52	108	414	1250	1667	21060	9926	4118	2901349	117	498	2522	520	4520	492	851	46768	1821	642	469	348	584	990	3293	1058	529	265	810	3958	42168	7427	2488	59	0	15287	221	581	170	0	433
C:\Data\2019\BlueHole\BH-7_1-7_Cr_0-95cm\XRF data\L000237.spe	245.89	7.11	6.87	1	0.017487	-0.004388	0.004353	0.097392	207693	21.41	63	342	1219	1675	21371	9900	4332	2892197	131	615	2254	514	4427	541	894	47407	1964	557	557	270	492	894	3535	1003	564	274	847	4352	41538	6359	2292	0	0	15276	266	610	127	0	423
C:\Data\2019\BlueHole\BH-7_1-7_Cr_0-95cm\XRF data\L000238.spe	246.19	7.14	6.87	1	0.017487	-0.004388	0.004353	0.097392	206872	20.73	0	323	1250	1755	21508	9856	4316	2878612	70	567	2121	684	4568	507	831	47495	1746	773	619	414	523	825	3714	487	444	202	960	4863	39855	8155	2383	118	193	15606	410	619	291	0	417
C:\Data\2019\BlueHole\BH-7_1-7_Cr_0-95cm\XRF data\L000239.spe	246.49	7.17	6.87	1	0.017487	-0.004388	0.004353	0.097392	206753	21.3	41	308	1053	1683	21547	9655	4105	2876799	167	558	1685	545	4472	470	948	47063	1803	660	407	288	594	941	3382	709	436	276	842	4947	41432	9616	2394	97	104	16023	362	598	204	25	485
C:\Data\2019\BlueHole\BH-7_1-7_Cr_0-95cm\XRF data\L000240.spe	246.79	7.2	6.87	1	0.017487	-0.004388	0.004353	0.097392	207497	21.8	10	407	1140	1834	20713	9848	4183	2889970	77	430	2150	587	4721	393	783	47287	2013	684	594	342	600	996	3365	413	555	303	780	5396	41577	4916	2450	0	312	15938	258	676	240	0	451
C:\Data\2019\BlueHole\BH-7_1-7_Cr_0-95cm\XRF data\L000241.spe	247.09	7.23	6.87	1	0.017487	-0.004388	0.004353	0.097392	206699	22.06	120	405	1302	1653	21250	9752	4082	2875689	0	542	2398	613	4806	408	826	47594	1725	587	627	311	386	879	3373	457	483	206	809	4706	42241	7999	2306	0	127	15750	407	645	220	33	477
C:\Data\2019\BlueHole\BH-7_1-7_Cr_0-95cm\XRF data\L000242.spe	247.39	7.26	6.87	1	0.017487	-0.004388	0.004353	0.097392	205097	21.64	50	360	1200	1810	21612	9923	4319	2849497	62	528	1976	428	4516	504	1102	47347	2095	707	560	371	572	1006	3453	1232	592	285	860	4133	41092	7224	2472	79	0	15836	187	582	109	0	514
C:\Data\2019\BlueHole\BH-7_1-7_Cr_0-95cm\XRF data\L000243.spe	247.69	7.29	6.87	1	0.017487	-0.004388	0.004353	0.097392	205448	21.39	94	438	1066	1845	22084	9638	4184	2855099	148	566	2648	703	4285	559	1042	47138	2020	605	536	320	578	894	3122	820	590	226	848	4377	37189	9029	2394	0	0	15372	271	673	173	0	443
C:\Data\2019\BlueHole\BH-7_1-7_Cr_0-95cm\XRF data\L000244.spe	247.99	7.32	6.86	1	0.017487	-0.004388	0.004353	0.097392	206533	21.4	9	335	1062	1486	21553	9721	4046	2873723	119	574	2060	501	4724	531	894	48326	1995	628	586	287	511	915	3699	645	569	194	885	4873	41180	7115	2538	7	141	15156	213	745	234	0	470
C:\Data\2019\BlueHole\BH-7_1-7_Cr_0-95cm\XRF data\L000245.spe	248.29	7.35	6.86	1	0.017487	-0.004388	0.004353	0.097392	207322	22.4	65	402	1029	1776	21837	9652	4172	2885643	159	576	2018	370	4663	491	918	48080	1941	656	614	380	511	1027	3895	783	537	307	918	4445	42028	7710	2400	49	138	14955	142	637	157	108	464
C:\Data\2019\BlueHole\BH-7_1-7_Cr_0-95cm\XRF data\L000246.spe	248.59	7.38	6.86	1	0.017487	-0.004388	0.004353	0.097392	206973	22.61	35	335	1128	1517	22012	9625	4287	2879278	0	762	2665	734	4845	576	1068	48288	1850	750	698	482	408	786	3844	0	456	205	933	5318	41209	10309	2462	105	550	14780	178	835	440	111	521
C:\Data\2019\BlueHole\BH-7_1-7_Cr_0-95cm\XRF data\L000247.spe	248.89	7.41	6.86	1	0.017487	-0.004388	0.004353	0.097392	206220	22	69	380	1255	1708	22219	9958	4252	2866701	89	580	2547	511	4737	586	1045	48327	1849	672	537	385	577	898	3650	501	566	249	863	4662	42086	1102	2456	71	126	15097	154	736	288	5	515
C:\Data\2019\BlueHole\BH-7_1-7_Cr_0-95cm\XRF data\L000248.spe	249.19	7.44	6.86	1	0.017487	-0.004388	0.004353	0.097392	206961	22.26	34	417	1087	1746	21596	9759	4097	2880086	0	659	2617	394	4646	548	1031	48445	2054	782	605	453	520	853	3708	931	582	310	899	4069	40152	3638	2484	24	0	14970	305	588	148	0	471
C:\Data\2019\BlueHole\BH-7_1-7_Cr_0-95cm\XRF data\L000249.spe	249.49	7.47	6.86	1	0.017487	-0.004388	0.004353	0.097392	207280	21.26	82	361	1024	1676	21278	9789	4043	2887175	72	617	2034	325	4404	590	876	48059	1855	578	509	321	483	861	3673	973	528	297	842	4510	40168	5846	2599	0	0	15598	228	585	94	0	440
C:\Data\2019\BlueHole\BH-7_1-7_Cr_0-95cm\XRF data\L000250.spe	249.79	7.5	6.86	1	0.017487	-0.004388	0.004353	0.097392	206906	21.96	34	325	1166	1689	20765	9849	4112	2878472	46	577	1978	556	4531	531	961	47514	2020	626	595	327	533	853	3133	797	516	210	911	4755	42399	2151	2471	0	0	16309	175	671	189	17	435
C:\Data\2019\BlueHole\BH-7_1-7_Cr_0-95cm\XRF data\L000251.spe	250.09	7.53	6.86	1	0.017487	-0.004388	0.004353	0.097392	207598	21.81	87	411	1354	1696	21008	9804	4218	2890472	0	636	1475	287	4493	571	871	47314	2079	680	682	272	467	870	3524	1027	535	219	909	4632	40314	8905	2407	0	26	16098	391	664	181	0	430
C:\Data\2019\BlueHole\BH-7_1-7_Cr_0-95cm\XRF data\L000252.spe	250.39	7.56	6.85	1	0.017487	-0.004388	0.004353	0.097392	206809	23.67	77	421	1213	1911	21238	9721	4092	2878029	0	569	2719	377	4687	573	983	47404	1909	523	553	337	502	881	3106	879	579	261	915	4221	43790	10194	2462	61	0	15853	322	649	138	0	488
C:\Data\2019\BlueHole\BH-7_1-7_Cr_0-95cm\XRF data\L000253.spe	250.69	7.59	6.85	1	0.017487	-0.004388	0.004353	0.097392	207119	22.57	71	423	1141	1783	21207	9753	4147	2883945	0	598	2552	574	4651	514	755	47550	1787	606	703	318	389	891	2563	770	719	166	819	4039	41697	7426	2423	70	0	16065	341	686	239	0	338
C:\Data\2019\BlueHole\BH-7_1-7_Cr_0-95cm\XRF data\L000254.spe	250.99	7.62	6.85	1	0.017487	-0.004388	0.004353	0.097392	208373	21.69	24	364	1120	1622	20623	9776	4035	2906162	0	496	2642	498	4588	584	1009	47662	1984	671	552	303	587	979	3359	534	505	332	909	4719	40788	8719	2508	0	76	14931	309	588	144	24	398
C:\Data\2019\BlueHole\BH-7_1-7_Cr_0-95cm\XRF data\L000255.spe	251.29	7.65	6.85	1	0.017487	-0.004388	0.004353	0.097392	207753	21.92	39	439	1193	1733	20641	9925	4036	2897558	0	637	2367	561	4797	578	1039	47852	2017	679	673	368	415	870	3580	411	431	237	882	4590	41638	5281	2471	0	230	15501	221	659	244	125	438
C:\Data\2019\BlueHole\BH-7_1-7_Cr_0-95cm\XRF data\L000256.spe	251.59	7.68	6.85	1	0.017487	-0.004388	0.004353	0.097392	205749	21.04	58	387	1264	1639	21309	9914	4269	2862855	75	553	1415	475	4698	445	1089	47766	1745	562	513	267	499	965	3255	729	551	233	779	4854	39988	3999	2526	11	43	16744	267	604	221	0	462
C:\Data\2019\BlueHole\BH-7_1-7_Cr_0-95cm\XRF data\L000257.spe	251.89	7.71	6.85	1	0.017487	-0.004388	0.004353	0.097392	204503	21.7	51	339	1334	1569	21560	9628	4044	2843908	14	637	2441	491	4740	539	765	47375	1837	723	615	481	543	898	3505	652	433	197	858	4774	41175	7144	2279	0	37	16139	326	744	244	46	329
C:\Data\2019\BlueHole\BH-7_1-7_Cr_0-95cm\XRF data\L000258.spe	252.19	7.74	6.85	1	0.017487	-0.004388	0.004353	0.097392	203657	22.01	0	433	1109	1611	22348	10037	4096	2832466	171	534	1882	616	4651	442	753	46566	1761	672	483	352	648	918	3119	420	443	222	860	5111	40970	7248	2268	0	217	15843	359	612	260	44	455
C:\Data\2019\BlueHole\BH-7_1-7_Cr_0-95cm\XRF data\L000259.spe	252.49	7.77	6.85	1	0.017487	-0.004388	0.004353	0.097392	203267	22.4	14	544	1061	1655	22964	10005	3995	2828723	89	621	1749	414	4631	461	789	47039	1730	633	520	383	501	818	3332	399	517	208	883	5286	41114	7695	2257	0	329	16041	238	699	339	0	420
C:\Data\2019\BlueHole\BH-7_1-7_Cr_0-95cm\XRF data\L000260.spe	252.79	7.8	6.85	1	0.017487	-0.004388	0.004353	0.097392	204875	23.04	70	394	929	1316	23078	9694	3899	2857024	0	614	2521	349	4636	568	639	47442	1876	771	587	418	585	868	3543	512	549	196	869	4758	42145	7472	2442	92	76	14988	322	764	253	0	428
C:\Data\2019\BlueHole\BH-7_1-7_Cr_0-95cm\XRF data\L000261.spe	253.09	7.83	6.84	1	0.017487	-0.004388	0.004353	0.097392	204561	21.42	142	424	1013	1453	23078	9591	3962	2849148	132	670	2776	354	4318	448	779	49271	1902	721	464	366	636	859	3536	326	412	205	904	4802	39565	5627	2416	0	220	14920	144	779	366	73	454
C:\Data\2019\BlueHole\BH-7_1-7_Cr_0-95cm\XRF data\L000262.spe	253.39	7.86	6.84	1	0.017487	-0.004388	0.004353	0.097392	205981	21.5	0	312	919	1485	22938	9599	4024	2864939	7	675	2333	413	4479	469	795	50924	2151	697	599	440	515	801	3459	219	521	195	886	4899	39761	6854	2510	0	397	15219	97	745	363	41	526
C:\Data\2019\BlueHole\BH-7_1-7_Cr_0-95cm\XRF data\L000263.spe	253.69	7.89	6.84	1	0.017487	-0.004388	0.004353	0.097392	206678	23.14	71	345	1092	1377	22386	9493	4013	2873123	0	521	2321	449	4619	522	812	51064	2055	613	604	355	576	991	3427	558	444	208	806	4934	41128	6008	2319	0	34	15826	194	681	254	60	391
C:\Data\2019\BlueHole\BH-7_1-7_Cr_0-95cm\XRF data\L000264.spe	253.99	7.92	6.84	1	0.017487	-0.004388	0.004353	0.097392	207068	22.67	91	413	1140	1590	22685	9798	4089	2882590	0	612	2215	409	4838	458	891	50782	2159	675	675	383	506	868	3245	575	526	221	867	4711	42804	6199	2338	0	110	15419	318	667	267	43	432
C:\Data\2019\BlueHole\BH-7_1-7_Cr_0-95cm\XRF data\L000265.spe	254.29	7.95	6.84	1	0.017487	-0.004388	0.004353	0.097392	206881	22.02	53	421	977	1550	22637	9915	4153	2879123	20	659	2508	586	4690	410	862	51303	2006	715	635	410	482	874	3633	526	553	176	885	4605	41086	6696	2360	0	50	14897	193	685	308	0	323
C:\Data\2019\BlueHole\BH-7_1-7_Cr_0-95cm\XRF data\L000266.spe	254.59	7.98	6.84	1	0.017487	-0.004388	0.004353	0.097392	206931	22.19	0	349	1054	1618	22202	9711	3819	2878325	0	606	2534	389	4659	528	895	50760	2178	582	602	395	515	890	3345	880	544	186	933	4209	40348	8399	2512	47	0	15071	153	652	202	0	495
C:\Data\2019\BlueHole\BH-7_1-7_Cr_0-95cm\XRF data\L000267.spe	254.89	8.01	6.84	1	0.017487	-0.004388	0.004353	0.097392	206050	22.73	69	411	982	1485	22688	9941	3866	2867281	0	560	2408	412	4512	417	902	50961	2071	615	564	309	492	837	3150	715	451	274	802	4469	41953	9290	2575	0	0	14902	256	563	142	33	409
C:\Data\2019\BlueHole\BH-7_1-7_Cr_0-95cm\XRF data\L000268.spe	255.19	8.04	6.84	1	0.017487	-0.004388	0.004353	0.097392	206309	22.2	58	472	1008	1641	22458	9912	3840	2869863	0	631	2283	409	4665	522	1065	50632	1870	768	638	362	473	966	3740	640	534	217	938	4635	41262	11914	2444	0	56	14776	231	739	228	0	498
C:\Data\2019\BlueHole\BH-7_1-7_Cr_0-95cm\XRF data\L000269.spe	255.49	8.07	6.84	1	0.017487	-0.004388	0.004353	0.097392	207392	21.71	99	401	1053	1662	22204	9690	4045	2887733	0	532	1983	371	4494	551	847	50657	1946	626	568	322	484	906	3367	776	592	287	860	4651	39732	4834	2371	80	0	15383	347	584	178	0	454
C:\Data\2019\BlueHole\BH-7_1-7_Cr_0-95cm\XRF data\L000270.spe	255.79	8.1	6.84	1	0.017487	-0.004388	0.004353	0.097392	207294	22.53	21	417	1121	1507	21747	9777	4052	2885589	105	587	2060	637	4376	534	825	51048	2088	672	492	408	668	926	2951	173	443	264	895	5238	41448	7881	2370	0	416	16114	215	678	372	68	419
C:\Data\2019\BlueHole\BH-7_1-7_Cr_0-95cm\XRF data\L000271.spe	256.09	8.13	6.84	1	0.017487	-0.004388	0.004353	0.097392	206942	22.68	41	419	1037	1506	21897	9946	4145	2878040	6	644	2519	365	4817	412	793	52262	1892	733	654	404	563	956	3576	707	581	286	963	4494	41363	8318	2405	23	87	15408	332	676	349	75	478
C:\Data\2019\BlueHole\BH-7_1-7_Cr_0-95cm\XRF data\L000272.spe	256.39	8.16	6.84	1	0.017487	-0.004388	0.004353	0.097392	207435	23.53	29	355	1038	1615	22163	9885	4008	2883881	0	614	2466	391	4412	485	825	50897	2077	695	607	335	504	912	3444	1017	504	311	870	4137	43032	7227	2395	0	0	15368	277	609	149	37	493
C:\Data\2019\BlueHole\BH-7_1-7_Cr_0-95cm\XRF data\L000273.spe	256.69	8.19	6.83	1	0.017487	-0.004388	0.004353	0.097392	208057	22.4	52	318	1164	1670	21698	9499	4221	2895637	0	644	2049	425	4515	495	706	48864	2020	582	622	305	521	860	3352	548	621	158	810	4916	41612	5696	2415	0	202	15787	217	742	291	0	411
C:\Data\2019\BlueHole\BH-7_1-7_Cr_0-95cm\XRF data\L000274.spe	256.99	8.22	6.83	1	0.017487	-0.004388	0.004353	0.097392	209388	23.65	36	334	1080	1508	20731	9638	3911	2921289	35	660	2113	602	5119	488	859	48573	2016	702	607	473	526	790	3297	0	484	153	911	5460	44096	8693	2433	0	613	15910	226	808	426	80	440
C:\Data\2019\BlueHole\BH-7_1-7_Cr_0-95cm\XRF data\L000275.spe	257.29	8.25	6.83	1	0.017487	-0.004388	0.004353	0.097392	209259	22.29	32	384	1167	1759	20843	9886	4041	2917180	0	540	1693	523	5113	436	874	49612	2044	637	664	342	421	921	3541	470	489	225	902	4802	42498	5685	2620	27	364	15619	233	721	264	24	510
C:\Data\2019\BlueHole\BH-7_1-7_Cr_0-95cm\XRF data\L000276.spe	257.59	8.28	6.83	1	0.017487	-0.004388	0.004353	0.097392	208108	22.17	12	400	1232	1818	21096	9918	4155	2896100	47	667	2417	511	4374	506	790	48905	1957	722	528	438	574	806	3586	607	485	274	730	4548	40635	7760	2425	0	64	15591	492	661	252	76	516
C:\Data\2019\BlueHole\BH-7_1-7_Cr_0-95cm\XRF data\L000277.spe	257.89	8.31	6.83	1	0.017487	-0.004388	0.004353	0.097392	207879	23.16	62	399	1283	1835	20916	10010	4000	2895413	44	680	2091	376	4572	578	802	47760	1902	658	657	340	512	895	3795	1074	550	307	832	4305	41997	7546	2511	0	0	15509	333	646	92	0	461
C:\Data\2019\BlueHole\BH-7_1-7_Cr_0-95cm\XRF data\L000278.spe	258.19	8.34	6.82	1	0.017487	-0.004388	0.004353	0.097392	208420	22.99	0	368	1084	1716	20674	9692	4022	2905377	71	561	2331	399	4716	570	854	48451	2015	623	493	249	554	945	3375	1084	548	321	913	4256	43054	6119	2530	142	0	15320	472	580	114	0	403
C:\Data\2019\BlueHole\BH-7_1-7_Cr_0-95cm\XRF data\L000279.spe	258.49	8.37	6.83	1	0.017487	-0.004388	0.004353	0.097392	207985	22.36	52	446	1185	1956	20582	9856	4045	2898276	0	625	2028	473	4743	491	900	49030	1790	694	618	368	538	901	3279	769	533	288	867	4571	43222	5758	2404	0	0	15760	173	685	138	54	376
C:\Data\2019\BlueHole\BH-7_1-7_Cr_0-95cm\XRF data\L000280.spe	258.79	8.4	6.82	1	0.017487	-0.004388	0.004353	0.097392	207822	23.41	0	336	1090	1744	20528	9856	4025	2894824	33	678	2141	540	4692	517	751	48789	2124	815	620	424	499	864	3645	980	465	337	917	4602	43593	10210	2483	0	0	15535	238	626	156	156	421
C:\Data\2019\BlueHole\BH-7_1-7_Cr_0-95cm\XRF data\L000281.spe	259.09	8.43	6.82	1	0.017487	-0.004388	0.004353	0.097392	209297	22.62	7	347	1213	1887	20055	9601	4031	2918717	57	558	2638	526	4672	477	987	48314	1859	631	525	312	498	911	3478	494	465	242	905	4635	43215	9920	2502	30	104	15094	171	710	252	0	430
C:\Data\2019\BlueHole\BH-7_1-7_Cr_0-95cm\XRF data\L000282.spe	259.39	8.46	6.81	1	0.017487	-0.004388	0.004353	0.097392	209413	23.1	64	428	1167	1845	20104	9667	4065	2923719	0	638	1731	574	4909	533	963	47691	2014	744	599	397	573	810	3623	425	480	224	874	4756	42822	8163	2408	96	325	15725	60	736	285	90	376
C:\Data\2019\BlueHole\BH-7_1-7_Cr_0-95cm\XRF data\L000283.spe	259.69	8.49	6.81	1	0.017487	-0.004388	0.004353	0.097392	208203	23.12	15	367	1185	1820	20067	9769	3882	2904704	33	510	1969	538	4869	498	994	46808	1887	625	541	374	626	1010	3310	397	505	258	853	5068	43521	7641	2440	0	321	15514	343	688	226	55	404
C:\Data\2019\BlueHole\BH-7_1-7_Cr_0-95cm\XRF data\L000284.spe	259.99	8.52	6.81	1	0.017487	-0.004388	0.004353	0.097392	208927	22.52	0	351	1204	1815	20441	9794	4017	2917736	8	592	2202	500	4675	563	853	47461	2016	690	598	304	487	986	3514	303	495	216	905	4977	42591	10429	2319	9	353	15152	278	746	311	17	349
C:\Data\2019\BlueHole\BH-7_1-7_Cr_0-95cm\XRF data\L000285.spe	260.29	8.55	6.81	1	0.017487	-0.004388	0.004353	0.097392	209107	23.32	61	437	959	1618	20391	9655	3985	2919320	0	597	2074	474	4864	554	884	49327	2044	681	657	417	495	914	3590	689	535	255	876	4779	43297	3833	2627	95	52	15015	292	656	291	81	444
C:\Data\2019\BlueHole\BH-7_1-7_Cr_0-95cm\XRF data\L000286.spe	260.59	8.58	6.81	1	0.017487	-0.004388	0.004353	0.097392	209754	23.23	26	363	1098	1922	20759	9617	4075	2925686	0	587	2590	556	4857	420	845	50186	2166	702	626	343	533	958	3600	357	530	229	960	4771	43381	7322	2479	0	218	14888	362	723	383	37	502
C:\Data\2019\BlueHole\BH-7_1-7_Cr_0-95cm\XRF data\L000287.spe	260.89	8.61	6.81	1	0.017487	-0.004388	0.004353	0.097392	209066	23.87	83	351	1210	1925	20579	9690	4175	2917145	114	628	2935	691	4916	466	1050	49035	1902	758	596	429	617	950	3912	242	518	186	939	4555	43511	8078	2366	31	276	14625	100	890	387	42	541
C:\Data\2019\BlueHole\BH-7_1-7_Cr_0-95cm\XRF data\L000288.spe	261.19	8.64	6.81	1	0.017487	-0.004388	0.004353	0.097392	209083	23.12	33	402	1134	1950	20497	9858	4182	2913678	0	565	2015	452	4740	459	750	49114	1985	681	636	321	445	981	3312	858	513	203	943	4473	42620	6341	2584	0	0	15651	267	702	202	0	350
C:\Data\2019\BlueHole\BH-7_1-7_Cr_0-95cm\XRF data\L000289.spe	261.49	8.67	6.81	1	0.017487	-0.004388	0.004353	0.097392	209227	21.32	33	336	1114	2095	20190	9951	4234	2920572	0	633	2352	525	4781	482	867	47108	1939	725	605	423	533	844	3788	487	528	284	907	4854	40808	6303	2469	0	226	14948	208	693	254	28	415
C:\Data\2019\BlueHole\BH-7_1-7_Cr_0-95cm\XRF data\L000290.spe	261.79	8.7	6.81	1	0.017487	-0.004388	0.004353	0.097392	209667	22.57	62	358	1194	2136	19850	9881	3983	2928213	0	624	2691	408	4990	588	725	47968	2053	684	654	379	463	910	3775	544	573	244	839	4104	42804	10542	2451	0	119	14732	254	722	234	0	448
C:\Data\2019\BlueHole\BH-7_1-7_Cr_0-95cm\XRF data\L000291.spe	262.09	8.73	6.81	1	0.017487	-0.004388	0.004353	0.097392	209781	23.21	54	315	1307	2284	20206	9719	4113	2925063	68	608	1432	314	4917	484	795	49529	2046	667	503	341	547	938	3825	758	543	287	939	4708	43817	7767	2450	0	173	15688	278	691	255	0	445
C:\Data\2019\BlueHole\BH-7_1-7_Cr_0-95cm\XRF data\L000292.spe	262.39	8.76	6.81	1	0.017487	-0.004388	0.004353	0.097392	209069	22.32	100	380	1279	2400	20450	9810	4198	2913960	0	544	1476	547	4709	465	971	48011	1907	710	672	354	451	932	3671	564	507	240	921	4974	42233	8453	2475	0	223	15565	258	665	243	24	391
C:\Data\2019\BlueHole\BH-7_1-7_Cr_0-95cm\XRF data\L000293.spe	262.69	8.79	6.8	1	0.017487	-0.004388	0.004353	0.097392	207666	21.74	11	382	1342	2752	20828	9648	4261	2895116	0	627	1539	562	4824	512	783	46345	1817	653	601	357	499	906	3188	677	429	317	897	4854	42091	6984	2417	0	190	16116	257	568	183	122	426
C:\Data\2019\BlueHole\BH-7_1-7_Cr_0-95cm\XRF data\L000294.spe	262.99	8.82	6.8	1	0.017487	-0.004388	0.004353	0.097392	208876	22.76	15	428	1186	2532	20487	9784	4030	2916476	17	607	2324	477	4828	569	814	47153	2043	746	590	427	562	830	3544	539	462	240	866	4730	43674	9624	2391	36	174	15378	266	696	279	142	503
C:\Data\2019\BlueHole\BH-7_1-7_Cr_0-95cm\XRF data\L000295.spe	263.29	8.85	6.8	1	0.017487	-0.004388	0.004353	0.097392	209013	22.53	8	458	1166	2432	20906	9897	3791	2917953	0	604	2138	391	4835	504	707	47968	1867	671	605	310	488	913	3526	678	555	226	905	4558	41754	10524	2334	0	0	15377	212	762	193	0	379
C:\Data\2019\BlueHole\BH-7_1-7_Cr_0-95cm\XRF data\L000296.spe	263.59	8.88	6.8	1	0.017487	-0.004388	0.004353	0.097392	209124	24.2	49	388	1138	2424	21578	9795	3848	2915098	0	536	1585	475	5261	552	814	49848	1900	568	535	381	532	932	3305	263	446	198	841	5461	45489	8873	2537	0	461	15827	129	675	282	70	496
C:\Data\2019\BlueHole\BH-7_1-7_Cr_0-95cm\XRF data\L000297.spe	263.89	8.91	6.8	1	0.017487	-0.004388	0.004353	0.097392	209575	23.72	85	359	1061	2386	21129	9491	4084	2922781	38	517	2318	277	4712	549	780	49448	1990	689	594	332	590	986	3567	1089	562	306	950	4252	43170	6979	2569	145	0	15339	324	614	184	0	447
C:\Data\2019\BlueHole\BH-7_1-7_Cr_0-95cm\XRF data\L000298.spe	264.19	8.94	6.8	1	0.017487	-0.004388	0.004353	0.097392	210086	22.77	45	375	1146	3116	21405	9478	4077	2930071	9	578	2582	602	4807	563	793	49583	1908	772	575	414	609	858	3354	398	481	225	907	4824	43645	5700	2587	7	169	15263	264	724	319	43	474
C:\Data\2019\BlueHole\BH-7_1-7_Cr_0-95cm\XRF data\L000299.spe	264.49	8.97	6.79	1	0.017487	-0.004388	0.004353	0.097392	209116	20.93	0	392	1029	3085	21781	9730	3959	2918484	0	650	2174	417	4530	503	790	47477	1745	716	732	418	477	895	3582	660	553	328	945	4521	40157	8913	2561	45	107	15501	178	648	255	30	451
C:\Data\2019\BlueHole\BH-7_1-7_Cr_0-95cm\XRF data\L000300.spe	264.79	9	6.8	1	0.017487	-0.004388	0.004353	0.097392	206844	23.75	64	359	1005	2420	23362	9770	4058	2881680	41	635	2728	453	4777	448	959	46201	1774	645	562	353	533	895	3685	535	566	141	876	4752	42383	11700	2436	106	0	15398	167	873	298	0	369
C:\Data\2019\BlueHole\BH-7_1-7_Cr_0-95cm\XRF data\L000301.spe	265.09	9.03	6.8	1	0.017487	-0.004388	0.004353	0.097392	203349	23.24	64	455	988	1824	26096	9524	3826	2819724	0	514	1898	368	4650	463	756	48541	1698	724	622	332	482	980	3100	754	565	239	816	5116	41540	6807	2500	0	0	16389	301	654	239	0	332
C:\Data\2019\BlueHole\BH-7_1-7_Cr_0-95cm\XRF data\L000302.spe	265.39	9.06	6.79	1	0.017487	-0.004388	0.004353	0.097392	204587	24.05	18	331	989	1906	25112	9444	4019	2836201	25	614	2136	313	4603	455	827	51857	2043	693	550	370	596	946	3348	508	569	218	884	5185	42503	11204	2324	17	182	15765	126	698	301	0	509
C:\Data\2019\BlueHole\BH-7_1-7_Cr_0-95cm\XRF data\L000303.spe	265.69	9.09	6.79	1	0.017487	-0.004388	0.004353	0.097392	206387	23.61	57	441	1058	2531	22851	9762	4150	2866084	0	593	2066	441	4679	532	762	49736	2124	613	583	369	593	835	3574	535	529	134	926	4996	42311	7555	2572	52	190	15663	278	756	332	13	314
C:\Data\2019\BlueHole\BH-7_1-7_Cr_0-95cm\XRF data\L000304.spe	265.99	9.12	6.79	1	0.017487	-0.004388	0.004353	0.097392	207073	23.52	88	362	1193	3613	21670	9999	4172	2883267	63	609	1777	453	4742	543	859	46941	1924	576	551	303	468	1022	3600	252	402	258	786	5453	43849	6068	2587	0	507	15718	376	614	283	73	360
C:\Data\2019\BlueHole\BH-7_1-7_Cr_0-95cm\XRF data\L000305.spe	266.29	9.15	6.8	1	0.017487	-0.004388	0.004353	0.097392	208131	21.99	91	407	1231	3155	20424	10056	4072	2905679	0	645	2185	332	4878	434	689	46941	1919	609	564	296	442	894	3713	715	468	239	884	4553	41856	8394	2356	0	0	15004	290	625	202	40	399
C:\Data\2019\BlueHole\BH-7_1-7_Cr_0-95cm\XRF data\L000306.spe	266.59	9.18	6.8	1	0.017487	-0.004388	0.004353	0.097392	209237	22.41	62	396	1223	3113	20484	9914	3913	2926600	0	605	2200	280	4781	530	897	48017	1982	571	609	301	456	889	3408	953	560	241	861	4245	43514	6052	2474	43	0	14999	339	645	192	0	444
C:\Data\2019\BlueHole\BH-7_1-7_Cr_0-95cm\XRF data\L000307.spe	266.89	9.21	6.79	1	0.017487	-0.004388	0.004353	0.097392	208109	23.48	65	418	1033	2960	21994	9701	3930	2901103	0	600	1788	306	4825	513	791	50280	2124	750	656	477	593	889	3545	833	473	313	879	4615	42831	7406	2353	0	13	15471	183	655	147	95	467
C:\Data\2019\BlueHole\BH-7_1-7_Cr_0-95cm\XRF data\L000308.spe	267.19	9.24	6.79	1	0.017487	-0.004388	0.004353	0.097392	207077	21.85	59	390	991	3261	23011	9544	3953	2878425	0	582	1997	355	4805	518	982	51906	1873	700	586	402	597	892	3402	152	567	239	892	5246	41436	7662	2403	0	517	15773	163	714	344	0	527
C:\Data\2019\BlueHole\BH-7_1-7_Cr_0-95cm\XRF data\L000309.spe	267.49	9.27	6.79	1	0.017487	-0.004388	0.004353	0.097392	207165	22.29	76	409	1313	3769	22344	9360	4192	2877482	12	571	2007	385	4353	494	1007	50137	2050	704	576	368	563	897	3620	609	512	268	890	4991	40852	11657	2449	34	134	15360	179	655	196	24	432
C:\Data\2019\BlueHole\BH-7_1-7_Cr_0-95cm\XRF data\L000310.spe	267.79	9.3	6.78	1	0.017487	-0.004388	0.004353	0.097392	208983	23.17	99	391	1313	3786	20957	9524	4127	2909871	23	594	1343	241	4636	528	861	48824	2021	641	607	337	510	965	3650	1219	503	402	983	4454	42830	9501	2432	90	0	15705	257	547	102	62	557
C:\Data\2019\BlueHole\BH-7_1-7_Cr_0-95cm\XRF data\L000311.spe	268.09	9.33	6.78	1	0.017487	-0.004388	0.004353	0.097392	209034	22.46	85	389	1292	4180	20407	9808	4220	2914280	0	504	2142	521	4724	529	737	47992	2014	633	576	354	469	1056	3427	384	418	203	875	4662	43524	7428	2443	6	255	15551	297	659	274	40	314
C:\Data\2019\BlueHole\BH-7_1-7_Cr_0-95cm\XRF data\L000312.spe	268.39	9.36	6.79	1	0.017487	-0.004388	0.004353	0.097392	207796	21.45	56	447	1181	4661	20463	10383	4119	2897103	119	525	1372	387	4773	573	1147	46635	1891	646	458	304	595	918	3308	722	564	189	934	4910	40273	5668	2490	0	153	16327	286	682	260	0	495
C:\Data\2019\BlueHole\BH-7_1-7_Cr_0-95cm\XRF data\L000313.spe	268.69	9.39	6.79	1	0.017487	-0.004388	0.004353	0.097392	208932	22.94	41	449	1094	3910	20256	10050	3867	2914911	0	530	2053	260	4469	477	859	48088	2023	773	582	360	491	901	3643	1168	614	415	930	3914	41035	8497	2336	108	0	15258	336	489	26	0	397
C:\Data\2019\BlueHole\BH-7_1-7_Cr_0-95cm\XRF data\L000314.spe	268.99	9.42	6.79	1	0.017487	-0.004388	0.004353	0.097392	209903	22.49	24	310	930	3557	21122	9977	3860	2924537	14	659	1929	369	4776	459	783	52491	2253	690	593	417	535	926	3772	194	423	281	911	5090	41639	10579	2466	52	486	15113	200	689	335	91	418
C:\Data\2019\BlueHole\BH-7_1-7_Cr_0-95cm\XRF data\L000315.spe	269.29	9.45	6.78	1	0.017487	-0.004388	0.004353	0.097392	209586	23.78	38	413	1097	3322	21873	9718	3974	2912740	76	648	1825	526	4822	511	961	51192	2095	634	481	331	576	883	3519	284	466	212	867	5192	44747	8054	2540	0	368	15468	245	647	267	40	521
C:\Data\2019\BlueHole\BH-7_1-7_Cr_0-95cm\XRF data\L000316.spe	269.59	9.48	6.78	1	0.017487	-0.004388	0.004353	0.097392	208817	22.46	13	457	1213	4108	21988	9502	4249	2899850	15	737	2292	400	4513	562	836	48813	2077	714	632	470	503	926	3974	828	545	296	931	4753	41019	9327	2390	0	55	15017	295	684	210	46	506
C:\Data\2019\BlueHole\BH-7_1-7_Cr_0-95cm\XRF data\L000317.spe	269.89	9.51	6.77	1	0.017487	-0.004388	0.004353	0.097392	207844	21.96	57	368	1191	5086	21403	9516	4169	2887088	100	514	2245	646	4674	604	868	47582	1933	646	548	356	535	1037	3533	83	473	215	906	5578	42471	5681	2365	100	514	15289	161	669	369	67	492
C:\Data\2019\BlueHole\BH-7_1-7_Cr_0-95cm\XRF data\L000318.spe	270.19	9.54	6.77	1	0.017487	-0.004388	0.004353	0.097392	208566	23.12	24	327	1105	4818	21035	9452	4196	2899146	13	654	2252	600	4969	473	758	47521	1926	714	590	384	540	896	3666	0	511	115	1011	5485	43344	5750	2541	0	567	15474	217	826	393	38	404
C:\Data\2019\BlueHole\BH-7_1-7_Cr_0-95cm\XRF data\L000319.spe	270.49	9.57	6.77	1	0.017487	-0.004388	0.004353	0.097392	207244	23.15	52	378	1098	4171	21444	9829	3974	2878052	30	514	2731	369	4651	497	881	48535	2024	602	538	328	607	954	3544	881	495	280	840	4443	41919	9002	2409	0	0	15148	252	582	146	31	398
C:\Data\2019\BlueHole\BH-7_1-7_Cr_0-95cm\XRF data\L000320.spe	270.79	9.6	6.78	1	0.017487	-0.004388	0.004353	0.097392	206289	22.19	89	390	1134	4858	21559	9817	4061	2858549	0	561	2194	431	4694	458	1014	48350	1932	665	596	363	523	922	3386	927	657	242	947	4498	40059	7541	2560	0	0	15784	245	689	213	0	457
C:\Data\2019\BlueHole\BH-7_1-7_Cr_0-95cm\XRF data\L000321.spe	271.09	9.63	6.78	1	0.017487	-0.004388	0.004353	0.097392	205165	22.32	48	321	1155	5259	21630	9554	4233	2839874	0	603	2125	583	4589	545	1089	47378	2016	642	609	311	452	912	3259	291	574	210	890	5269	39484	6548	2509	54	336	16200	155	721	332	0	470
C:\Data\2019\BlueHole\BH-7_1-7_Cr_0-95cm\XRF data\L000322.spe	271.39	9.66	6.77	1	0.017487	-0.004388	0.004353	0.097392	204722	21.92	13	354	1263	4779	21688	9911	4259	2837428	107	455	2607	470	4439	493	997	47060	1919	678	510	349	587	1019	3725	759	590	310	826	4666	39114	3435	2419	41	0	15320	179	576	177	0	511
C:\Data\2019\BlueHole\BH-7_1-7_Cr_0-95cm\XRF data\L000323.spe	271.69	9.69	6.77	1	0.017487	-0.004388	0.004353	0.097392	205646	23.09	72	379	1253	5028	21541	10021	4009	2852087	77	677	2486	652	4510	641	872	48067	1973	707	546	405	599	866	3619	535	567	229	775	4916	42066	8794	2472	0	55	15343	312	680	227	20	422
C:\Data\2019\BlueHole\BH-7_1-7_Cr_0-95cm\XRF data\L000324.spe	271.99	9.72	6.77	1	0.017487	-0.004388	0.004353	0.097392	206292	22.34	35	355	1282	5002	21629	9820	4208	2863239	39	597	1463	669	4631	429	821	48338	2112	733	588	432	633	888	3807	374	458	189	915	5294	41454	7115	2430	4	373	15543	207	785	323	61	475
C:\Data\2019\BlueHole\BH-7_1-7_Cr_0-95cm\XRF data\L000325.spe	272.29	9.75	6.77	1	0.017487	-0.004388	0.004353	0.097392	205915	22.19	11	402	1259	4881	21100	9689	4245	2860102	47	607	1748	509	4293	498	795	47518	2002	684	543	332	482	946	3632	752	603	241	880	4876	40545	9917	2442	49	104	15465	359	619	175	26	492
C:\Data\2019\BlueHole\BH-7_1-7_Cr_0-95cm\XRF data\L000326.spe	272.59	9.78	6.76	1	0.017487	-0.004388	0.004353	0.097392	208205	22.78	65	407	1124	4109	20931	9692	4149	2900833	17	547	2447	745	4844	467	769	48004	1876	717	612	363	470	946	3758	0	416	236	1018	5373	42266	9167	2491	0	422	15223	171	750	343	187	416
C:\Data\2019\BlueHole\BH-7_1-7_Cr_0-95cm\XRF data\L000327.spe	272.89	9.81	6.76	1	0.017487	-0.004388	0.004353	0.097392	209150	23.8	0	422	1160	3969	20765	9779	3982	2914702	100	551	2306	336	4398	442	843	50213	2101	652	492	346	699	956	3396	1109	600	359	917	4100	42643	7101	2524	239	0	15277	274	569	93	0	493
C:\Data\2019\BlueHole\BH-7_1-7_Cr_0-95cm\XRF data\L000328.spe	273.19	9.84	6.76	1	0.017487	-0.004388	0.004353	0.097392	208016	21.96	96	364	1230	4243	20966	9803	4090	2890614	0	615	2862	500	4676	467	855	49650	2021	681	561	325	513	983	3700	544	480	273	864	4451	40665	6384	2566	0	0	15365	146	648	252	26	434
C:\Data\2019\BlueHole\BH-7_1-7_Cr_0-95cm\XRF data\L000329.spe	273.49	9.87	6.76	1	0.017487	-0.004388	0.004353	0.097392	207529	22.39	55	467	1218	4400	20867	9712	4270	2886958	16	624	2058	456	4784	557	846	47349	1903	745	687	427	508	934	3732	1159	532	253	966	4275	40489	6827	2378	0	0	15719	224	634	129	30	408
C:\Data\2019\BlueHole\BH-7_1-7_Cr_0-95cm\XRF data\L000330.spe	273.79	9.9	6.76	1	0.017487	-0.004388	0.004353	0.097392	207682	22.32	6	422	1311	4846	20580	9662	4063	2894218	85	645	1751	460	4697	543	917	46684	1869	631	531	331	524	924	3716	540	500	281	943	5283	42561	5585	2483	0	300	15767	330	635	205	0	436
C:\Data\2019\BlueHole\BH-7_1-7_Cr_0-95cm\XRF data\L000331.spe	274.09	9.93	6.75	1	0.017487	-0.004388	0.004353	0.097392	210087	23.53	81	466	1197	4061	20183	9513	4086	2937594	0	662	2304	623	5093	538	935	45908	1855	714	585	330	548	923	3775	200	538	255	927	4904	43627	7651	2363	35	421	15616	221	730	370	0	442
C:\Data\2019\BlueHole\BH-7_1-7_Cr_0-95cm\XRF data\L000332.spe	274.39	9.96	6.75	1	0.017487	-0.004388	0.004353	0.097392	210470	24.45	83	369	1229	3759	19796	9860	4059	2950220	0	578	1872	407	5057	531	1210	44548	1820	723	683	381	512	942	3720	778	491	371	937	4630	47316	7242	2428	31	127	15479	139	642	188	69	357
C:\Data\2019\BlueHole\BH-7_1-7_Cr_0-95cm\XRF data\L000333.spe	274.69	9.99	6.75	1	0.017487	-0.004388	0.004353	0.097392	211023	24.23	40	416	1148	3571	20524	9534	3828	2959283	49	548	1998	355	5055	591	847	46863	2052	681	574	382	571	922	3717	831	530	299	996	4556	45865	8010	2383	0	0	15022	240	627	189	59	346
C:\Data\2019\BlueHole\BH-7_1-7_Cr_0-95cm\XRF data\L000334.spe	274.99	10.02	6.75	1	0.017487	-0.004388	0.004353	0.097392	210773	24.41	83	386	889	3472	21879	9647	3975	2947719	0	553	1891	505	5012	494	747	51266	2180	739	660	389	527	1018	3686	0	401	220	839	5473	45761	10488	2356	6	693	14920	260	746	445	163	387
C:\Data\2019\BlueHole\BH-7_1-7_Cr_0-95cm\XRF data\L000335.spe	275.29	10.05	6.74	1	0.017487	-0.004388	0.004353	0.097392	209573	23.31	0	395	700	3555	22804	9267	3809	2926095	45	561	2086	288	4919	563	1000	51481	2073	610	493	281	525	944	3553	490	539	191	928	4909	42651	8847	2467	0	219	14726	71	714	301	0	409
C:\Data\2019\BlueHole\BH-7_1-7_Cr_0-95cm\XRF data\L000336.spe	275.59	10.08	6.74	1	0.017487	-0.004388	0.004353	0.097392	210054	23.49	16	367	740	4428	22592	9363	3846	2932516	9	609	1810	416	4686	464	744	52204	2169	716	603	412	508	812	3745	477	571	306	859	4933	43718	7637	2566	0	287	14861	268	695	239	0	406
C:\Data\2019\BlueHole\BH-7_1-7_Cr_0-95cm\XRF data\L000337.spe	275.89	10.11	6.75	1	0.017487	-0.004388	0.004353	0.097392	208760	23.03	88	377	849	3900	22460	9540	3821	2909953	80	607	1663	232	4468	481	961	52872	2131	626	527	302	486	904	3251	1056	491	342	846	4152	41245	5557	2438	0	0	15342	0	560	27	0	357
C:\Data\2019\BlueHole\BH-7_1-7_Cr_0-95cm\XRF data\L000338.spe	276.19	10.14	6.75	1	0.017487	-0.004388	0.004353	0.097392	207791	21.9	53	436	991	4028	22434	9563	3936	2888826	43	476	2660	381	4360	416	864	51329	2156	599	527	302	556	915	3522	406	582	245	864	4675	40754	6391	2419	0	208	14853	183	613	219	0	499
C:\Data\2019\BlueHole\BH-7_1-7_Cr_0-95cm\XRF data\L000339.spe	276.49	10.17	6.75	1	0.017487	-0.004388	0.004353	0.097392	208670	22.43	23	411	898	3636	22655	9785	3956	2905378	0	572	2344	551	4953	419	743	50553	1999	739	629	355	497	984	3611	88	505	215	951	5193	41633	4984	2431	0	475	15176	238	774	335	114	447
C:\Data\2019\BlueHole\BH-7_1-7_Cr_0-95cm\XRF data\L000340.spe	276.79	10.2	6.75	1	0.017487	-0.004388	0.004353	0.097392	208522	23.26	107	415	883	3804	22404	9524	3820	2903517	0	692	2258	257	4814	530	960	50162	2273	712	690	470	507	873	3359	1452	557	374	864	3929	43148	7029	2398	0	0	15260	46	569	74	13	333
C:\Data\2019\BlueHole\BH-7_1-7_Cr_0-95cm\XRF data\L000341.spe	277.09	10.23	6.75	1	0.017487	-0.004388	0.004353	0.097392	208581	22.92	0	411	872	4407	21918	9946	3823	2904496	0	632	2638	413	4731	445	786	50222	1999	700	596	385	559	860	3596	808	477	219	821	4324	43012	8296	2528	0	0	14547	122	699	204	19	337
C:\Data\2019\BlueHole\BH-7_1-7_Cr_0-95cm\XRF data\L000342.spe	277.39	10.26	6.75	1	0.017487	-0.004388	0.004353	0.097392	208604	23.27	33	351	943	4276	21518	10000	3872	2904975	0	617	1810	468	4675	461	883	50573	2089	623	609	376	498	851	3523	549	450	333	942	4778	42594	13085	2659	39	207	15201	232	578	248	32	443
C:\Data\2019\BlueHole\BH-7_1-7_Cr_0-95cm\XRF data\L000343.spe	277.69	10.29	6.75	1	0.017487	-0.004388	0.004353	0.097392	207258	22.95	0	421	1140	4519	21418	9959	4071	2881997	0	574	2096	638	5066	563	845	50788	2073	705	701	387	400	931	3564	0	550	171	873	5260	43185	6704	2523	55	694	15736	208	837	469	58	435
C:\Data\2019\BlueHole\BH-7_1-7_Cr_0-95cm\XRF data\L000344.spe	277.99	10.32	6.75	1	0.017487	-0.004388	0.004353	0.097392	205463	23.15	41	304	1025	5183	21459	9874	4039	2849443	33	612	1994	781	4812	523	824	49699	1919	688	537	342	563	963	3848	117	534	239	890	5286	41666	5325	2379	0	494	15863	264	669	313	21	526
C:\Data\2019\BlueHole\BH-7_1-7_Cr_0-95cm\XRF data\L000345.spe	278.29	10.35	6.75	1	0.017487	-0.004388	0.004353	0.097392	204989	21.85	33	464	1204	5187	21384	9974	4067	2845451	82	585	2812	817	4363	532	927	47891	2054	728	567	434	570	940	4016	1019	527	281	923	4250	39671	7272	2413	0	0	14715	275	624	135	41	354
C:\Data\2019\BlueHole\BH-7_1-7_Cr_0-95cm\XRF data\L000346.spe	278.59	10.38	6.75	1	0.017487	-0.004388	0.004353	0.097392	205317	21.81	0	355	1137	5519	21676	9739	3846	2845362	0	628	2457	973	4688	492	971	50811	2129	667	623	312	470	905	3483	0	459	162	822	5524	39138	4160	2424	0	550	15447	94	785	363	54	609
C:\Data\2019\BlueHole\BH-7_1-7_Cr_0-95cm\XRF data\L000347.spe	278.89	10.41	6.74	1	0.017487	-0.004388	0.004353	0.097392	203313	22.18	11	362	1133	7288	22180	9580	4035	2799805	33	656	1979	960	4581	523	1097	53655	2182	767	542	465	585	832	3972	0	524	145	904	5939	39591	7542	2549	62	763	15588	264	833	442	0	471
C:\Data\2019\BlueHole\BH-7_1-7_Cr_0-95cm\XRF data\L000348.spe	279.19	10.44	6.74	1	0.017487	-0.004388	0.004353	0.097392	202315	22.34	49	345	1323	6756	22628	9474	4122	2787958	0	604	2456	1035	4447	475	957	49226	1970	728	644	342	463	992	3721	595	422	216	909	4839	40834	9279	2515	118	50	15289	222	602	296	91	480
C:\Data\2019\BlueHole\BH-7_1-7_Cr_0-95cm\XRF data\L000349.spe	279.49	10.47	6.74	1	0.017487	-0.004388	0.004353	0.097392	202139	21.34	48	490	1212	5556	22669	9796	4423	2785526	0	615	2582	757	4503	466	1087	48046	1940	700	676	413	464	876	3761	952	618	306	871	4515	38390	5522	2296	54	0	15299	369	687	127	0	597
C:\Data\2019\BlueHole\BH-7_1-7_Cr_0-95cm\XRF data\L000350.spe	279.79	10.5	6.74	1	0.017487	-0.004388	0.004353	0.097392	203256	21.99	57	423	1077	5136	22441	9923	4261	2809192	0	626	2540	1007	4486	480	1176	47507	1958	664	635	468	466	871	3585	0	442	214	795	5808	39329	8357	2447	46	655	15662	164	769	396	50	439
C:\Data\2019\BlueHole\BH-7_1-7_Cr_0-95cm\XRF data\L000351.spe	280.09	10.53	6.74	1	0.017487	-0.004388	0.004353	0.097392	204969	21.87	27	464	1105	4707	21740	9808	4022	2842760	0	552	2681	891	4519	489	904	47007	1989	652	557	436	539	885	3627	357	451	214	863	5105	39753	5065	2427	0	126	15162	247	676	270	49	467
C:\Data\2019\BlueHole\BH-7_1-7_Cr_0-95cm\XRF data\L000352.spe	280.39	10.56	6.73	1	0.017487	-0.004388	0.004353	0.097392	207303	22.41	59	421	1213	4538	21346	9686	4093	2882884	18	700	2140	527	4560	493	959	48492	2004	729	569	409	518	890	3810	1048	493	370	860	4328	40155	8529	2496	0	0	15249	95	614	108	12	448
C:\Data\2019\BlueHole\BH-7_1-7_Cr_0-95cm\XRF data\L000353.spe	280.69	10.59	6.73	1	0.017487	-0.004388	0.004353	0.097392	207296	21.74	56	443	1293	4670	21341	9632	4117	2880269	31	610	2301	906	4953	552	921	49250	2028	670	621	391	539	952	3484	398	620	174	857	4940	40885	7022	2436	18	240	15304	368	784	341	0	452
C:\Data\2019\BlueHole\BH-7_1-7_Cr_0-95cm\XRF data\L000354.spe	280.99	10.62	6.73	1	0.017487	-0.004388	0.004353	0.097392	205182	20.96	24	419	1138	5094	22177	9602	4137	2838808	0	663	2211	1084	4371	507	888	48941	1824	690	636	381	494	820	3766	575	582	253	785	5028	37683	6511	2583	166	176	15615	343	673	227	0	432
C:\Data\2019\BlueHole\BH-7_1-7_Cr_0-95cm\XRF data\L000355.spe	281.29	10.65	6.73	1	0.017487	-0.004388	0.004353	0.097392	205474	22.32	63	420	1180	5440	21881	9764	4104	2847442	82	601	2013	1135	4638	384	861	47186	1716	633	488	271	529	902	3269	922	571	143	839	4821	42313	9617	2375	120	0	16303	355	692	138	0	428
C:\Data\2019\BlueHole\BH-7_1-7_Cr_0-95cm\XRF data\L000356.spe	281.59	10.68	6.73	1	0.017487	-0.004388	0.004353	0.097392	205351	21.71	100	470	1301	4542	21461	9456	4153	2848274	126	616	2408	839	4457	437	1014	46907	1850	717	576	406	635	918	3952	1017	428	364	857	4635	39905	5495	2347	0	0	15440	123	631	123	136	422
C:\Data\2019\BlueHole\BH-7_1-7_Cr_0-95cm\XRF data\L000357.spe	281.89	10.71	6.73	1	0.017487	-0.004388	0.004353	0.097392	206081	22.49	77	395	1124	4285	21292	9751	4227	2867130	34	688	2398	649	4627	546	943	46466	1732	710	627	453	500	892	4013	417	499	232	889	5112	41676	7622	2273	0	269	14828	123	730	304	95	430
C:\Data\2019\BlueHole\BH-7_1-7_Cr_0-95cm\XRF data\L000358.spe	282.19	10.74	6.73	1	0.017487	-0.004388	0.004353	0.097392	206705	23.33	14	389	1270	4286	21716	9759	3983	2873677	0	610	2042	566	4561	479	819	48866	1888	664	647	361	435	984	3345	567	550	223	884	5071	42464	7200	2455	30	169	15823	143	683	289	0	454
C:\Data\2019\BlueHole\BH-7_1-7_Cr_0-95cm\XRF data\L000359.spe	282.49	10.77	6.73	1	0.017487	-0.004388	0.004353	0.097392	207705	22.98	101	383	1229	3757	21910	9543	3853	2888423	0	632	2503	748	4623	482	763	50100	2043	641	631	308	513	932	3601	0	438	176	880	6052	40279	12226	2552	11	897	15132	348	805	448	96	479
C:\Data\2019\BlueHole\BH-7_1-7_Cr_0-95cm\XRF data\L000360.spe	282.79	10.8	6.72	1	0.017487	-0.004388	0.004353	0.097392	208344	24.13	0	368	1093	4175	21688	9319	3916	2898424	0	556	2215	404	4761	552	891	49617	2112	654	633	351	478	907	3594	885	431	293	906	4482	45002	7105	2439	0	0	15432	174	516	128	0	352
C:\Data\2019\BlueHole\BH-7_1-7_Cr_0-95cm\XRF data\L000361.spe	283.09	10.83	6.71	1	0.017487	-0.004388	0.004353	0.097392	208101	22.69	0	362	1119	3914	21932	9264	4191	2893371	0	556	2284	509	4706	506	1008	50031	1978	677	580	349	515	982	3434	524	542	226	885	4615	43962	8003	2470	0	144	15499	293	618	258	0	460
C:\Data\2019\BlueHole\BH-7_1-7_Cr_0-95cm\XRF data\L000362.spe	283.39	10.86	6.72	1	0.017487	-0.004388	0.004353	0.097392	207535	22.35	24	351	1179	3748	22451	9363	4128	2883435	53	600	1798	406	4925	479	800	49349	2028	616	592	427	552	883	3870	358	510	201	923	5446	41838	7679	2403	0	353	15570	333	714	319	0	497
C:\Data\2019\BlueHole\BH-7_1-7_Cr_0-95cm\XRF data\L000363.spe	283.69	10.89	6.71	1	0.017487	-0.004388	0.004353	0.097392	208526	22.69	133	442	928	3955	22275	9425	3997	2901893	0	637	2022	442	4852	490	992	49377	2067	684	564	389	536	923	3332	675	510	200	834	4626	42819	7425	2546	30	39	15758	240	661	284	22	363
C:\Data\2019\BlueHole\BH-7_1-7_Cr_0-95cm\XRF data\L000364.spe	283.99	10.92	6.71	1	0.017487	-0.004388	0.004353	0.097392	209046	22.76	132	425	1002	3544	21733	9537	3977	2909805	0	527	1571	428	4515	469	803	50482	2001	605	594	306	460	924	3115	1046	523	289	986	4469	40974	6968	2492	82	0	16013	170	524	144	0	381
C:\Data\2019\BlueHole\BH-7_1-7_Cr_0-95cm\XRF data\L000365.spe	284.29	10.95	6.71	1	0.017487	-0.004388	0.004353	0.097392	209179	22.83	30	412	1054	3728	21565	9541	4045	2910119	0	627	1997	348	4574	508	821	49925	1952	573	590	339	420	843	3726	938	369	302	872	4755	42483	8379	2464	0	0	15407	238	553	72	148	518
C:\Data\2019\BlueHole\BH-7_1-7_Cr_0-95cm\XRF data\L000366.spe	284.59	10.98	6.72	1	0.017487	-0.004388	0.004353	0.097392	207176	23.88	0	353	1138	3757	21827	9738	3962	2872879	12	638	1735	504	4811	462	954	49343	2036	753	659	384	542	862	3347	559	487	253	963	5282	41432	6435	2472	37	208	15859	108	645	249	31	470
C:\Data\2019\BlueHole\BH-7_1-7_Cr_0-95cm\XRF data\L000367.spe	284.89	11.01	6.72	1	0.017487	-0.004388	0.004353	0.097392	204536	22.93	97	358	1271	4967	22183	9857	4202	2828682	66	549	2322	462	4539	459	1053	48400	2064	699	441	433	668	829	3328	855	572	235	873	4379	41434	6530	2503	62	0	15494	211	669	211	0	511
C:\Data\2019\BlueHole\BH-7_1-7_Cr_0-95cm\XRF data\L000368.spe	285.19	11.04	6.72	1	0.017487	-0.004388	0.004353	0.097392	203885	23.86	5	347	1296	4976	21915	9979	4294	2819793	0	683	2557	477	4493	502	964	47631	1855	701	688	479	533	867	3494	1005	584	241	881	4248	41585	9857	2297	0	0	15415	318	683	226	27	486
C:\Data\2019\BlueHole\BH-7_1-7_Cr_0-95cm\XRF data\L000369.spe	285.49	11.07	6.71	1	0.017487	-0.004388	0.004353	0.097392	204006	25.12	54	437	1239	5339	21840	9771	3912	2824930	10	641	2662	647	4634	451	958	47731	2101	633	651	376	525	937	3421	0	528	82	745	5499	43189	11669	2282	0	486	15629	486	829	491	43	410
C:\Data\2019\BlueHole\BH-7_1-7_Cr_0-95cm\XRF data\L000370.spe	285.79	11.1	6.72	1	0.017487	-0.004388	0.004353	0.097392	204542	25.06	15	441	1129	4555	21566	9717	4182	2831664	102	532	2189	537	4416	541	865	48179	2041	661	516	348	636	948	3539	786	471	238	865	4932	42143	9939	2429	0	0	15464	276	603	207	0	411
C:\Data\2019\BlueHole\BH-7_1-7_Cr_0-95cm\XRF data\L000371.spe	286.09	11.13	6.72	1	0.017487	-0.004388	0.004353	0.097392	204772	24.28	44	434	1175	4389	21772	9720	4208	2834424	0	658	2444	602	4438	389	1100	48119	2108	800	703	382	490	899	3962	462	510	235	906	4947	40571	9600	2410	94	216	15062	269	827	298	62	440
C:\Data\2019\BlueHole\BH-7_1-7_Cr_0-95cm\XRF data\L000372.spe	286.39	11.16	6.71	1	0.017487	-0.004388	0.004353	0.097392	204863	24.72	29	399	1384	4751	21753	9575	4082	2838913	0	639	1837	674	4542	476	975	47972	2094	648	620	351	486	889	3086	586	355	144	838	5052	42948	9064	2333	0	80	16134	233	703	289	187	368
C:\Data\2019\BlueHole\BH-7_1-7_Cr_0-95cm\XRF data\L000373.spe	286.69	11.19	6.71	1	0.017487	-0.004388	0.004353	0.097392	205966	23.59	64	395	1346	4450	20716	9560	4146	2858731	0	607	2284	588	4615	511	877	48181	1930	685	644	372	490	901	3727	177	493	229	921	5098	42085	9903	2337	0	403	15552	191	777	349	83	421
C:\Data\2019\BlueHole\BH-7_1-7_Cr_0-95cm\XRF data\L000374.spe	286.99	11.22	6.71	1	0.017487	-0.004388	0.004353	0.097392	206612	23.5	35	389	1174	4317	20360	9688	4074	2874835	122	637	2275	498	4835	525	1041	47190	2026	696	602	387	523	796	4002	638	534	243	895	4658	41200	5591	2372	0	58	15133	288	719	212	0	390
C:\Data\2019\BlueHole\BH-7_1-7_Cr_0-95cm\XRF data\L000375.spe	287.29	11.25	6.71	1	0.017487	-0.004388	0.004353	0.097392	206018	23.3	12	372	1190	4581	20850	9309	4070	2862940	73	452	1933	467	4391	395	831	47845	2009	621	544	366	534	899	3437	775	493	365	829	4314	42321	8613	2448	0	10	15928	256	531	88	23	447
C:\Data\2019\BlueHole\BH-7_1-7_Cr_0-95cm\XRF data\L000376.spe	287.59	11.28	6.71	1	0.017487	-0.004388	0.004353	0.097392	206642	22.97	82	410	1216	4765	21114	9527	4127	2869996	64	561	1917	557	4567	517	798	48071	1952	702	516	338	540	978	3433	667	405	237	929	4686	40846	8172	2556	42	73	16127	243	642	279	110	432
C:\Data\2019\BlueHole\BH-7_1-7_Cr_0-95cm\XRF data\L000377.spe	287.89	11.31	6.7	1	0.017487	-0.004388	0.004353	0.097392	206485	23.02	0	439	1175	4051	21242	9665	3907	2870086	0	591	2301	454	4319	424	1005	47803	1940	725	651	431	594	954	3849	1255	537	325	958	3942	41469	10922	2321	186	0	15008	173	612	148	23	414
C:\Data\2019\BlueHole\BH-7_1-7_Cr_0-95cm\XRF data\L000378.spe	288.19	11.34	6.7	1	0.017487	-0.004388	0.004353	0.097392	206053	22.43	42	381	1106	4187	21312	9523	4163	2863027	20	500	2279	527	4485	502	848	47946	1870	639	599	309	475	969	3140	682	555	245	841	4582	40160	10861	2238	0	0	15875	289	652	216	0	426
C:\Data\2019\BlueHole\BH-7_1-7_Cr_0-95cm\XRF data\L000379.spe	288.49	11.37	6.7	1	0.017487	-0.004388	0.004353	0.097392	204980	22.51	13	379	1180	5163	21482	9640	4087	2843967	85	506	2470	586	4551	445	950	47269	1920	686	446	371	603	1005	3360	486	491	172	820	5092	40328	7247	2429	0	110	15526	256	687	307	74	369
C:\Data\2019\BlueHole\BH-7_1-7_Cr_0-95cm\XRF data\L000380.spe	288.79	11.4	6.7	1	0.017487	-0.004388	0.004353	0.097392	205142	24.1	92	410	1120	4979	21053	9458	4014	2845710	0	567	1900	733	4849	513	1062	47614	1931	669	726	363	434	956	3250	43	531	136	878	5614	42278	6062	2460	4	553	16182	158	756	433	0	455
C:\Data\2019\BlueHole\BH-7_1-7_Cr_0-95cm\XRF data\L000381.spe	289.09	11.43	6.7	1	0.017487	-0.004388	0.004353	0.097392	206434	24.37	85	401	1187	4203	21453	9695	4090	2869839	0	605	1876	553	4781	539	1073	48124	1993	615	621	365	484	913	3520	723	557	228	912	4587	44260	2500	2475	145	11	15337	62	664	275	13	436
C:\Data\2019\BlueHole\BH-7_1-7_Cr_0-95cm\XRF data\L000382.spe	289.39	11.46	6.7	1	0.017487	-0.004388	0.004353	0.097392	207465	23.12	130	461	1201	4086	20940	9782	3912	2884265	57	612	2175	580	4748	513	1046	48439	2058	681	557	335	508	875	3310	621	523	184	893	4558	41166	7308	2596	0	79	16037	113	759	208	0	412
C:\Data\2019\BlueHole\BH-7_1-7_Cr_0-95cm\XRF data\L000383.spe	289.69	11.49	6.7	1	0.017487	-0.004388	0.004353	0.097392	207141	24.15	45	359	1116	4407	20661	9670	3907	2879332	25	602	2347	483	4887	389	963	47962	2041	620	664	408	498	868	3881	473	500	265	782	4805	43987	8192	2244	59	227	14945	89	679	232	6	440
C:\Data\2019\BlueHole\BH-7_1-7_Cr_0-95cm\XRF data\L000384.spe	289.99	11.52	6.7	1	0.017487	-0.004388	0.004353	0.097392	205858	24.53	0	417	1098	4449	21659	9380	4170	2857080	0	609	2195	384	4772	428	854	47258	1968	712	595	408	438	857	3691	1024	517	232	820	4445	43123	9714	2266	0	0	15130	397	640	142	0	524
C:\Data\2019\BlueHole\BH-7_1-7_Cr_0-95cm\XRF data\L000385.spe	290.29	11.55	6.7	1	0.017487	-0.004388	0.004353	0.097392	205539	24.25	105	442	1280	3851	21826	9598	4108	2851775	113	586	2088	473	4360	501	911	47546	2062	663	579	385	566	932	3537	1107	531	260	840	4416	41677	8979	2354	12	0	15520	226	660	184	0	419
C:\Data\2019\BlueHole\BH-7_1-7_Cr_0-95cm\XRF data\L000386.spe	290.59	11.58	6.7	1	0.017487	-0.004388	0.004353	0.097392	206146	23.78	49	367	1145	4192	21025	9590	4038	2863287	0	603	2436	537	4736	458	801	48126	2009	678	679	447	518	827	3687	411	479	245	845	5032	41738	8627	2190	0	274	15432	321	703	320	37	387
C:\Data\2019\BlueHole\BH-7_1-7_Cr_0-95cm\XRF data\L000387.spe	290.89	11.61	6.7	1	0.017487	-0.004388	0.004353	0.097392	205579	23.62	60	488	1023	4351	21510	9924	4017	2853104	71	640	2455	696	4900	451	912	48168	1800	636	479	396	573	872	3605	0	504	143	885	5577	41749	8135	2405	93	610	15398	199	769	465	17	485
C:\Data\2019\BlueHole\BH-7_1-7_Cr_0-95cm\XRF data\L000388.spe	291.19	11.64	6.7	1	0.017487	-0.004388	0.004353	0.097392	205249	24.2	40	396	1292	4374	21865	9609	4148	2843741	117	574	1970	574	4898	470	1024	47832	2042	711	547	390	593	929	3810	360	526	212	814	5327	42076	6320	2347	16	380	15830	92	759	342	91	453
C:\Data\2019\BlueHole\BH-7_1-7_Cr_0-95cm\XRF data\L000389.spe	291.49	11.67	6.69	1	0.017487	-0.004388	0.004353	0.097392	205055	21.94	53	311	1352	4447	21828	9414	4071	2841819	15	612	1948	431	4261	502	899	48265	2008	653	558	387	572	831	3620	909	485	241	926	4698	38881	7365	2461	0	0	15721	236	574	277	56	413
C:\Data\2019\BlueHole\BH-7_1-7_Cr_0-95cm\XRF data\L000390.spe	291.79	11.7	6.69	1	0.017487	-0.004388	0.004353	0.097392	203392	21.54	7	399	1341	5151	22111	9592	4274	2813046	83	595	2179	670	4316	419	889	47961	1709	666	525	317	601	907	3470	248	421	237	860	5353	39155	6908	2474	64	375	16096	388	650	319	161	502
C:\Data\2019\BlueHole\BH-7_1-7_Cr_0-95cm\XRF data\L000391.spe	292.09	11.73	6.69	1	0.017487	-0.004388	0.004353	0.097392	202212	22.52	46	345	1239	4629	22082	9552	3997	2794044	157	560	1913	511	4283	405	910	47450	1964	549	451	280	595	954	3312	1174	511	229	829	4572	39677	7565	2367	19	0	16242	187	558	103	0	375
C:\Data\2019\BlueHole\BH-7_1-7_Cr_0-95cm\XRF data\L000392.spe	292.39	11.76	6.7	1	0.017487	-0.004388	0.004353	0.097392	203443	24.11	17	366	1254	4562	21625	9512	4093	2817233	0	635	2583	856	4818	574	1072	47226	1834	658	669	442	486	857	3544	80	517	146	845	5167	42191	7878	2470	0	450	15464	88	843	440	35	402
C:\Data\2019\BlueHole\BH-7_1-7_Cr_0-95cm\XRF data\L000393.spe	292.69	11.79	6.69	1	0.017487	-0.004388	0.004353	0.097392	204083	22.7	45	397	1271	5141	20947	9667	4208	2829331	0	625	2061	626	4723	449	882	47305	1885	685	613	406	537	914	3301	746	587	234	896	4851	39390	5297	2377	0	0	15336	303	641	261	21	422
C:\Data\2019\BlueHole\BH-7_1-7_Cr_0-95cm\XRF data\L000394.spe	292.99	11.82	6.69	1	0.017487	-0.004388	0.004353	0.097392	204830	22.04	43	387	1260	4438	20914	9521	4105	2841740	124	583	1845	629	4291	542	780	47477	2087	669	494	400	580	923	3658	525	525	251	869	4940	39401	7155	2401	0	190	15916	302	672	250	0	510
C:\Data\2019\BlueHole\BH-7_1-7_Cr_0-95cm\XRF data\L000395.spe	293.29	11.85	6.69	1	0.017487	-0.004388	0.004353	0.097392	204428	22.86	22	375	1298	4776	21611	9692	4021	2832013	0	567	2489	584	4559	511	1107	48025	2034	610	648	418	480	886	3590	391	562	160	852	5154	39219	4531	2355	16	195	15261	150	773	343	0	388
C:\Data\2019\BlueHole\BH-7_1-7_Cr_0-95cm\XRF data\L000396.spe	293.59	11.88	6.69	1	0.017487	-0.004388	0.004353	0.097392	202081	23.36	35	396	1346	4749	22109	9850	4279	2785687	111	616	2244	797	4715	398	963	49467	2014	724	519	381	632	907	3364	107	450	79	883	5317	39786	9069	2211	0	407	16133	388	826	447	146	481
C:\Data\2019\BlueHole\BH-7_1-7_Cr_0-95cm\XRF data\L000397.spe	293.89	11.91	6.69	1	0.017487	-0.004388	0.004353	0.097392	199657	22.77	83	410	1622	5250	22571	9601	4347	2742688	0	485	1956	713	4159	558	954	47986	2018	718	662	350	529	965	3386	872	542	257	807	4942	37373	8394	2459	9	40	16210	296	661	247	0	505
C:\Data\2019\BlueHole\BH-7_1-7_Cr_0-95cm\XRF data\L000398.spe	294.19	11.94	6.69	1	0.017487	-0.004388	0.004353	0.097392	198708	21.72	0	422	1429	5715	22608	9864	4379	2732989	96	585	2156	839	3828	416	1023	46815	1946	564	505	342	521	934	3273	588	481	326	804	5055	36939	8157	2120	0	59	16111	247	540	142	0	370
C:\Data\2019\BlueHole\BH-7_1-7_Cr_0-95cm\XRF data\L000399.spe	294.49	11.97	6.69	1	0.017487	-0.004388	0.004353	0.097392	201634	22.87	108	395	1373	5191	21453	9766	4306	2788501	0	643	2330	779	4300	352	824	46655	1968	663	629	441	516	863	3776	483	446	259	798	5169	39326	8649	2298	0	129	15132	294	678	206	8	378
C:\Data\2019\BlueHole\BH-7_1-7_Cr_0-95cm\XRF data\L000400.spe	294.79	12	6.69	1	0.017487	-0.004388	0.004353	0.097392	204073	23.54	5	403	1429	4223	21104	9778	3985	2827269	82	636	1904	820	4474	407	807	49186	2074	746	526	383	582	853	3479	5	446	276	870	5546	40780	5469	2400	26	630	15856	260	721	367	168	447
C:\Data\2019\BlueHole\BH-7_1-7_Cr_0-95cm\XRF data\L000401.spe	295.09	12.03	6.69	1	0.017487	-0.004388	0.004353	0.097392	205387	25.03	91	471	1428	4349	20898	9671	4043	2845061	0	611	2348	683	4913	520	1011	50545	2066	732	675	402	460	897	3710	101	474	161	912	5223	43093	7173	2418	25	526	15421	96	817	393	76	508
C:\Data\2019\BlueHole\BH-7_1-7_Cr_0-95cm\XRF data\L000402.spe	295.39	12.06	6.69	1	0.017487	-0.004388	0.004353	0.097392	204904	23.96	32	356	1501	4550	21127	9665	4007	2833102	51	566	2237	609	4481	501	843	49363	1941	600	477	306	562	932	2989	997	534	241	759	4529	41100	6007	2612	0	0	16046	351	552	213	0	492
C:\Data\2019\BlueHole\BH-7_1-7_Cr_0-95cm\XRF data\L000403.spe	295.69	12.09	6.68	1	0.017487	-0.004388	0.004353	0.097392	201588	23.38	95	370	1562	5250	22022	9554	4308	2779284	85	590	2043	598	4254	498	980	47764	2106	628	586	396	564	997	3526	960	599	362	862	4724	38613	6874	2485	48	0	16109	366	621	127	0	496
C:\Data\2019\BlueHole\BH-7_1-7_Cr_0-95cm\XRF data\L000404.spe	295.99	12.12	6.69	1	0.017487	-0.004388	0.004353	0.097392	200511	22.56	39	364	1539	4786	21621	9823	4298	2766653	0	682	1946	823	4079	472	949	46298	1745	591	542	287	554	878	3659	248	466	235	782	5449	38077	9238	2315	80	398	15734	202	674	239	32	431
C:\Data\2019\BlueHole\BH-7_1-7_Cr_0-95cm\XRF data\L000405.spe	296.29	12.15	6.69	1	0.017487	-0.004388	0.004353	0.097392	201333	22.06	83	412	1262	4996	21152	9779	4168	2784063	49	584	1319	523	4535	442	1052	47063	1813	705	587	372	537	825	3532	633	521	271	860	5433	38699	8511	2303	71	279	16010	168	648	272	0	554
C:\Data\2019\BlueHole\BH-7_1-7_Cr_0-95cm\XRF data\L000406.spe	296.59	12.18	6.69	1	0.017487	-0.004388	0.004353	0.097392	203123	24.67	103	469	1332	4297	21014	9664	4051	2815703	35	574	1906	507	4393	437	877	47007	1777	718	575	374	600	971	3449	525	467	276	872	4857	40239	8204	2286	0	188	15592	330	630	228	72	399
C:\Data\2019\BlueHole\BH-7_1-7_Cr_0-95cm\XRF data\L000407.spe	296.89	12.21	6.69	1	0.017487	-0.004388	0.004353	0.097392	204246	24.96	31	462	1459	4703	21035	9814	3973	2832392	116	583	1985	343	4392	502	930	47768	2162	615	530	354	521	878	3420	877	528	224	933	4632	40863	12356	2330	0	0	15539	80	667	174	0	465
C:\Data\2019\BlueHole\BH-7_1-7_Cr_0-95cm\XRF data\L000408.spe	297.19	12.24	6.69	1	0.017487	-0.004388	0.004353	0.097392	203807	24.45	55	456	1183	5497	21236	9651	4106	2818789	55	664	2167	536	4315	527	1003	49397	2014	697	601	358	531	941	3440	511	465	287	804	5217	40488	7153	2342	0	182	15557	248	677	320	119	511
C:\Data\2019\BlueHole\BH-7_1-7_Cr_0-95cm\XRF data\L000409.spe	297.49	12.27	6.68	1	0.017487	-0.004388	0.004353	0.097392	202712	22.59	42	329	1178	5037	21763	9256	3987	2802299	0	637	1606	396	4171	431	705	48346	1849	606	577	345	461	969	3579	710	486	248	822	5014	38370	8262	2450	117	160	15721	504	648	218	10	517
C:\Data\2019\BlueHole\BH-7_1-7_Cr_0-95cm\XRF data\L000410.spe	297.79	12.3	6.68	1	0.017487	-0.004388	0.004353	0.097392	201187	23.95	0	386	1378	4658	22021	9579	4050	2777911	0	616	2456	486	4386	390	870	47301	2072	701	635	426	533	883	3386	802	476	149	841	4750	40595	8523	2247	0	0	15159	200	704	246	31	434
C:\Data\2019\BlueHole\BH-7_1-7_Cr_0-95cm\XRF data\L000411.spe	298.09	12.33	6.68	1	0.017487	-0.004388	0.004353	0.097392	201761	24.33	23	390	1419	4437	21498	9797	4073	2792336	45	582	1876	484	4458	435	839	46466	1938	541	538	367	595	944	3265	751	520	300	847	5102	40804	9181	2321	0	27	15645	139	568	181	0	370
C:\Data\2019\BlueHole\BH-7_1-7_Cr_0-95cm\XRF data\L000412.spe	298.39	12.36	6.68	1	0.017487	-0.004388	0.004353	0.097392	203440	24.46	99	469	1309	4341	21294	9730	3936	2826288	72	580	2091	568	4513	430	786	46705	1954	691	557	456	501	784	3327	448	460	238	835	4870	42775	9469	2236	0	170	15617	266	728	271	93	460
C:\Data\2019\BlueHole\BH-7_1-7_Cr_0-95cm\XRF data\L000413.spe	298.69	12.39	6.68	1	0.017487	-0.004388	0.004353	0.097392	206078	24.2	14	355	1228	3837	20858	9421	3849	2868966	0	628	2896	458	4645	660	813	47899	2021	650	737	431	511	834	3645	734	470	171	982	4571	42633	5228	2322	20	0	15268	258	774	299	87	495
C:\Data\2019\BlueHole\BH-7_1-7_Cr_0-95cm\XRF data\L000414.spe	298.99	12.42	6.68	1	0.017487	-0.004388	0.004353	0.097392	208170	24.87	111	454	1210	3884	20350	9611	3929	2901322	23	567	2154	257	4386	450	776	48642	1929	609	589	336	500	929	3450	1559	458	415	1021	3670	43014	11504	2396	0	0	15352	260	444	14	0	385
C:\Data\2019\BlueHole\BH-7_1-7_Cr_0-95cm\XRF data\L000415.spe	299.29	12.45	6.67	1	0.017487	-0.004388	0.004353	0.097392	208005	25.27	58	357	1345	4145	20063	9481	4060	2898010	51	620	2038	340	4655	469	823	47714	2147	647	547	399	517	853	3467	707	447	270	882	4634	44330	9329	2312	0	73	15608	273	624	211	51	463
C:\Data\2019\BlueHole\BH-7_1-7_Cr_0-95cm\XRF data\L000416.spe	299.59	12.48	6.67	1	0.017487	-0.004388	0.004353	0.097392	209121	25.88	33	368	1199	3970	20538	9534	3857	2918652	0	705	2088	521	5062	505	668	48369	2101	705	652	412	487	865	3432	378	465	293	937	4915	45398	9680	2351	19	280	15830	255	643	291	43	453
C:\Data\2019\BlueHole\BH-7_1-7_Cr_0-95cm\XRF data\L000417.spe	299.89	12.51	6.68	1	0.017487	-0.004388	0.004353	0.097392	209951	25.89	84	320	1062	3361	21241	9560	3901	2924771	0	577	1822	222	4964	491	696	53457	2226	679	585	357	552	895	3463	1112	440	287	900	4396	45332	6988	2505	83	0	15638	268	664	122	45	503
C:\Data\2019\BlueHole\BH-7_1-7_Cr_0-95cm\XRF data\L000418.spe	300.19	12.54	6.67	1	0.017487	-0.004388	0.004353	0.097392	207990	26.2	67	388	1171	3700	21644	9464	3958	2889399	0	649	2049	502	4932	551	904	53483	2225	762	697	416	442	877	3460	90	621	217	891	5363	44022	8284	2589	92	527	15357	211	760	334	49	457
C:\Data\2019\BlueHole\BH-7_1-7_Cr_0-95cm\XRF data\L000419.spe	300.49	12.57	6.67	1	0.017487	-0.004388	0.004353	0.097392	205417	25.71	76	418	1222	4743	22404	9551	4085	2837025	46	613	2422	421	4402	378	939	50570	2051	660	538	380	595	959	3692	424	542	297	796	5009	41710	11275	2536	47	261	15228	178	638	229	54	391
C:\Data\2019\BlueHole\BH-7_1-7_Cr_0-95cm\XRF data\L000420.spe	300.79	12.6	6.67	1	0.017487	-0.004388	0.004353	0.097392	201629	24.56	95	359	1372	5817	23153	9729	4367	2776545	0	562	2322	563	4496	465	915	47357	2085	671	715	404	529	931	3622	346	538	271	939	5456	39507	10125	2255	0	306	15703	329	675	327	0	438
C:\Data\2019\BlueHole\BH-7_1-7_Cr_0-95cm\XRF data\L000421.spe	301.09	12.63	6.68	1	0.017487	-0.004388	0.004353	0.097392	201148	23.37	49	361	1263	5098	23033	9651	4206	2771541	0	682	2204	740	4290	557	1278	48043	1798	648	654	408	477	865	3423	371	432	193	885	5122	39221	7052	2331	0	237	15758	211	747	253	27	470
C:\Data\2019\BlueHole\BH-7_1-7_Cr_0-95cm\XRF data\L000422.spe	301.39	12.66	6.68	1	0.017487	-0.004388	0.004353	0.097392	201943	24.76	44	342	1248	4216	21948	10123	4124	2791811	131	572	2200	550	4803	409	1204	47671	2148	683	509	363	639	903	3572	427	494	172	909	5177	40272	5359	2385	117	229	15546	329	746	395	23	529
C:\Data\2019\BlueHole\BH-7_1-7_Cr_0-95cm\XRF data\L000423.spe	301.69	12.69	6.68	1	0.017487	-0.004388	0.004353	0.097392	203642	25.06	34	358	1193	4217	21528	9937	3975	2822382	0	549	1911	437	4548	449	1093	47501	2106	667	591	355	529	897	3274	711	541	228	893	5023	41951	6260	2361	15	126	15591	173	678	226	0	382
C:\Data\2019\BlueHole\BH-7_1-7_Cr_0-95cm\XRF data\L000424.spe	301.99	12.72	6.68	1	0.017487	-0.004388	0.004353	0.097392	205336	26.27	50	444	1284	4005	21206	9831	3988	2849048	12	621	2213	528	4670	423	958	48881	2045	778	610	385	572	958	3458	199	522	290	896	5212	42979	8303	2432	0	499	15616	219	698	372	122	444
C:\Data\2019\BlueHole\BH-7_1-7_Cr_0-95cm\XRF data\L000425.spe	302.29	12.75	6.67	1	0.017487	-0.004388	0.004353	0.097392	204784	24.13	40	419	1259	4410	21308	9604	4116	2838572	36	633	2105	483	4479	560	868	48083	2115	639	637	360	498	931	3811	664	441	233	841	4976	40800	9974	2325	0	83	17229	393	703	275	25	568
C:\Data\2019\BlueHole\BH-7_1-7_Cr_0-95cm\XRF data\L000426.spe	302.59	12.78	6.67	1	0.017487	-0.004388	0.004353	0.097392	203396	26.15	20	438	1216	4335	21481	9665	4036	2817434	0	630	2039	496	4447	566	901	47352	2175	664	667	414	467	882	3532	817	578	316	904	4912	42760	8721	2423	0	0	15802	329	618	161	0	416
C:\Data\2019\BlueHole\BH-7_1-7_Cr_0-95cm\XRF data\L000427.spe	302.89	12.81	6.67	1	0.017487	-0.004388	0.004353	0.097392	203067	25.58	0	323	1291	4486	21748	9725	4041	2812196	40	641	3177	537	4373	434	939	48143	2292	719	607	460	487	818	3476	374	496	247	849	4503	41307	5520	2426	65	127	14830	289	704	320	92	559
C:\Data\2019\BlueHole\BH-7_1-7_Cr_0-95cm\XRF data\L000428.spe	303.19	12.84	6.67	1	0.017487	-0.004388	0.004353	0.097392	202998	26.85	7	387	1211	4221	20918	9733	4220	2812154	0	533	2563	506	4541	448	935	48235	2005	623	671	349	472	904	3147	598	417	229	829	4576	44203	10117	2292	113	0	15391	135	637	260	68	334
C:\Data\2019\BlueHole\BH-7_1-7_Cr_0-95cm\XRF data\L000429.spe	303.49	12.87	6.67	1	0.017487	-0.004388	0.004353	0.097392	202229	22.42	23	431	1273	4392	20945	9803	4109	2797792	11	571	1765	350	3965	430	987	47804	1714	599	578	349	530	966	3257	762	517	254	805	4690	37116	8748	2105	0	72	15614	266	626	146	59	403
C:\Data\2019\BlueHole\BH-7_1-7_Cr_0-95cm\XRF data\L000430.spe	303.79	12.9	6.67	1	0.017487	-0.004388	0.004353	0.097392	199050	24.16	21	411	1305	4441	22025	9706	4265	2741633	139	644	1793	615	4130	323	887	47238	1848	628	499	336	593	881	3506	381	464	235	767	5576	38083	8587	2184	0	325	16129	238	644	281	19	440
C:\Data\2019\BlueHole\BH-7_1-7_Cr_0-95cm\XRF data\L000431.spe	304.09	12.93	6.67	1	0.017487	-0.004388	0.004353	0.097392	198067	21.45	18	362	1338	4903	22296	9761	4186	2727981	58	619	2590	742	3857	411	1014	46166	1975	636	589	437	525	786	3281	448	489	321	877	4994	35749	7903	2208	0	81	15593	219	587	195	48	443
C:\Data\2019\BlueHole\BH-7_1-7_Cr_0-95cm\XRF data\L000432.spe	304.39	12.96	6.66	1	0.017487	-0.004388	0.004353	0.097392	198394	23.2	0	397	1470	5110	21486	9692	4149	2738244	202	652	2177	620	3979	386	1100	45296	2036	686	536	335	542	857	3419	284	451	283	872	5442	38520	4889	2107	25	358	15792	257	663	315	44	509
C:\Data\2019\BlueHole\BH-7_1-7_Cr_0-95cm\XRF data\L000433.spe	304.69	12.99	6.67	1	0.017487	-0.004388	0.004353	0.097392	199209	22.2	20	381	1433	4759	21205	9675	4039	2755049	26	634	2508	558	4319	467	1174	45940	1888	699	651	494	546	864	3587	240	483	140	859	5237	38087	6538	2337	12	299	15607	219	752	401	64	498
C:\Data\2019\BlueHole\BH-7_1-7_Cr_0-95cm\XRF data\L000434.spe	304.99	13.02	6.67	1	0.017487	-0.004388	0.004353	0.097392	202199	24.51	0	439	1257	3885	20858	9903	3893	2807822	0	532	2136	475	4593	494	1020	46524	1850	698	640	425	504	908	3221	750	458	289	864	4555	42702	7049	2293	0	0	15583	165	653	241	106	447
C:\Data\2019\BlueHole\BH-7_1-7_Cr_0-95cm\XRF data\L000435.spe	305.29	13.05	6.67	1	0.017487	-0.004388	0.004353	0.097392	203688	23.47	89	394	1198	3798	20184	9682	3962	2830141	0	661	2207	476	4623	428	827	48772	1852	589	560	388	470	768	3072	360	534	165	933	5026	41015	5588	2404	0	195	15359	275	649	257	38	385
C:\Data\2019\BlueHole\BH-7_1-7_Cr_0-95cm\XRF data\L000436.spe	305.59	13.08	6.67	1	0.017487	-0.004388	0.004353	0.097392	202738	23.09	82	455	1182	4780	20828	9685	4131	2809805	113	579	2286	701	4619	474	1069	48767	2006	545	477	284	538	859	3081	0	435	140	758	5346	40138	6739	2314	18	487	15844	74	691	365	51	352
C:\Data\2019\BlueHole\BH-7_1-7_Cr_0-95cm\XRF data\L000437.spe	305.89	13.11	6.67	1	0.017487	-0.004388	0.004353	0.097392	201413	21.95	0	432	1226	4608	21388	9525	3983	2787992	0	597	2665	557	4296	409	858	47141	2001	581	593	335	520	851	3697	678	490	203	853	4553	38412	6236	2500	0	0	15009	394	626	229	0	483
C:\Data\2019\BlueHole\BH-7_1-7_Cr_0-95cm\XRF data\L000438.spe	306.19	13.14	6.67	1	0.017487	-0.004388	0.004353	0.097392	201505	23.59	76	443	1097	4601	21573	9792	3899	2788149	0	583	1433	592	4294	479	865	47094	2088	687	645	313	473	910	3313	448	535	229	833	5299	40139	10158	2323	8	268	16514	325	706	265	0	442
C:\Data\2019\BlueHole\BH-7_1-7_Cr_0-95cm\XRF data\L000439.spe	306.49	13.17	6.67	1	0.017487	-0.004388	0.004353	0.097392	201674	22.29	65	536	1177	4476	21517	9840	4139	2793009	0	608	1601	274	4091	531	1053	46982	1779	544	643	338	483	877	3403	1503	500	404	945	4241	39441	9694	2514	17	0	15742	52	517	0	5	472
C:\Data\2019\BlueHole\BH-7_1-7_Cr_0-95cm\XRF data\L000440.spe	306.79	13.2	6.67	1	0.017487	-0.004388	0.004353	0.097392	202817	24.32	0	384	1220	4382	21243	9924	4063	2811294	9	576	2280	440	4293	485	1038	47173	1865	595	503	296	466	864	3444	425	498	237	744	4821	42111	7333	2253	0	155	15181	68	665	247	33	370
C:\Data\2019\BlueHole\BH-7_1-7_Cr_0-95cm\XRF data\L000441.spe	307.09	13.23	6.67	1	0.017487	-0.004388	0.004353	0.097392	203760	23.25	37	356	1164	4314	20903	9823	4026	2825536	49	587	1916	434	4388	469	701	47686	1812	711	565	444	583	888	3484	1060	562	247	873	4609	39668	9617	2342	0	0	15809	481	754	177	63	535
C:\Data\2019\BlueHole\BH-7_1-7_Cr_0-95cm\XRF data\L000442.spe	307.39	13.26	6.66	1	0.017487	-0.004388	0.004353	0.097392	203680	22.76	77	426	1221	4114	21198	9287	4254	2822374	0	642	2494	595	4376	493	899	47770	1962	672	599	315	472	923	3454	366	504	189	865	4825	39405	7245	2404	106	182	15645	409	665	280	0	511
C:\Data\2019\BlueHole\BH-7_1-7_Cr_0-95cm\XRF data\L000443.spe	307.69	13.29	6.66	1	0.017487	-0.004388	0.004353	0.097392	201151	21.93	69	367	1270	4929	21486	9450	4168	2780145	72	568	2072	567	4211	440	1005	47021	1852	649	593	347	473	960	3655	583	424	249	837	5167	37631	2925	2413	0	114	15438	94	614	252	41	508
C:\Data\2019\BlueHole\BH-7_1-7_Cr_0-95cm\XRF data\L000444.spe	307.99	13.32	6.66	1	0.017487	-0.004388	0.004353	0.097392	200894	24.03	104	437	1133	4509	21642	9660	3981	2778053	133	614	2201	619	4413	430	922	46471	1923	637	580	370	482	910	3258	125	433	206	914	5634	40705	7118	2239	22	338	15963	228	818	346	114	470
C:\Data\2019\BlueHole\BH-7_1-7_Cr_0-95cm\XRF data\L000445.spe	308.29	13.35	6.66	1	0.017487	-0.004388	0.004353	0.097392	201354	22.62	67	402	1063	4133	21530	9804	3978	2790698	0	635	2245	504	4429	441	894	46748	1950	699	660	397	487	837	3404	579	500	257	836	5132	39590	7780	2410	195	155	15335	343	669	261	42	553
C:\Data\2019\BlueHole\BH-7_1-7_Cr_0-95cm\XRF data\L000446.spe	308.59	13.38	6.67	1	0.017487	-0.004388	0.004353	0.097392	200970	23.19	108	441	1379	4090	22034	9888	4250	2780996	0	641	2386	409	4406	441	958	47038	1828	733	669	376	389	894	3812	713	522	176	843	4886	39445	8685	2240	0	72	15212	242	750	225	0	470
C:\Data\2019\BlueHole\BH-7_1-7_Cr_0-95cm\XRF data\L000447.spe	308.89	13.41	6.67	1	0.017487	-0.004388	0.004353	0.097392	202098	25.47	39	361	1200	4109	22046	9618	3963	2794917	0	514	2464	645	4723	460	996	48711	2059	733	645	349	518	962	3375	0	491	138	908	5701	42090	8179	2409	15	615	15516	232	880	407	70	601
C:\Data\2019\BlueHole\BH-7_1-7_Cr_0-95cm\XRF data\L000448.spe	309.19	13.44	6.66	1	0.017487	-0.004388	0.004353	0.097392	201634	24.47	76	479	1182	4135	21806	9788	4203	2790342	52	583	2497	393	4261	374	870	47131	2062	664	585	348	539	876	3577	1044	543	285	871	4321	40728	9288	2278	0	0	15252	202	605	122	0	397
C:\Data\2019\BlueHole\BH-7_1-7_Cr_0-95cm\XRF data\L000449.spe	309.49	13.47	6.66	1	0.017487	-0.004388	0.004353	0.097392	202277	24.74	0	411	1273	4433	21658	9777	4274	2799611	45	615	2259	607	4333	498	794	47699	1803	676	659	434	499	862	3384	522	491	253	909	5071	40967	8652	2447	0	154	15447	358	638	265	100	419
C:\Data\2019\BlueHole\BH-7_1-7_Cr_0-95cm\XRF data\L000450.spe	309.79	13.5	6.66	1	0.017487	-0.004388	0.004353	0.097392	202435	23.3	106	392	1041	4305	21660	9394	3969	2805117	46	558	2413	482	4428	388	970	46365	1814	636	575	379	564	900	3297	648	462	263	869	4742	40086	8422	2352	0	61	15173	213	636	301	69	499
C:\Data\2019\BlueHole\BH-7_1-7_Cr_0-95cm\XRF data\L000451.spe	310.09	13.53	6.66	1	0.017487	-0.004388	0.004353	0.097392	202940	23.64	105	369	1110	3961	21517	9351	3906	2816157	78	575	2414	520	4320	466	922	46929	1737	633	586	394	570	941	3363	556	472	299	862	4902	40389	11494	2332	0	120	15722	170	632	234	0	392
C:\Data\2019\BlueHole\BH-7_1-7_Cr_0-95cm\XRF data\L000452.spe	310.39	13.56	6.66	1	0.017487	-0.004388	0.004353	0.097392	202924	23.41	13	426	966	3811	21952	9722	3953	2815710	105	500	2837	551	4202	445	826	47781	2166	661	501	379	576	800	3390	365	420	253	900	4941	37938	6552	2233	0	44	15410	119	672	267	62	296
C:\Data\2019\BlueHole\BH-7_1-7_Cr_0-95cm\XRF data\L000453.spe	310.69	13.59	6.66	1	0.017487	-0.004388	0.004353	0.097392	202302	23.42	0	397	1040	3709	22165	9818	3935	2800730	35	607	2030	300	4264	405	955	49198	1915	611	523	361	529	932	3558	1050	532	258	866	4451	38948	7811	2289	0	0	15424	154	629	177	0	463
C:\Data\2019\BlueHole\BH-7_1-7_Cr_0-95cm\XRF data\L000454.spe	310.99	13.62	6.66	1	0.017487	-0.004388	0.004353	0.097392	201538	24.89	83	403	1118	3664	22770	9677	3979	2783100	21	665	1969	519	4382	549	1025	49484	2073	702	651	439	546	877	3226	646	509	256	981	5069	39606	5150	2259	0	142	15925	197	681	228	86	378
C:\Data\2019\BlueHole\BH-7_1-7_Cr_0-95cm\XRF data\L000455.spe	311.29	13.65	6.66	1	0.017487	-0.004388	0.004353	0.097392	198944	23.18	50	403	1113	4426	23445	9616	4205	2737975	0	592	2856	718	4075	490	1117	48741	1838	746	662	458	491	929	3360	211	487	263	797	5248	38168	8339	2237	0	227	15473	285	669	307	113	410
C:\Data\2019\BlueHole\BH-7_1-7_Cr_0-95cm\XRF data\L000456.spe	311.59	13.68	6.66	1	0.017487	-0.004388	0.004353	0.097392	197973	23.31	54	369	1176	4811	23689	9592	4233	2721115	79	649	2368	695	4146	365	904	46900	1905	659	601	435	501	864	3601	92	437	188	694	5734	37136	9471	2263	0	454	15903	282	710	328	58	381
C:\Data\2019\BlueHole\BH-7_1-7_Cr_0-95cm\XRF data\L000457.spe	311.89	13.71	6.66	1	0.017487	-0.004388	0.004353	0.097392	197903	22.27	0	353	1254	4769	22465	9802	4055	2730707	188	614	2172	759	4248	376	849	45622	1915	580	439	298	612	873	3490	0	508	105	816	5867	36861	4226	2261	0	663	15814	238	796	442	0	412
C:\Data\2019\BlueHole\BH-7_1-7_Cr_0-95cm\XRF data\L000458.spe	312.19	13.74	6.66	1	0.017487	-0.004388	0.004353	0.097392	199371	21.57	75	402	1214	4196	21849	9589	4162	2760262	0	530	1821	507	4117	488	833	46648	1757	733	630	449	520	853	3526	712	542	282	804	5039	37685	6162	2317	0	121	15825	368	685	227	57	407
C:\Data\2019\BlueHole\BH-7_1-7_Cr_0-95cm\XRF data\L000459.spe	312.49	13.77	6.66	1	0.017487	-0.004388	0.004353	0.097392	200562	22.05	80	373	1273	3913	21385	9707	3988	2779718	60	569	1551	546	4143	455	1014	47346	1929	579	559	346	487	923	3202	242	459	218	843	5320	38577	5570	2337	38	492	16182	121	635	281	84	513
C:\Data\2019\BlueHole\BH-7_1-7_Cr_0-95cm\XRF data\L000460.spe	312.79	13.8	6.66	1	0.017487	-0.004388	0.004353	0.097392	201744	23.61	69	425	1174	4133	21865	9741	4044	2794767	68	630	2740	590	4605	436	1070	48862	1997	662	525	380	533	869	3706	148	485	169	910	5134	39953	7022	2289	0	368	14791	184	804	357	64	460
C:\Data\2019\BlueHole\BH-7_1-7_Cr_0-95cm\XRF data\L000461.spe	313.09	13.83	6.66	1	0.017487	-0.004388	0.004353	0.097392	202628	23.69	73	432	1327	3980	21691	9314	4101	2806277	0	680	2681	651	4406	479	798	48326	2135	707	723	376	460	841	3504	307	493	222	866	5024	40126	11577	2290	0	180	15012	327	713	351	24	447
C:\Data\2019\BlueHole\BH-7_1-7_Cr_0-95cm\XRF data\L000462.spe	313.39	13.86	6.66	1	0.017487	-0.004388	0.004353	0.097392	202716	23.26	12	373	1185	4520	21697	9219	4321	2808303	50	619	1792	569	4331	474	839	47818	1975	736	651	437	552	899	3792	681	479	351	913	5384	39408	6255	2326	0	141	15420	296	601	189	50	442
C:\Data\2019\BlueHole\BH-7_1-7_Cr_0-95cm\XRF data\L000463.spe	313.69	13.89	6.66	1	0.017487	-0.004388	0.004353	0.097392	202695	22.86	39	414	1200	4787	21967	9446	4361	2807202	0	637	2369	733	4336	449	914	47160	1935	675	663	402	451	924	3571	441	497	289	859	5061	38737	8201	2331	210	179	15764	148	672	201	37	501
C:\Data\2019\BlueHole\BH-7_1-7_Cr_0-95cm\XRF data\L000464.spe	313.99	13.92	6.66	1	0.017487	-0.004388	0.004353	0.097392	203603	25.15	44	429	1077	3988	21953	9390	4041	2827325	0	645	1622	338	4709	539	904	47160	1940	577	670	340	441	896	3428	921	526	274	754	4593	43620	10625	2321	0	0	15966	291	617	172	8	407
C:\Data\2019\BlueHole\BH-7_1-7_Cr_0-95cm\XRF data\L000465.spe	314.29	13.95	6.66	1	0.017487	-0.004388	0.004353	0.097392	204025	24.1	33	398	1017	3897	22106	9639	3872	2833354	46	530	2035	599	4734	419	778	49406	2075	693	620	437	511	946	3481	0	446	145	785	5575	41996	8444	2519	0	667	15354	386	780	480	73	449
C:\Data\2019\BlueHole\BH-7_1-7_Cr_0-95cm\XRF data\L000466.spe	314.59	13.98	6.66	1	0.017487	-0.004388	0.004353	0.097392	203541	23.75	14	330	1098	3767	22011	9643	3965	2824709	8	649	2159	489	4284	519	946	48961	2319	672	567	403	545	893	3681	563	447	292	789	4794	40678	10962	2377	0	152	15143	342	668	236	65	427
C:\Data\2019\BlueHole\BH-7_1-7_Cr_0-95cm\XRF data\L000467.spe	314.89	14.01	6.66	1	0.017487	-0.004388	0.004353	0.097392	203390	25.69	0	349	1021	3738	22515	9377	3885	2820834	0	582	2260	357	4525	427	738	49193	2227	714	677	424	500	846	3465	995	483	236	913	4429	40446	13560	2285	0	0	15141	229	656	228	73	552
C:\Data\2019\BlueHole\BH-7_1-7_Cr_0-95cm\XRF data\L000468.spe	315.19	14.04	6.66	1	0.017487	-0.004388	0.004353	0.097392	202558	23.34	52	473	935	3936	23303	9636	3959	2801748	0	566	1992	564	4373	439	839	50103	2198	652	625	405	503	886	3180	217	586	263	818	5308	39679	5896	2347	0	391	15496	184	678	327	0	383
C:\Data\2019\BlueHole\BH-7_1-7_Cr_0-95cm\XRF data\L000469.spe	315.49	14.07	6.66	1	0.017487	-0.004388	0.004353	0.097392	202794	24.05	39	335	959	3932	22515	9677	4117	2804617	126	668	1958	496	4524	441	892	49322	2088	648	454	358	542	876	3363	335	518	171	815	5358	39507	7170	2393	49	351	15901	187	716	324	0	482
C:\Data\2019\BlueHole\BH-7_1-7_Cr_0-95cm\XRF data\L000470.spe	315.79	14.1	6.66	1	0.017487	-0.004388	0.004353	0.097392	202720	24.62	29	421	1154	3755	22324	9536	4139	2806897	27	648	2634	488	4382	509	742	47097	1930	718	661	471	547	864	3395	354	504	260	822	5095	40232	10677	2373	0	291	15289	302	706	334	44	452
C:\Data\2019\BlueHole\BH-7_1-7_Cr_0-95cm\XRF data\L000471.spe	316.09	14.13	6.66	1	0.017487	-0.004388	0.004353	0.097392	203114	24.31	55	322	1188	3754	21424	9674	4097	2816957	0	597	2119	510	4391	440	877	47349	1938	770	682	417	489	973	3724	0	504	203	775	5737	40764	8624	2155	0	673	15265	139	788	406	93	436
C:\Data\2019\BlueHole\BH-7_1-7_Cr_0-95cm\XRF data\L000472.spe	316.39	14.16	6.66	1	0.017487	-0.004388	0.004353	0.097392	202287	22.18	93	425	1217	4046	22146	9516	3970	2799690	35	526	1540	395	4403	499	909	48632	2129	580	535	335	509	972	3211	995	555	204	863	4532	38483	2898	2287	180	0	16153	238	656	192	0	390
C:\Data\2019\BlueHole\BH-7_1-7_Cr_0-95cm\XRF data\L000473.spe	316.69	14.19	6.66	1	0.017487	-0.004388	0.004353	0.097392	201961	22.76	0	299	1141	3830	21721	9502	3992	2793718	90	588	1135	402	4216	471	774	47971	2054	644	563	323	561	956	3382	970	461	328	840	5233	39694	5501	2222	0	12	16358	317	577	126	63	435
C:\Data\2019\BlueHole\BH-7_1-7_Cr_0-95cm\XRF data\L000474.spe	316.99	14.22	6.66	1	0.017487	-0.004388	0.004353	0.097392	200848	24.1	9	306	1187	4122	21991	9577	3992	2774618	0	601	1779	562	4279	487	927	46682	1836	479	537	333	575	853	3088	579	537	264	823	5310	40604	8510	2361	0	147	16062	49	603	171	0	465
C:\Data\2019\BlueHole\BH-7_1-7_Cr_0-95cm\XRF data\L000475.spe	317.29	14.25	6.66	1	0.017487	-0.004388	0.004353	0.097392	200635	22.62	19	346	1168	4190	22102	9790	4214	2776368	81	663	2253	563	4283	449	888	45049	1927	545	474	347	579	847	3324	253	497	138	820	5396	38888	4627	2413	81	232	15752	337	689	361	14	434
C:\Data\2019\BlueHole\BH-7_1-7_Cr_0-95cm\XRF data\L000476.spe	317.59	14.28	6.66	1	0.017487	-0.004388	0.004353	0.097392	201510	23.02	16	365	1311	4640	22197	9900	4032	2792767	24	621	2188	456	4448	445	926	46332	2096	673	615	401	524	897	3392	726	475	259	828	4631	39345	8370	2260	78	0	15856	159	685	201	65	487
C:\Data\2019\BlueHole\BH-7_1-7_Cr_0-95cm\XRF data\L000477.spe	317.89	14.31	6.66	1	0.017487	-0.004388	0.004353	0.097392	204018	24.19	57	367	985	4127	21378	9721	3961	2835200	0	638	2769	623	4705	412	683	47121	1838	682	595	339	515	867	3333	185	510	250	847	5025	42073	8868	2300	0	218	15220	308	667	355	0	355
C:\Data\2019\BlueHole\BH-7_1-7_Cr_0-95cm\XRF data\L000478.spe	318.19	14.34	6.66	1	0.017487	-0.004388	0.004353	0.097392	204744	23.93	35	355	1145	4152	21550	9559	4031	2844546	0	572	2606	219	4384	534	884	48945	2152	705	599	362	504	902	3470	1171	502	310	885	3789	41467	9936	2383	0	0	14854	158	512	72	51	431
C:\Data\2019\BlueHole\BH-7_1-7_Cr_0-95cm\XRF data\L000479.spe	318.49	14.37	6.65	1	0.017487	-0.004388	0.004353	0.097392	204873	23.71	76	404	1139	4497	21854	9285	4148	2840175	0	597	2297	536	4727	455	765	51154	1918	728	628	385	504	842	3642	0	485	92	866	5604	41590	8499	2260	67	543	15210	315	883	479	38	477
C:\Data\2019\BlueHole\BH-7_1-7_Cr_0-95cm\XRF data\L000480.spe	318.79	14.4	6.65	1	0.017487	-0.004388	0.004353	0.097392	203020	22.53	0	352	1364	4256	22349	9319	4222	2807566	196	490	1548	628	4521	414	932	49979	2090	620	435	331	572	972	3185	293	526	145	833	5366	38353	5383	2413	52	330	16112	492	710	319	0	462
C:\Data\2019\BlueHole\BH-7_1-7_Cr_0-95cm\XRF data\L000481.spe	319.09	14.43	6.65	1	0.017487	-0.004388	0.004353	0.097392	202323	24.08	74	358	1169	4904	22092	9466	4239	2795662	50	660	2678	551	4700	486	932	48070	1737	691	658	406	529	883	3834	255	556	247	1009	5157	41071	6946	2393	86	341	15049	284	677	382	0	333
C:\Data\2019\BlueHole\BH-7_1-7_Cr_0-95cm\XRF data\L000482.spe	319.39	14.46	6.65	1	0.017487	-0.004388	0.004353	0.097392	202613	22.51	52	372	1257	5085	21588	9448	4150	2807322	108	613	2182	372	4384	439	983	46660	1767	726	614	491	636	821	3721	1033	496	313	881	4563	39704	6258	2238	89	0	15305	236	692	193	36	417
C:\Data\2019\BlueHole\BH-7_1-7_Cr_0-95cm\XRF data\L000483.spe	319.69	14.49	6.66	1	0.017487	-0.004388	0.004353	0.097392	202965	22.72	41	401	1294	4224	21652	9700	4081	2813244	24	561	2514	366	4193	491	947	47908	1950	713	527	324	572	968	3819	747	483	270	872	4595	39921	9730	2204	0	0	14930	197	641	245	0	336
C:\Data\2019\BlueHole\BH-7_1-7_Cr_0-95cm\XRF data\L000484.spe	319.99	14.52	6.66	1	0.017487	-0.004388	0.004353	0.097392	203772	23.3	68	473	1352	3699	21731	9690	4166	2825075	50	659	2276	386	4587	433	797	48738	1947	688	630	440	506	870	4180	192	508	220	859	5323	41479	6863	2401	0	537	14858	346	745	380	51	444
C:\Data\2019\BlueHole\BH-7_1-7_Cr_0-95cm\XRF data\L000485.spe	320.29	14.55	6.66	1	0.017487	-0.004388	0.004353	0.097392	203463	24.17	20	341	1225	4424	21386	9511	4038	2819719	0	625	2304	428	4668	527	916	49121	2054	793	638	473	498	852	3602	719	443	282	951	4570	42373	7202	2304	29	78	15363	302	632	272	133	437
C:\Data\2019\BlueHole\BH-7_1-7_Cr_0-95cm\XRF data\L000486.spe	320.59	14.58	6.65	1	0.017487	-0.004388	0.004353	0.097392	204152	24.24	10	355	1195	4452	20960	9654	4041	2831657	0	598	2262	510	4592	540	970	48266	2193	677	725	364	572	893	3662	242	541	208	873	5240	42447	5670	2408	19	269	15230	186	770	342	10	519
C:\Data\2019\BlueHole\BH-7_1-7_Cr_0-95cm\XRF data\L000487.spe	320.89	14.61	6.65	1	0.017487	-0.004388	0.004353	0.097392	203970	25.04	0	384	1284	4495	21248	9596	4084	2829150	0	661	2749	541	4526	419	917	48315	2043	672	612	374	395	839	3596	371	446	266	787	4785	42288	7118	2282	0	122	15140	223	604	253	50	331
C:\Data\2019\BlueHole\BH-7_1-7_Cr_0-95cm\XRF data\L000488.spe	321.19	14.64	6.65	1	0.017487	-0.004388	0.004353	0.097392	202831	24.15	120	394	1122	4120	21672	9550	3990	2811290	138	632	1728	318	4320	487	931	47431	2129	593	486	341	551	786	3162	778	600	214	810	4809	40126	7382	2381	121	41	15979	245	680	169	0	395
C:\Data\2019\BlueHole\BH-7_1-7_Cr_0-95cm\XRF data\L000489.spe	321.49	14.67	6.65	1	0.017487	-0.004388	0.004353	0.097392	202462	24.5	90	302	1108	4261	21812	9491	4071	2801996	84	725	1998	368	4327	378	864	47559	2212	685	603	438	557	840	3934	838	510	229	930	4884	41161	8558	2385	40	0	15237	317	785	260	0	505
C:\Data\2019\BlueHole\BH-7_1-7_Cr_0-95cm\XRF data\L000490.spe	321.79	14.7	6.65	1	0.017487	-0.004388	0.004353	0.097392	201952	25.26	91	344	1073	4003	21779	9449	4117	2794456	45	692	2680	414	4468	439	835	47259	1988	616	539	347	560	865	3670	598	547	258	858	4781	41606	5713	2328	51	25	15064	207	674	244	0	481
C:\Data\2019\BlueHole\BH-7_1-7_Cr_0-95cm\XRF data\L000491.spe	322.09	14.73	6.65	1	0.017487	-0.004388	0.004353	0.097392	200835	21.43	15	330	1216	4073	22403	9405	4148	2776914	4	684	2100	404	3925	460	774	48858	1915	733	607	456	540	819	3653	696	547	254	931	4863	35988	8927	2337	19	63	15502	316	663	285	0	542
C:\Data\2019\BlueHole\BH-7_1-7_Cr_0-95cm\XRF data\L000492.spe	322.39	14.76	6.65	1	0.017487	-0.004388	0.004353	0.097392	199828	21.81	76	398	1327	4394	23064	9494	4162	2758886	41	695	2371	428	4460	407	702	48657	1875	554	528	355	455	843	3427	662	441	242	876	4676	38278	5674	2271	19	0	15448	366	693	228	42	461
C:\Data\2019\BlueHole\BH-7_1-7_Cr_0-95cm\XRF data\L000493.spe	322.69	14.79	6.65	1	0.017487	-0.004388	0.004353	0.097392	200170	23.58	81	355	1211	4524	23049	9669	4157	2766465	74	573	1489	333	4083	443	801	47072	2043	681	521	272	605	971	3313	957	552	271	835	4886	41089	10451	2552	0	0	15768	106	600	175	0	387
C:\Data\2019\BlueHole\BH-7_1-7_Cr_0-95cm\XRF data\L000494.spe	322.99	14.82	6.65	1	0.017487	-0.004388	0.004353	0.097392	201043	21.2	71	352	1155	4155	22281	9566	3922	2784312	0	621	2035	447	4192	414	990	47514	1864	676	694	344	476	869	3608	368	493	202	820	5332	36970	1700	2322	0	270	15514	134	655	261	87	404
C:\Data\2019\BlueHole\BH-7_1-7_Cr_0-95cm\XRF data\L000495.spe	323.29	14.85	6.65	1	0.017487	-0.004388	0.004353	0.097392	201602	23.42	43	399	1367	4112	22105	9666	4076	2793749	94	518	1951	378	4491	458	856	47114	1983	563	470	310	608	925	3114	975	531	185	739	4776	41462	4649	2285	9	0	15685	268	626	185	0	442
C:\Data\2019\BlueHole\BH-7_1-7_Cr_0-95cm\XRF data\L000496.spe	323.59	14.88	6.65	1	0.017487	-0.004388	0.004353	0.097392	201543	21.36	44	352	1370	3926	22074	9643	4227	2792972	0	594	2311	542	4419	424	957	47803	2115	681	654	381	481	926	3552	0	418	214	832	5528	38293	6812	2347	39	548	15501	0	709	341	103	405
C:\Data\2019\BlueHole\BH-7_1-7_Cr_0-95cm\XRF data\L000497.spe	323.89	14.91	6.65	1	0.017487	-0.004388	0.004353	0.097392	202214	22.24	68	324	1175	4340	22008	9446	4172	2803385	31	603	1614	263	4451	447	886	48515	1920	617	564	296	440	945	3639	896	582	209	883	4784	38819	7131	2475	0	0	15170	224	664	204	0	468
C:\Data\2019\BlueHole\BH-7_1-7_Cr_0-95cm\XRF data\L000498.spe	324.19	14.94	6.65	1	0.017487	-0.004388	0.004353	0.097392	201667	21.23	0	356	1213	5079	22063	9778	3992	2789998	0	516	1164	440	4618	358	720	49794	2240	541	614	282	451	982	3497	0	439	145	811	5970	38091	8802	2282	39	713	15911	329	774	335	16	441
C:\Data\2019\BlueHole\BH-7_1-7_Cr_0-95cm\XRF data\L000499.spe	324.49	14.97	6.65	1	0.017487	-0.004388	0.004353	0.097392	199317	20.83	39	345	1238	4822	22285	9469	4037	2751548	182	557	2066	474	4148	487	901	48225	1899	648	495	338	593	959	3480	587	518	294	881	5099	37170	4555	2343	38	197	16047	280	604	237	29	468
C:\Data\2019\BlueHole\BH-7_1-7_Cr_0-95cm\XRF data\L000500.spe	324.79	15	6.65	1	0.017487	-0.004388	0.004353	0.097392	197650	21.96	103	512	1384	4807	22559	9706	4185	2725618	93	550	1621	418	4340	523	882	45844	1937	629	480	319	625	989	3186	596	496	168	773	5129	38061	6616	2373	106	208	16183	185	780	266	0	527
C:\Data\2019\BlueHole\BH-7_1-7_Cr_0-95cm\XRF data\L000501.spe	325.09	15.03	6.65	1	0.017487	-0.004388	0.004353	0.097392	199562	22.49	46	455	1203	4119	22378	9506	4120	2765603	0	603	1946	675	4127	444	998	45406	1900	650	637	432	491	817	3374	0	412	180	825	5815	39663	7722	2270	17	726	15693	108	736	440	133	502
C:\Data\2019\BlueHole\BH-7_1-7_Cr_0-95cm\XRF data\L000502.spe	325.39	15.06	6.66	1	0.017487	-0.004388	0.004353	0.097392	202464	22.67	99	453	1189	3998	21593	9678	3907	2812982	96	636	1757	357	4475	401	847	48036	1991	693	492	429	558	887	3307	628	558	307	858	4892	39763	5992	2348	0	178	15647	122	653	213	9	394
C:\Data\2019\BlueHole\BH-7_1-7_Cr_0-95cm\XRF data\L000503.spe	325.69	15.09	6.65	1	0.017487	-0.004388	0.004353	0.097392	203389	21.98	64	404	1115	4479	21723	9346	3879	2824938	34	570	1854	355	4285	391	778	49833	2020	577	515	309	555	948	3594	622	583	351	830	4639	38912	6971	2149	0	187	15179	262	594	206	0	411
C:\Data\2019\BlueHole\BH-7_1-7_Cr_0-95cm\XRF data\L000504.spe	325.99	15.12	6.65	1	0.017487	-0.004388	0.004353	0.097392	203472	22.76	64	360	1135	4560	21627	9203	4015	2822535	0	659	1862	530	4726	501	931	49322	1855	789	625	367	525	909	3647	0	479	115	946	5797	40924	3696	2403	0	758	15837	318	887	472	17	459
C:\Data\2019\BlueHole\BH-7_1-7_Cr_0-95cm\XRF data\L000505.spe	326.29	15.15	6.65	1	0.017487	-0.004388	0.004353	0.097392	203297	22.44	0	359	1153	4107	21799	9360	4078	2822504	57	541	2468	428	4547	489	792	47511	1857	696	541	438	565	863	3637	544	513	258	907	4657	40075	8036	2402	26	137	15315	382	716	237	64	443
C:\Data\2019\BlueHole\BH-7_1-7_Cr_0-95cm\XRF data\L000506.spe	326.59	15.18	6.64	1	0.017487	-0.004388	0.004353	0.097392	203834	22.34	58	341	1300	3926	21440	9122	3959	2832463	10	614	2149	420	4380	396	931	47687	1952	700	587	290	468	862	3398	827	492	295	896	4628	39870	5821	2456	0	0	15631	160	588	172	29	528
C:\Data\2019\BlueHole\BH-7_1-7_Cr_0-95cm\XRF data\L000507.spe	326.89	15.21	6.65	1	0.017487	-0.004388	0.004353	0.097392	203177	24.58	0	407	1313	4736	21039	9636	4141	2822089	0	599	1543	485	4842	477	772	47042	2013	738	598	355	548	981	3361	84	518	226	857	5568	43540	8884	2358	0	688	15947	235	695	360	20	468
C:\Data\2019\BlueHole\BH-7_1-7_Cr_0-95cm\XRF data\L000508.spe	327.19	15.24	6.65	1	0.017487	-0.004388	0.004353	0.097392	201886	22.26	21	401	1239	4355	21286	9489	3977	2804840	0	569	2313	272	4406	443	796	45922	1830	695	685	398	435	892	3880	980	462	214	882	4509	40390	9165	2272	0	0	15565	270	682	215	75	541
C:\Data\2019\BlueHole\BH-7_1-7_Cr_0-95cm\XRF data\L000509.spe	327.49	15.27	6.65	1	0.017487	-0.004388	0.004353	0.097392	202979	21.33	43	409	1099	4102	21694	9559	3765	2824488	51	578	2492	419	4267	543	910	48111	1914	647	566	353	480	887	3435	521	431	201	872	4606	37593	10509	2366	0	11	15293	164	689	251	46	430
C:\Data\2019\BlueHole\BH-7_1-7_Cr_0-95cm\XRF data\L000510.spe	327.79	15.3	6.65	1	0.017487	-0.004388	0.004353	0.097392	202997	21.86	32	321	1081	4294	22437	9470	4033	2814472	0	627	2782	530	4563	468	881	51183	2174	663	616	365	538	869	3857	0	426	205	767	5323	38894	7120	2294	15	381	14615	104	701	392	88	456
C:\Data\2019\BlueHole\BH-7_1-7_Cr_0-95cm\XRF data\L000511.spe	328.09	15.33	6.65	1	0.017487	-0.004388	0.004353	0.097392	200868	22.57	25	403	1120	4981	22795	9490	4154	2774809	128	618	2159	440	4342	407	803	48409	2083	683	511	386	622	861	3509	359	528	220	792	5291	39249	5840	2304	104	346	15667	307	684	290	77	552
C:\Data\2019\BlueHole\BH-7_1-7_Cr_0-95cm\XRF data\L000512.spe	328.39	15.36	6.65	1	0.017487	-0.004388	0.004353	0.097392	202397	22.2	91	428	1291	4943	21824	9338	4140	2803623	154	652	2348	477	4485	441	859	47738	1993	686	563	442	555	860	3450	498	645	179	805	4955	39874	7344	2231	0	152	15476	212	751	255	0	413
C:\Data\2019\BlueHole\BH-7_1-7_Cr_0-95cm\XRF data\L000513.spe	328.69	15.39	6.65	1	0.017487	-0.004388	0.004353	0.097392	202367	22.14	72	425	1258	4648	21835	9707	3943	2806307	45	614	1939	495	4486	364	1054	46882	1975	689	555	381	543	886	3612	312	498	200	857	5179	39483	10109	2352	47	349	15300	188	758	338	74	468
C:\Data\2019\BlueHole\BH-7_1-7_Cr_0-95cm\XRF data\L000514.spe	328.99	15.42	6.65	1	0.017487	-0.004388	0.004353	0.097392	202879	22.78	96	412	1271	4531	21487	9656	3947	2816155	0	570	2369	198	4468	325	878	47598	2172	593	507	275	505	887	3650	923	517	322	861	4220	40578	7464	2447	0	0	15304	209	531	154	0	418
C:\Data\2019\BlueHole\BH-7_1-7_Cr_0-95cm\XRF data\L000515.spe	329.29	15.45	6.66	1	0.017487	-0.004388	0.004353	0.097392	202861	23.13	84	364	1277	4553	21540	9734	4011	2813375	0	683	1852	549	4723	433	911	48264	1826	694	611	411	542	821	3486	687	473	277	796	4764	42092	9203	2371	0	113	15757	133	661	210	14	430
C:\Data\2019\BlueHole\BH-7_1-7_Cr_0-95cm\XRF data\L000516.spe	329.59	15.48	6.65	1	0.017487	-0.004388	0.004353	0.097392	202416	22.55	37	402	1435	4811	21347	9582	3991	2808834	0	571	1432	651	4340	364	979	46070	2023	674	675	427	495	898	3203	479	412	275	773	5356	39796	5611	2280	27	210	15903	190	671	204	208	487
C:\Data\2019\BlueHole\BH-7_1-7_Cr_0-95cm\XRF data\L000517.spe	329.89	15.51	6.65	1	0.017487	-0.004388	0.004353	0.097392	203790	24.12	0	423	1241	5122	21793	9486	3978	2831293	307	582	2222	407	4626	481	940	47775	2209	771	562	414	613	932	3264	940	578	277	802	4249	42353	7315	2340	0	0	15366	192	639	168	0	484
C:\Data\2019\BlueHole\BH-7_1-7_Cr_0-95cm\XRF data\L000518.spe	330.19	15.54	6.65	1	0.017487	-0.004388	0.004353	0.097392	204654	23.58	21	392	1014	4588	21796	9206	3767	2845815	159	631	1925	360	4603	466	811	49065	2155	800	631	385	491	906	3729	793	374	285	885	4874	41202	5819	2426	0	49	15026	330	596	200	147	341
C:\Data\2019\BlueHole\BH-7_1-7_Cr_0-95cm\XRF data\L000519.spe	330.49	15.57	6.65	1	0.017487	-0.004388	0.004353	0.097392	204383	22.35	84	440	1101	4669	22244	9645	3891	2839193	65	698	2112	375	4646	507	842	50326	2231	705	585	415	496	881	3840	788	470	301	833	4557	39664	8786	2407	23	0	14905	233	710	249	80	434
C:\Data\2019\BlueHole\BH-7_1-7_Cr_0-95cm\XRF data\L000520.spe	330.79	15.6	6.65	1	0.017487	-0.004388	0.004353	0.097392	205311	23.98	42	451	1111	4339	21907	9345	3917	2852968	52	641	1701	313	4652	497	904	51154	1992	687	594	371	542	901	3670	922	461	273	859	4586	43426	5264	2517	49	0	15141	195	539	170	159	406
C:\Data\2019\BlueHole\BH-7_1-7_Cr_0-95cm\XRF data\L000521.spe	331.09	15.63	6.65	1	0.017487	-0.004388	0.004353	0.097392	205743	23.02	39	464	1205	4949	21413	9591	3938	2857535	39	564	2097	321	4556	486	629	51473	2005	607	545	318	576	928	3483	1306	518	251	936	4081	40629	7176	2588	79	0	15181	404	685	120	27	467
C:\Data\2019\BlueHole\BH-7_1-7_Cr_0-95cm\XRF data\L000522.spe	331.39	15.66	6.65	1	0.017487	-0.004388	0.004353	0.097392	204226	21.9	45	402	1283	5565	21421	9780	4002	2828884	58	560	1966	472	4314	574	791	50637	1989	573	496	310	532	927	3373	344	624	166	876	5173	38400	8095	2415	46	314	15916	302	708	271	0	513
C:\Data\2019\BlueHole\BH-7_1-7_Cr_0-95cm\XRF data\L000523.spe	331.69	15.69	6.65	1	0.017487	-0.004388	0.004353	0.097392	201639	22.35	99	332	1282	5418	22044	9620	4203	2789691	88	618	2420	687	4445	473	844	47842	1796	684	641	508	530	917	3521	177	432	197	965	5315	39698	5171	2286	90	382	15419	210	802	424	100	458
C:\Data\2019\BlueHole\BH-7_1-7_Cr_0-95cm\XRF data\L000524.spe	331.99	15.72	6.65	1	0.017487	-0.004388	0.004353	0.097392	201225	21.62	83	388	1394	5377	22076	9643	3965	2784223	88	577	1483	616	4359	489	643	47484	1853	638	446	343	628	901	3290	296	551	137	791	5730	37220	8287	2337	76	334	16041	233	715	336	0	445
C:\Data\2019\BlueHole\BH-7_1-7_Cr_0-95cm\XRF data\L000525.spe	332.29	15.75	6.65	1	0.017487	-0.004388	0.004353	0.097392	200689	23.71	94	314	1250	5033	22399	9624	4059	2777999	0	515	2064	455	4308	419	900	47225	1847	703	686	351	485	961	3518	883	415	285	838	4568	41518	5614	2338	0	0	15734	149	645	254	43	446
C:\Data\2019\BlueHole\BH-7_1-7_Cr_0-95cm\XRF data\L000526.spe	332.59	15.78	6.65	1	0.017487	-0.004388	0.004353	0.097392	201327	21.01	50	402	1225	5258	22521	9554	4137	2788871	55	521	2002	463	4244	529	883	47049	2131	697	547	296	540	995	3296	763	559	241	872	4663	37210	7481	2490	0	54	16046	243	664	255	0	506
C:\Data\2019\BlueHole\BH-7_1-7_Cr_0-95cm\XRF data\L000527.spe	332.89	15.81	6.65	1	0.017487	-0.004388	0.004353	0.097392	200672	20.76	6	404	1171	4911	23404	9597	3907	2782237	0	655	1951	386	4233	431	724	45673	1865	704	591	438	572	922	3454	651	577	318	709	4889	37585	9932	2316	11	99	15859	294	641	184	9	329
C:\Data\2019\BlueHole\BH-7_1-7_Cr_0-95cm\XRF data\L000528.spe	333.19	15.84	6.65	1	0.017487	-0.004388	0.004353	0.097392	201711	21.34	69	367	1227	3726	23274	9545	3855	2802020	0	560	2595	163	4217	500	882	46169	1796	651	527	388	587	962	3849	989	450	265	886	4107	37933	7338	2340	65	0	15048	23	627	135	33	476
C:\Data\2019\BlueHole\BH-7_1-7_Cr_0-95cm\XRF data\L000529.spe	333.49	15.87	6.65	1	0.017487	-0.004388	0.004353	0.097392	203833	21.32	117	419	1065	3142	22804	9391	3705	2836214	20	506	1253	148	4436	399	781	49674	2116	635	521	368	570	933	3527	814	484	272	846	4939	38717	8378	2435	0	139	15604	176	639	179	0	537
C:\Data\2019\BlueHole\BH-7_1-7_Cr_0-95cm\XRF data\L000530.spe	333.79	15.9	6.65	1	0.017487	-0.004388	0.004353	0.097392	204237	23.27	25	401	1091	4679	23107	9631	4013	2827951	0	635	2898	310	4548	448	810	52531	2068	725	672	503	457	853	4132	1009	512	416	832	4098	41779	8599	2452	0	0	14169	223	593	169	36	498
C:\Data\2019\BlueHole\BH-7_1-7_Cr_0-95cm\XRF data\L000531.spe	334.09	15.93	6.64	1	0.017487	-0.004388	0.004353	0.097392	203866	23.53	61	426	1234	5103	22810	9450	3941	2819958	38	536	1996	633	4490	466	900	48952	2077	682	608	424	537	917	3432	294	479	230	821	5420	42768	7978	2405	136	335	15715	117	648	323	45	406
C:\Data\2019\BlueHole\BH-7_1-7_Cr_0-95cm\XRF data\L000532.spe	334.39	15.96	6.65	1	0.017487	-0.004388	0.004353	0.097392	201841	21.95	81	458	1267	6447	23081	9770	4347	2787196	0	688	2509	518	4302	337	807	47195	1911	658	640	442	541	899	3746	596	509	331	904	5011	38539	10343	2306	0	68	15251	295	592	239	0	346
C:\Data\2019\BlueHole\BH-7_1-7_Cr_0-95cm\XRF data\L000533.spe	334.69	15.99	6.65	1	0.017487	-0.004388	0.004353	0.097392	201421	23.37	38	481	1223	6234	22542	9608	4145	2784176	0	605	2576	569	4485	399	766	46241	1746	788	649	453	461	884	3575	601	470	285	831	4986	40256	7442	2320	53	56	15496	287	695	309	106	502
C:\Data\2019\BlueHole\BH-7_1-7_Cr_0-95cm\XRF data\L000534.spe	334.99	16.02	6.65	1	0.017487	-0.004388	0.004353	0.097392	203512	23.61	5	331	1029	6045	21643	9659	4015	2820673	0	587	2162	523	4579	447	805	47847	2012	618	678	327	431	959	3472	311	527	202	836	5238	41711	8740	2452	0	287	15342	397	711	304	60	456
C:\Data\2019\BlueHole\BH-7_1-7_Cr_0-95cm\XRF data\L000535.spe	335.29	16.05	6.65	1	0.017487	-0.004388	0.004353	0.097392	203987	22.35	5	380	1105	5656	21439	9705	3964	2829433	111	536	2045	606	4686	445	782	49031	1899	593	558	348	564	896	3201	306	468	135	882	5284	40260	5176	2369	0	256	15875	287	659	385	13	532
C:\Data\2019\BlueHole\BH-7_1-7_Cr_0-95cm\XRF data\L000536.spe	335.59	16.08	6.65	1	0.017487	-0.004388	0.004353	0.097392	202735	21.92	39	357	1311	5600	21841	9880	3960	2807009	0	522	1575	629	4482	496	700	49060	2278	618	570	410	522	889	3733	39	457	188	852	5824	38008	7236	2277	0	506	15305	342	786	413	0	401
C:\Data\2019\BlueHole\BH-7_1-7_Cr_0-95cm\XRF data\L000537.spe	335.89	16.11	6.65	1	0.017487	-0.004388	0.004353	0.097392	201154	23.18	123	354	1122	5710	22347	9548	4016	2774471	26	661	2430	523	4582	526	1004	48819	2150	671	630	360	451	854	3540	284	493	223	800	5336	40039	7361	2420	0	313	15692	88	617	368	20	442
C:\Data\2019\BlueHole\BH-7_1-7_Cr_0-95cm\XRF data\L000538.spe	336.19	16.14	6.65	1	0.017487	-0.004388	0.004353	0.097392	200473	22.26	62	346	1327	6416	22366	9537	4006	2766510	0	660	2410	561	4048	460	743	47212	1862	659	707	443	429	877	3780	353	535	289	844	5184	38561	4039	2339	43	290	15406	349	692	288	0	504
C:\Data\2019\BlueHole\BH-7_1-7_Cr_0-95cm\XRF data\L000539.spe	336.49	16.17	6.65	1	0.017487	-0.004388	0.004353	0.097392	200409	22.55	27	400	1329	6732	21825	9716	4189	2769851	19	607	2318	490	4205	464	900	46181	2047	662	598	368	465	849	3574	573	608	241	866	5030	38832	5041	2309	0	77	15304	231	655	275	0	515
C:\Data\2019\BlueHole\BH-7_1-7_Cr_0-95cm\XRF data\L000540.spe	336.79	16.2	6.65	1	0.017487	-0.004388	0.004353	0.097392	201431	22.54	0	388	1366	5796	21547	9744	4238	2792304	0	664	2237	383	4516	543	842	46256	2092	675	622	328	398	881	3515	772	526	272	882	4624	39259	5103	2349	71	0	15247	291	655	193	14	467
C:\Data\2019\BlueHole\BH-7_1-7_Cr_0-95cm\XRF data\L000541.spe	337.09	16.23	6.65	1	0.017487	-0.004388	0.004353	0.097392	204206	24.2	29	373	1215	4585	21482	9784	4035	2840640	33	600	1805	510	4650	401	771	47111	1996	663	566	325	551	935	3238	163	485	257	877	5350	42886	8436	2254	53	530	15235	16	673	349	91	481
C:\Data\2019\BlueHole\BH-7_1-7_Cr_0-95cm\XRF data\L000542.spe	337.39	16.26	6.65	1	0.017487	-0.004388	0.004353	0.097392	206382	23.14	46	343	1053	4951	20659	9640	3903	2872928	0	685	2785	254	4489	480	562	50137	2015	673	675	384	472	830	3994	962	441	349	872	4200	39682	7963	2432	0	0	13840	412	599	115	86	436
C:\Data\2019\BlueHole\BH-7_1-7_Cr_0-95cm\XRF data\L000543.spe	337.69	16.29	6.64	1	0.017487	-0.004388	0.004353	0.097392	204684	24.57	62	317	1118	5643	21546	9330	3926	2839738	0	490	1484	382	4869	553	705	51104	2076	630	677	239	424	1001	3337	473	569	154	797	4962	42788	8045	2223	35	285	15469	343	695	282	0	388
C:\Data\2019\BlueHole\BH-7_1-7_Cr_0-95cm\XRF data\L000544.spe	337.99	16.32	6.64	1	0.017487	-0.004388	0.004353	0.097392	202976	22.72	54	317	1264	6408	21607	9135	4005	2813370	62	594	2834	438	4845	457	921	48310	1851	548	528	414	556	818	4075	340	480	176	845	4639	41988	4751	2442	147	123	14193	126	726	299	0	540
C:\Data\2019\BlueHole\BH-7_1-7_Cr_0-95cm\XRF data\L000545.spe	338.29	16.35	6.64	1	0.017487	-0.004388	0.004353	0.097392	202537	21.61	91	357	1280	5953	21756	9400	3942	2806483	5	618	1664	459	4433	558	764	49069	2236	607	595	287	473	895	3419	467	482	211	795	4952	38038	9507	2238	0	171	16021	241	673	241	0	383
C:\Data\2019\BlueHole\BH-7_1-7_Cr_0-95cm\XRF data\L000546.spe	338.59	16.38	6.64	1	0.017487	-0.004388	0.004353	0.097392	203034	21.81	86	433	1279	5923	21788	9375	4001	2813880	53	533	2797	356	4397	355	991	49715	1972	621	494	274	520	935	3495	649	549	202	836	4428	38030	6534	2367	0	0	14889	198	642	197	0	410
C:\Data\2019\BlueHole\BH-7_1-7_Cr_0-95cm\XRF data\L000547.spe	338.89	16.41	6.64	1	0.017487	-0.004388	0.004353	0.097392	203570	22.14	13	362	1214	6257	21313	9356	4001	2824020	0	608	1685	326	4425	481	791	48708	2029	622	663	362	510	922	3770	901	503	346	913	4671	40373	7417	2292	9	0	15451	274	591	65	67	356
C:\Data\2019\BlueHole\BH-7_1-7_Cr_0-95cm\XRF data\L000548.spe	339.19	16.44	6.64	1	0.017487	-0.004388	0.004353	0.097392	203908	22.66	62	393	1191	6443	21381	9683	4069	2831125	0	723	2013	247	4712	540	685	48248	1901	671	604	434	526	785	4138	741	550	260	864	4883	41091	4408	2153	12	118	14908	162	699	227	0	497
C:\Data\2019\BlueHole\BH-7_1-7_Cr_0-95cm\XRF data\L000549.spe	339.49	16.47	6.65	1	0.017487	-0.004388	0.004353	0.097392	205295	23.01	68	446	1128	5453	21102	9675	3844	2853957	0	637	2078	178	4488	463	657	48612	2002	680	640	400	455	818	3923	1284	534	298	896	4033	42506	9108	2339	16	0	14826	348	658	135	14	416
C:\Data\2019\BlueHole\BH-7_1-7_Cr_0-95cm\XRF data\L000550.spe	339.79	16.5	6.65	1	0.017487	-0.004388	0.004353	0.097392	204907	22.78	68	498	1174	6298	20777	9764	3950	2841970	0	659	1704	555	4522	544	866	49259	1870	759	661	385	495	855	3278	758	465	274	894	4616	41060	7101	2463	46	77	16093	255	679	222	94	444
C:\Data\2019\BlueHole\BH-7_1-7_Cr_0-95cm\XRF data\L000551.spe	340.09	16.53	6.64	1	0.017487	-0.004388	0.004353	0.097392	203820	22.37	65	451	1359	6817	21120	9650	4207	2823844	20	676	2898	587	4310	399	1072	47933	1993	744	629	425	467	856	3881	432	430	318	827	4641	39303	7104	2422	0	144	14916	32	636	246	90	361
C:\Data\2019\BlueHole\BH-7_1-7_Cr_0-95cm\XRF data\L000552.spe	340.39	16.56	6.64	1	0.017487	-0.004388	0.004353	0.097392	202853	22.98	44	387	1498	6597	21408	9653	3913	2805769	134	593	2022	498	4393	451	776	47627	1951	736	483	327	632	929	3400	702	533	239	880	4851	40360	4119	2468	0	119	15635	181	659	250	0	468
C:\Data\2019\BlueHole\BH-7_1-7_Cr_0-95cm\XRF data\L000553.spe	340.69	16.59	6.64	1	0.017487	-0.004388	0.004353	0.097392	202180	23.56	92	409	1397	6037	21011	9787	4070	2798915	0	554	1606	530	4443	524	841	47664	1860	717	593	304	510	904	3360	482	543	217	713	5098	41305	4973	2136	0	240	16071	429	663	258	0	453
C:\Data\2019\BlueHole\BH-7_1-7_Cr_0-95cm\XRF data\L000554.spe	340.99	16.62	6.64	1	0.017487	-0.004388	0.004353	0.097392	201901	22.17	0	362	1239	6934	21040	9925	3980	2799210	0	627	2369	639	4324	429	861	47581	1993	615	533	298	529	855	3212	124	509	198	756	5441	38992	4748	2353	46	360	15360	308	700	266	0	485
C:\Data\2019\BlueHole\BH-7_1-7_Cr_0-95cm\XRF data\L000555.spe	341.29	16.65	6.64	1	0.017487	-0.004388	0.004353	0.097392	204134	24.49	75	431	1138	6005	20824	9524	3961	2833555	0	525	1940	439	4522	503	955	47870	2240	589	540	278	539	946	3416	693	490	212	828	4623	42156	6066	2304	0	0	15550	69	602	246	0	507
C:\Data\2019\BlueHole\BH-7_1-7_Cr_0-95cm\XRF data\L000556.spe	341.59	16.68	6.64	1	0.017487	-0.004388	0.004353	0.097392	203015	23.81	71	359	1306	5426	21499	9711	4088	2810864	0	663	2524	517	4674	491	1026	49599	2020	649	622	379	476	800	3418	369	534	166	805	4928	40854	6640	2495	0	254	15103	169	743	327	0	427
C:\Data\2019\BlueHole\BH-7_1-7_Cr_0-95cm\XRF data\L000557.spe	341.89	16.71	6.64	1	0.017487	-0.004388	0.004353	0.097392	202048	23.5	49	418	1204	5732	21226	9538	4031	2798999	0	641	2146	503	4416	367	906	47045	2045	672	647	397	397	789	3601	689	527	333	810	4985	40121	8442	2413	69	23	15116	283	607	200	0	515
C:\Data\2019\BlueHole\BH-7_1-7_Cr_0-95cm\XRF data\L000558.spe	342.19	16.74	6.64	1	0.017487	-0.004388	0.004353	0.097392	202037	20.96	71	394	1316	6209	20711	9270	4050	2801645	0	620	1634	502	4263	447	754	46696	1700	612	621	312	541	898	3270	745	387	262	777	4746	36763	8456	2287	12	137	16078	272	573	175	112	443
C:\Data\2019\BlueHole\BH-7_1-7_Cr_0-95cm\XRF data\L000559.spe	342.49	16.77	6.64	1	0.017487	-0.004388	0.004353	0.097392	202641	23.31	134	449	1337	6467	20563	9658	3973	2813010	76	601	1750	381	4393	339	748	45910	2005	625	541	392	566	986	3181	1033	571	307	869	4464	39653	9507	2256	37	0	16117	415	533	91	0	393
C:\Data\2019\BlueHole\BH-7_1-7_Cr_0-95cm\XRF data\L000560.spe	342.79	16.8	6.64	1	0.017487	-0.004388	0.004353	0.097392	204187	22.71	28	413	1315	5314	20949	9862	3978	2840837	132	500	2040	599	4518	467	688	47237	2051	650	450	317	607	959	3180	143	475	129	809	5179	39896	7421	2402	0	446	15367	405	724	372	61	507
C:\Data\2019\BlueHole\BH-7_1-7_Cr_0-95cm\XRF data\L000561.spe	343.09	16.83	6.65	1	0.017487	-0.004388	0.004353	0.097392	204638	23.76	72	460	1305	5252	21167	9579	3968	2841581	7	607	1607	401	4620	491	721	50689	2090	703	533	383	575	927	3600	489	547	278	864	5104	41681	4694	2389	0	229	15160	368	681	231	0	442
C:\Data\2019\BlueHole\BH-7_1-7_Cr_0-95cm\XRF data\L000562.spe	343.39	16.86	6.64	1	0.017487	-0.004388	0.004353	0.097392	204110	22.66	68	439	1312	5909	20999	9627	3925	2824853	96	617	1909	664	4449	544	966	52028	2314	719	544	360	605	940	3340	175	523	279	970	5217	39304	4269	2359	174	443	16014	102	743	371	63	568
C:\Data\2019\BlueHole\BH-7_1-7_Cr_0-95cm\XRF data\L000563.spe	343.69	16.89	6.64	1	0.017487	-0.004388	0.004353	0.097392	201276	24.27	72	365	1409	7885	20863	9326	4259	2776379	129	512	1333	754	4563	499	1077	48382	2044	769	551	416	608	950	3751	302	539	231	834	5815	40744	7200	2474	66	557	15936	190	720	362	24	486
C:\Data\2019\BlueHole\BH-7_1-7_Cr_0-95cm\XRF data\L000564.spe	343.99	16.92	6.64	1	0.017487	-0.004388	0.004353	0.097392	200282	21.46	51	400	1473	7349	20412	9450	4334	2770630	47	589	1700	1083	4314	432	1035	42181	1693	631	591	386	508	841	3449	465	438	193	801	5451	37528	9129	2242	0	312	16854	242	755	267	76	420
C:\Data\2019\BlueHole\BH-7_1-7_Cr_0-95cm\XRF data\L000565.spe	344.29	16.95	6.64	1	0.017487	-0.004388	0.004353	0.097392	201310	22.24	58	376	1741	5815	20688	9989	4218	2800087	0	719	3036	989	4241	422	843	40186	1577	706	723	444	400	800	3643	377	496	228	785	4829	39861	6673	2229	0	156	15300	227	706	307	5	407
C:\Data\2019\BlueHole\BH-7_1-7_Cr_0-95cm\XRF data\L000566.spe	344.59	16.98	6.65	1	0.017487	-0.004388	0.004353	0.097392	202689	23.21	93	387	1621	4866	21181	9482	4007	2818610	85	576	2206	672	4605	422	790	44833	1822	633	550	384	527	914	3467	0	457	157	837	5578	40639	9486	2405	0	507	15553	315	740	366	108	480
C:\Data\2019\BlueHole\BH-7_1-7_Cr_0-95cm\XRF data\L000567.spe	344.89	17.01	6.64	1	0.017487	-0.004388	0.004353	0.097392	203908	22.27	17	330	1451	5225	21182	9400	4022	2832616	30	595	2068	705	4511	412	847	48986	2239	702	575	415	535	935	3488	173	447	290	818	5367	38749	4217	2404	108	406	15199	165	615	332	57	463
C:\Data\2019\BlueHole\BH-7_1-7_Cr_0-95cm\XRF data\L000568.spe	345.19	17.04	6.63	1	0.017487	-0.004388	0.004353	0.097392	205007	23.66	79	332	1303	5828	21459	8813	3980	2848250	0	518	2212	523	4559	480	934	49728	2240	611	560	272	504	955	3532	358	510	265	862	4963	42579	4758	2446	90	226	15174	149	594	309	0	457
C:\Data\2019\BlueHole\BH-7_1-7_Cr_0-95cm\XRF data\L000569.spe	345.49	17.07	6.63	1	0.017487	-0.004388	0.004353	0.097392	204492	23.45	45	353	1250	6664	22039	9269	4067	2838217	0	585	2017	468	4529	531	927	49908	2322	627	617	321	475	870	2955	1177	598	327	866	3983	40930	8854	2436	45	0	16443	375	530	90	0	458
C:\Data\2019\BlueHole\BH-7_1-7_Cr_0-95cm\XRF data\L000570.spe	345.79	17.1	6.64	1	0.017487	-0.004388	0.004353	0.097392	204820	22.81	45	408	1129	5769	22375	9380	3954	2843812	69	633	2135	316	4330	456	933	50351	2054	686	521	395	542	817	3697	843	600	295	867	4491	39659	5699	2359	0	0	14959	247	603	145	0	429
C:\Data\2019\BlueHole\BH-7_1-7_Cr_0-95cm\XRF data\L000571.spe	346.09	17.13	6.64	1	0.017487	-0.004388	0.004353	0.097392	205027	22.57	0	421	960	5832	22262	9353	3913	2848778	47	574	2227	380	4543	534	1111	49011	2006	611	559	353	463	902	3594	654	501	240	763	4695	41568	7149	2357	0	21	15097	125	611	197	0	418
C:\Data\2019\BlueHole\BH-7_1-7_Cr_0-95cm\XRF data\L000572.spe	346.39	17.16	6.64	1	0.017487	-0.004388	0.004353	0.097392	205048	23.61	28	378	1106	6554	22169	9483	4019	2847575	0	619	2837	434	4614	525	956	49736	2165	588	535	340	526	899	3876	116	572	170	908	4787	41846	7229	2470	0	337	14572	291	761	332	0	422
C:\Data\2019\BlueHole\BH-7_1-7_Cr_0-95cm\XRF data\L000573.spe	346.69	17.19	6.64	1	0.017487	-0.004388	0.004353	0.097392	205033	22.46	13	330	1024	5711	21886	9512	4024	2849376	39	666	2038	374	4363	485	797	49813	2164	714	610	416	511	890	3712	596	561	265	813	4675	40138	5797	2448	0	166	15409	254	695	232	0	472
C:\Data\2019\BlueHole\BH-7_1-7_Cr_0-95cm\XRF data\L000574.spe	346.99	17.22	6.64	1	0.017487	-0.004388	0.004353	0.097392	204023	22.42	11	386	1057	5810	22954	9718	3855	2830574	6	554	1793	490	4378	463	714	49903	1988	620	619	413	480	958	3616	549	474	238	879	5146	39265	10771	2411	0	206	15205	311	679	257	10	447
C:\Data\2019\BlueHole\BH-7_1-7_Cr_0-95cm\XRF data\L000575.spe	347.29	17.25	6.64	1	0.017487	-0.004388	0.004353	0.097392	203800	22.77	25	299	955	5673	23051	9438	4046	2825987	31	558	1906	522	4364	488	778	50357	2321	594	574	352	480	880	3287	413	474	201	819	5159	39440	8277	2243	0	205	15640	192	655	304	31	357
C:\Data\2019\BlueHole\BH-7_1-7_Cr_0-95cm\XRF data\L000576.spe	347.59	17.28	6.64	1	0.017487	-0.004388	0.004353	0.097392	203519	23.93	55	381	1188	6686	23044	9384	4187	2818469	113	641	2018	478	4670	482	834	50337	2105	735	500	485	645	771	3583	204	489	161	868	5608	41683	2162	2453	0	461	14934	289	797	405	89	514
C:\Data\2019\BlueHole\BH-7_1-7_Cr_0-95cm\XRF data\L000577.spe	347.89	17.31	6.64	1	0.017487	-0.004388	0.004353	0.097392	204157	22.62	45	422	1148	6291	22724	9540	4027	2830625	0	622	2091	394	4873	463	760	50306	1853	658	681	387	481	919	3779	588	498	183	943	4659	39623	6523	2339	25	174	15019	54	721	270	0	391
C:\Data\2019\BlueHole\BH-7_1-7_Cr_0-95cm\XRF data\L000578.spe	348.19	17.34	6.64	1	0.017487	-0.004388	0.004353	0.097392	203548	23.68	0	424	1201	6369	22941	9804	3857	2821262	46	559	2213	337	4714	432	912	50549	1910	601	461	337	640	867	3609	587	547	193	787	4614	40737	7286	2444	88	74	15059	182	673	252	0	483
C:\Data\2019\BlueHole\BH-7_1-7_Cr_0-95cm\XRF data\L000579.spe	348.49	17.37	6.64	1	0.017487	-0.004388	0.004353	0.097392	204284	22.31	5	424	981	5942	22500	9255	4016	2833338	0	563	1538	408	4638	500	784	50707	1941	648	655	319	468	897	3819	592	417	228	959	5247	40530	6494	2433	41	233	15274	294	660	257	74	478
C:\Data\2019\BlueHole\BH-7_1-7_Cr_0-95cm\XRF data\L000580.spe	348.79	17.4	6.64	1	0.017487	-0.004388	0.004353	0.097392	203635	22.74	81	314	919	7241	23094	9448	3689	2818063	0	629	2374	432	4478	478	1068	50505	1944	616	549	358	532	858	3518	740	563	200	876	4591	40644	4904	2498	66	0	14721	159	715	223	0	450
C:\Data\2019\BlueHole\BH-7_1-7_Cr_0-95cm\XRF data\L000581.spe	349.09	17.43	6.64	1	0.017487	-0.004388	0.004353	0.097392	204627	22.34	0	410	1009	6904	23135	9472	4032	2835472	39	556	2307	389	4832	373	804	50882	2100	639	538	399	554	890	3922	169	495	166	826	5222	40549	3169	2417	4	446	14739	135	839	328	0	453
C:\Data\2019\BlueHole\BH-7_1-7_Cr_0-95cm\XRF data\L000582.spe	349.39	17.46	6.64	1	0.017487	-0.004388	0.004353	0.097392	204144	21.66	96	416	1062	6529	22965	9488	4039	2830271	0	541	2371	468	4586	509	839	50439	2155	693	677	416	543	928	3760	56	506	304	828	5035	39214	8390	2387	0	453	15184	127	684	297	52	366
C:\Data\2019\BlueHole\BH-7_1-7_Cr_0-95cm\XRF data\L000583.spe	349.69	17.49	6.64	1	0.017487	-0.004388	0.004353	0.097392	203174	22.26	76	431	1064	7879	22721	9357	3937	2812973	32	585	2058	497	4466	480	840	51160	1915	603	526	365	527	884	3247	638	519	265	745	4660	40076	6327	2547	0	72	15543	309	611	175	0	398
C:\Data\2019\BlueHole\BH-7_1-7_Cr_0-95cm\XRF data\L000584.spe	349.99	17.52	6.63	1	0.017487	-0.004388	0.004353	0.097392	201949	21.93	59	389	1093	8836	23062	9447	4051	2790626	65	613	1877	482	4444	405	784	50801	2127	697	564	382	636	928	3587	315	504	261	882	5357	37760	4244	2361	0	377	15404	144	670	309	24	373
C:\Data\2019\BlueHole\BH-7_1-7_Cr_0-95cm\XRF data\L000585.spe	350.29	17.55	6.64	1	0.017487	-0.004388	0.004353	0.097392	203484	23.09	134	458	1221	7904	22348	9640	3889	2821259	112	596	1749	540	4571	474	962	49778	2033	671	484	414	627	888	3705	185	419	243	883	5384	39800	10801	2282	0	476	15614	226	731	345	105	520
C:\Data\2019\BlueHole\BH-7_1-7_Cr_0-95cm\XRF data\L000586.spe	350.59	17.58	6.64	1	0.017487	-0.004388	0.004353	0.097392	203097	21.98	53	403	1025	6757	23028	9353	4000	2814207	0	569	1996	540	4606	471	836	50679	2186	720	596	362	562	931	3759	0	454	244	878	5714	40118	3795	2409	0	570	15163	245	662	408	82	503
C:\Data\2019\BlueHole\BH-7_1-7_Cr_0-95cm\XRF data\L000587.spe	350.89	17.61	6.64	1	0.017487	-0.004388	0.004353	0.097392	202676	22.17	0	362	1023	6468	22862	9702	4180	2806598	11	588	2094	389	4448	471	675	50477	1940	704	593	391	592	924	3952	708	503	235	872	4840	38735	5947	2380	0	87	15114	261	651	251	15	477
C:\Data\2019\BlueHole\BH-7_1-7_Cr_0-95cm\XRF data\L000588.spe	351.19	17.64	6.64	1	0.017487	-0.004388	0.004353	0.097392	203386	22.46	39	460	1129	6891	22376	9495	4035	2818472	88	606	2242	542	4705	455	911	50237	2269	685	478	426	681	894	3421	192	535	243	883	5322	40347	8534	2324	0	418	15234	192	726	391	8	534
C:\Data\2019\BlueHole\BH-7_1-7_Cr_0-95cm\XRF data\L000589.spe	351.49	17.67	6.63	1	0.017487	-0.004388	0.004353	0.097392	203422	22.48	20	438	1051	6399	22322	9472	3977	2819086	34	510	2525	285	4429	491	749	50298	2121	571	477	329	638	966	3895	998	511	239	911	4096	41120	8992	2430	5	0	14676	345	617	76	17	462
C:\Data\2019\BlueHole\BH-7_1-7_Cr_0-95cm\XRF data\L000590.spe	351.79	17.7	6.63	1	0.017487	-0.004388	0.004353	0.097392	204474	22.09	89	446	1092	6989	22054	9452	3907	2838827	20	600	1945	486	4338	467	734	50094	2162	733	530	388	570	923	3634	344	474	215	848	5083	39626	6854	2408	0	323	14992	186	721	295	27	430
C:\Data\2019\BlueHole\BH-7_1-7_Cr_0-95cm\XRF data\L000591.spe	352.09	17.73	6.63	1	0.017487	-0.004388	0.004353	0.097392	203881	22.23	0	399	1054	6687	22539	9346	4006	2824956	18	552	2129	315	4385	509	808	50432	1843	663	560	378	560	941	3444	965	524	256	811	4248	40143	7349	2439	0	0	15210	254	610	200	56	427
C:\Data\2019\BlueHole\BH-7_1-7_Cr_0-95cm\XRF data\L000592.spe	352.39	17.76	6.63	1	0.017487	-0.004388	0.004353	0.097392	204310	23.15	56	338	1010	6162	22668	9684	3966	2833134	0	580	2005	418	4454	424	877	50228	1921	596	546	315	529	847	3256	511	499	174	784	5148	39989	6232	2398	118	219	15400	213	672	229	50	523
C:\Data\2019\BlueHole\BH-7_1-7_Cr_0-95cm\XRF data\L000593.spe	352.69	17.79	6.63	1	0.017487	-0.004388	0.004353	0.097392	204685	23.71	76	408	996	5679	22944	9357	4072	2837368	0	592	2019	577	4784	468	782	50422	2104	653	616	345	470	977	3771	0	440	162	783	5682	42496	5639	2364	0	661	15321	233	727	436	56	426
C:\Data\2019\BlueHole\BH-7_1-7_Cr_0-95cm\XRF data\L000594.spe	352.99	17.82	6.63	1	0.017487	-0.004388	0.004353	0.097392	203812	21.51	45	372	1041	6651	23130	9415	4029	2824831	157	600	1731	383	4365	468	712	49749	2049	769	512	424	589	926	3921	566	527	261	867	5189	38529	4430	2487	0	290	15340	314	666	258	0	406
C:\Data\2019\BlueHole\BH-7_1-7_Cr_0-95cm\XRF data\L000595.spe	353.29	17.85	6.63	1	0.017487	-0.004388	0.004353	0.097392	203705	21.69	14	459	1163	7143	22928	9433	4027	2821905	8	659	2156	511	4409	441	770	50067	1928	722	567	350	518	953	3969	524	455	252	859	4947	40195	8591	2333	0	185	14871	194	751	156	49	381
C:\Data\2019\BlueHole\BH-7_1-7_Cr_0-95cm\XRF data\L000596.spe	353.59	17.88	6.63	1	0.017487	-0.004388	0.004353	0.097392	203249	21.97	78	364	1230	6756	22702	9422	4077	2816335	17	702	2077	488	4508	501	884	49620	1961	652	581	452	499	740	3754	563	523	249	862	4857	39797	5120	2236	34	165	15229	183	691	233	41	509
C:\Data\2019\BlueHole\BH-7_1-7_Cr_0-95cm\XRF data\L000597.spe	353.89	17.91	6.63	1	0.017487	-0.004388	0.004353	0.097392	202880	22.23	40	400	1120	7229	23066	9545	4144	2807623	41	642	1637	508	4533	444	819	50436	2296	659	645	425	438	832	3469	101	496	232	828	5782	40538	5874	2570	0	573	15894	437	674	351	41	383
C:\Data\2019\BlueHole\BH-7_1-7_Cr_0-95cm\XRF data\L000598.spe	354.19	17.94	6.63	1	0.017487	-0.004388	0.004353	0.097392	203375	22.69	108	379	1157	6364	22778	9473	3917	2817423	45	607	1924	476	4489	447	1071	50206	1933	653	551	401	604	970	3339	541	529	307	884	4900	40070	5932	2302	0	190	15616	0	694	231	51	445
C:\Data\2019\BlueHole\BH-7_1-7_Cr_0-95cm\XRF data\L000599.spe	354.49	17.97	6.63	1	0.017487	-0.004388	0.004353	0.097392	202090	23.17	18	408	1400	6487	22430	9452	3926	2797943	127	625	1387	402	4531	566	726	50546	2104	633	482	387	586	876	3222	642	562	313	915	5156	39693	4191	2332	0	256	16128	247	570	180	0	399
C:\Data\2019\BlueHole\BH-7_1-7_Cr_0-95cm\XRF data\L000600.spe	354.79	18	6.63	1	0.017487	-0.004388	0.004353	0.097392	203169	22.95	90	360	1102	6741	22476	9376	4019	2814495	18	609	1853	412	4576	482	746	50817	2048	785	535	437	525	941	3781	820	588	246	858	4663	41198	6363	2458	17	39	15045	121	679	245	0	429
C:\Data\2019\BlueHole\BH-7_1-7_Cr_0-95cm\XRF data\L000601.spe	355.09	18.03	6.63	1	0.017487	-0.004388	0.004353	0.097392	203227	23.95	89	358	1074	7433	22318	9365	3812	2814569	0	581	1476	606	4664	451	746	50506	2256	660	635	362	541	989	3587	108	565	225	873	5711	41875	2936	2347	15	575	15624	319	770	383	0	401
C:\Data\2019\BlueHole\BH-7_1-7_Cr_0-95cm\XRF data\L000602.spe	355.39	18.06	6.63	1	0.017487	-0.004388	0.004353	0.097392	202796	23.77	81	406	915	7548	22688	9428	4094	2808557	0	578	2808	373	4392	378	842	50538	2066	688	580	354	507	862	3907	904	581	294	832	4308	40034	5121	2385	32	0	14194	250	614	166	0	497
C:\Data\2019\BlueHole\BH-7_1-7_Cr_0-95cm\XRF data\L000603.spe	355.69	18.09	6.63	1	0.017487	-0.004388	0.004353	0.097392	202556	24.09	64	449	980	7390	22772	9283	4050	2804262	0	597	1867	522	4466	457	708	50216	1835	719	620	409	475	928	3864	353	521	260	887	5195	41049	7773	2321	0	400	15083	260	687	259	22	437
C:\Data\2019\BlueHole\BH-7_1-7_Cr_0-95cm\XRF data\L000604.spe	355.99	18.12	6.63	1	0.017487	-0.004388	0.004353	0.097392	202160	23.68	43	396	1191	7337	22925	9691	3967	2797295	67	713	1717	496	4594	522	764	50211	1968	657	543	385	518	924	3515	173	477	119	893	5615	40886	9934	2404	0	561	15539	268	780	375	42	417
C:\Data\2019\BlueHole\BH-7_1-7_Cr_0-95cm\XRF data\L000605.spe	356.29	18.15	6.63	1	0.017487	-0.004388	0.004353	0.097392	202682	22.46	26	285	1120	7148	22606	9359	4048	2806548	5	614	2262	399	4470	524	918	49957	2073	661	610	382	512	908	3922	409	544	290	776	4928	38805	8178	2386	0	273	14812	86	696	260	49	475
C:\Data\2019\BlueHole\BH-7_1-7_Cr_0-95cm\XRF data\L000606.spe	356.59	18.18	6.63	1	0.017487	-0.004388	0.004353	0.097392	201763	22.28	60	445	1094	6924	22554	9358	3912	2793637	0	543	2207	370	4497	573	730	50571	1791	660	622	424	581	898	3558	953	542	248	763	4350	40404	4409	2415	21	0	15069	258	590	155	19	405
C:\Data\2019\BlueHole\BH-7_1-7_Cr_0-95cm\XRF data\L000607.spe	356.89	18.21	6.63	1	0.017487	-0.004388	0.004353	0.097392	202327	22.93	24	385	1028	7484	22746	9368	3805	2800465	0	525	2459	480	4228	492	623	50259	1954	643	582	360	523	898	3406	736	501	235	851	4324	39912	4365	2468	0	0	15419	251	575	278	30	476
C:\Data\2019\BlueHole\BH-7_1-7_Cr_0-95cm\XRF data\L000608.spe	357.19	18.24	6.63	1	0.017487	-0.004388	0.004353	0.097392	201886	23.39	97	318	1055	7631	22616	9553	4295	2793762	15	576	2073	499	4457	418	676	50475	2240	719	685	436	538	951	4029	539	503	213	886	4907	40087	3800	2363	0	214	15062	305	803	295	65	500
C:\Data\2019\BlueHole\BH-7_1-7_Cr_0-95cm\XRF data\L000609.spe	357.49	18.27	6.63	1	0.017487	-0.004388	0.004353	0.097392	201566	23.25	36	402	1148	7500	23143	9568	4018	2787304	68	602	1863	540	4533	450	708	50763	2149	713	512	364	580	974	3384	445	536	179	863	5147	39585	8456	2349	7	238	15609	249	686	294	10	401
C:\Data\2019\BlueHole\BH-7_1-7_Cr_0-95cm\XRF data\L000610.spe	357.79	18.3	6.63	1	0.017487	-0.004388	0.004353	0.097392	201682	22.98	46	511	1060	7740	22997	9663	4277	2789286	42	676	2302	546	4352	484	761	50134	2121	754	597	487	580	853	3529	132	525	250	784	5440	39363	7208	2235	0	456	15393	103	706	340	80	417
C:\Data\2019\BlueHole\BH-7_1-7_Cr_0-95cm\XRF data\L000611.spe	358.09	18.33	6.63	1	0.017487	-0.004388	0.004353	0.097392	201702	22.4	0	484	1081	6885	22725	9260	4035	2793434	0	610	1860	374	4305	425	703	49750	2135	690	733	445	388	911	4075	651	453	234	914	5339	39554	6037	2289	27	209	14989	372	699	245	78	498
C:\Data\2019\BlueHole\BH-7_1-7_Cr_0-95cm\XRF data\L000612.spe	358.39	18.36	6.63	1	0.017487	-0.004388	0.004353	0.097392	200677	21.76	120	467	1131	7084	22787	9360	3933	2774522	0	515	1906	568	4027	441	686	50430	2116	527	597	296	536	877	3425	110	404	208	747	5508	36947	7587	2266	0	463	15507	223	607	276	138	422
C:\Data\2019\BlueHole\BH-7_1-7_Cr_0-95cm\XRF data\L000613.spe	358.69	18.39	6.63	1	0.017487	-0.004388	0.004353	0.097392	201700	23.55	6	441	1108	6634	22985	9748	4003	2791242	69	581	2278	449	4434	504	863	50086	2041	634	545	353	587	896	3681	312	492	250	916	4997	40640	2440	2475	106	280	15161	183	721	278	31	597
C:\Data\2019\BlueHole\BH-7_1-7_Cr_0-95cm\XRF data\L000614.spe	358.99	18.42	6.63	1	0.017487	-0.004388	0.004353	0.097392	201782	21.09	0	336	1061	6613	22884	9456	4007	2792877	0	607	1715	618	4299	443	776	50696	2094	651	587	382	572	950	3684	242	495	195	868	5427	36289	2461	2433	36	390	15635	322	749	399	0	535
C:\Data\2019\BlueHole\BH-7_1-7_Cr_0-95cm\XRF data\L000615.spe	359.29	18.45	6.63	1	0.017487	-0.004388	0.004353	0.097392	202035	22.18	40	444	1174	6802	22767	9640	4034	2797674	20	648	2267	380	4217	514	704	50470	2027	675	552	377	601	866	3489	878	536	285	891	4329	39014	9663	2290	0	0	15448	466	657	204	0	443
C:\Data\2019\BlueHole\BH-7_1-7_Cr_0-95cm\XRF data\L000616.spe	359.59	18.48	6.63	1	0.017487	-0.004388	0.004353	0.097392	203002	22.06	152	331	1058	7507	22242	9402	4044	2814664	44	637	2334	513	4429	407	816	49996	2120	759	579	464	597	809	3764	96	550	271	869	5310	39813	7705	2351	0	518	14854	165	699	320	60	472
C:\Data\2019\BlueHole\BH-7_1-7_Cr_0-95cm\XRF data\L000617.spe	359.89	18.51	6.63	1	0.017487	-0.004388	0.004353	0.097392	203433	23.18	97	408	1049	7556	21834	9522	3927	2823980	0	674	1959	418	4548	454	787	49598	1900	713	580	414	527	880	3678	612	466	164	821	4874	41034	11403	2305	0	163	15179	381	740	301	71	410
C:\Data\2019\BlueHole\BH-7_1-7_Cr_0-95cm\XRF data\L000618.spe	360.19	18.54	6.63	1	0.017487	-0.004388	0.004353	0.097392	202368	23.06	97	397	1164	6866	22250	9500	4003	2806081	114	610	2979	499	4480	497	907	49913	2187	634	512	353	578	928	3643	416	494	215	844	4870	39483	9410	2488	0	140	14293	211	699	306	15	474
C:\Data\2019\BlueHole\BH-7_1-7_Cr_0-95cm\XRF data\L000619.spe	360.49	18.57	6.63	1	0.017487	-0.004388	0.004353	0.097392	202360	22.35	78	455	1164	7353	22886	9480	3979	2803793	0	672	2549	481	4430	521	792	50633	2215	696	629	432	542	865	3812	539	511	169	835	4922	38320	8178	2381	71	107	14983	196	708	308	73	448
C:\Data\2019\BlueHole\BH-7_1-7_Cr_0-95cm\XRF data\L000620.spe	360.79	18.6	6.63	1	0.017487	-0.004388	0.004353	0.097392	203229	22.01	27	365	1100	6951	22195	9398	4075	2817582	39	618	2164	578	4454	447	679	50829	2134	638	540	406	575	826	3512	247	575	260	871	5373	39134	8613	2348	53	309	15207	372	690	313	0	475
C:\Data\2019\BlueHole\BH-7_1-7_Cr_0-95cm\XRF data\L000621.spe	361.09	18.63	6.63	1	0.017487	-0.004388	0.004353	0.097392	203422	22.67	27	428	1133	7175	22933	9512	4087	2819435	0	665	2249	507	4568	571	722	51233	2130	751	650	392	538	885	3328	379	514	273	859	5074	40832	3900	2434	36	281	15387	359	660	316	101	486
C:\Data\2019\BlueHole\BH-7_1-7_Cr_0-95cm\XRF data\L000622.spe	361.39	18.66	6.63	1	0.017487	-0.004388	0.004353	0.097392	204073	23.87	0	298	984	6564	22717	9388	4028	2828130	29	564	2159	344	4529	460	783	50348	2028	705	604	422	595	961	3757	648	524	232	903	4646	41774	6385	2368	0	189	15301	388	608	242	65	383
C:\Data\2019\BlueHole\BH-7_1-7_Cr_0-95cm\XRF data\L000623.spe	361.69	18.69	6.63	1	0.017487	-0.004388	0.004353	0.097392	204822	24.2	61	407	1065	6775	22289	9673	4052	2841067	18	553	2008	420	4342	526	835	50720	1917	638	546	302	638	978	3413	913	430	301	774	4652	41811	8708	2464	0	0	15188	289	566	111	20	539
C:\Data\2019\BlueHole\BH-7_1-7_Cr_0-95cm\XRF data\L000624.spe	361.99	18.72	6.63	1	0.017487	-0.004388	0.004353	0.097392	205511	24.04	29	392	1151	6981	21998	9699	4045	2852109	0	620	2071	557	4852	487	810	50393	2052	689	668	424	539	943	3693	4	507	176	898	5540	43131	3652	2383	39	531	15030	311	766	414	26	545
C:\Data\2019\BlueHole\BH-7_1-7_Cr_0-95cm\XRF data\L000625.spe	362.29	18.75	6.63	1	0.017487	-0.004388	0.004353	0.097392	205685	23.43	27	349	1036	6997	22438	9461	4126	2854906	0	684	2728	432	4692	448	869	50758	2094	678	736	421	448	841	3569	486	551	201	839	4691	41395	7155	2485	0	76	14737	298	739	274	0	376
C:\Data\2019\BlueHole\BH-7_1-7_Cr_0-95cm\XRF data\L000626.spe	362.59	18.78	6.63	1	0.017487	-0.004388	0.004353	0.097392	205316	25.1	27	366	1004	7406	22542	9572	4023	2846747	84	556	2359	316	4557	421	971	50364	2162	627	551	338	527	918	3391	823	598	228	754	4315	41768	12746	2297	0	0	15554	106	660	159	0	366
C:\Data\2019\BlueHole\BH-7_1-7_Cr_0-95cm\XRF data\L000627.spe	362.89	18.81	6.63	1	0.017487	-0.004388	0.004353	0.097392	204271	23.35	64	439	1096	7804	22801	9845	4026	2832501	0	562	2078	518	4664	514	799	50022	2188	640	671	387	544	946	3525	263	538	257	905	5223	41465	10436	2535	127	392	15525	284	667	358	42	526
C:\Data\2019\BlueHole\BH-7_1-7_Cr_0-95cm\XRF data\L000628.spe	363.19	18.84	6.63	1	0.017487	-0.004388	0.004353	0.097392	203071	23.22	0	312	1054	7412	22195	9695	4030	2812269	0	630	1682	405	4382	413	1084	50265	1976	777	655	402	572	896	4202	651	505	269	903	5258	40703	3390	2408	0	206	15005	228	702	255	58	617
C:\Data\2019\BlueHole\BH-7_1-7_Cr_0-95cm\XRF data\L000629.spe	363.49	18.87	6.63	1	0.017487	-0.004388	0.004353	0.097392	201721	21.05	20	384	1111	9341	22131	9701	4050	2790265	0	557	2102	407	4060	459	857	50313	2077	635	612	417	520	911	3459	741	517	297	822	4606	36911	6394	2464	0	0	15616	400	578	152	25	561
C:\Data\2019\BlueHole\BH-7_1-7_Cr_0-95cm\XRF data\L000630.spe	363.79	18.9	6.63	1	0.017487	-0.004388	0.004353	0.097392	200794	23.21	0	356	1298	7633	22378	9724	3987	2776961	0	573	1417	573	4428	512	700	49672	2080	543	698	292	348	940	3084	570	550	217	733	5002	40295	6793	2217	34	142	16562	336	675	188	0	381
C:\Data\2019\BlueHole\BH-7_1-7_Cr_0-95cm\XRF data\L000631.spe	364.09	18.93	6.63	1	0.017487	-0.004388	0.004353	0.097392	201017	21.94	55	434	995	7770	22066	9444	3907	2783236	17	543	1644	375	4189	398	787	49282	2104	688	570	369	542	922	3486	824	501	235	854	4998	39115	6101	2278	87	26	15615	164	678	186	37	311
C:\Data\2019\BlueHole\BH-7_1-7_Cr_0-95cm\XRF data\L000632.spe	364.39	18.96	6.63	1	0.017487	-0.004388	0.004353	0.097392	201608	22.66	52	330	1105	7309	22193	9530	4014	2789139	0	693	2176	435	4482	421	838	49911	1960	697	549	445	579	822	3656	446	535	200	817	4665	39469	10382	2264	0	252	15277	119	741	322	0	367
C:\Data\2019\BlueHole\BH-7_1-7_Cr_0-95cm\XRF data\L000633.spe	364.69	18.99	6.63	1	0.017487	-0.004388	0.004353	0.097392	203485	22.83	0	344	1222	7392	22229	9695	4169	2818479	0	591	1771	292	4297	483	931	50339	1933	675	659	343	491	864	3864	982	527	289	892	4508	40060	6927	2305	0	0	15008	167	645	130	0	365
C:\Data\2019\BlueHole\BH-7_1-7_Cr_0-95cm\XRF data\L000634.spe	364.99	19.02	6.62	1	0.017487	-0.004388	0.004353	0.097392	203028	22.68	0	397	1178	7385	22927	9440	3974	2811290	0	596	1977	443	4639	554	971	50137	2121	707	641	404	555	948	3800	512	540	257	869	5118	41480	3747	2392	35	310	15288	116	722	258	62	528
C:\Data\2019\BlueHole\BH-7_1-7_Cr_0-95cm\XRF data\L000635.spe	365.29	19.05	6.62	1	0.017487	-0.004388	0.004353	0.097392	202658	22.92	47	487	1107	7821	23726	9334	4090	2797397	75	545	1895	460	4343	436	929	50946	2308	601	556	370	615	1017	3099	607	580	253	894	4903	39021	8228	2278	0	149	16377	190	582	264	0	402
C:\Data\2019\BlueHole\BH-7_1-7_Cr_0-95cm\XRF data\L000636.spe	365.59	19.08	6.62	1	0.017487	-0.004388	0.004353	0.097392	203662	23.3	51	429	1135	8640	23270	9313	4094	2812639	8	573	2573	457	4447	510	931	50468	2179	666	610	398	493	901	3725	621	554	234	796	4715	41253	7788	2381	19	45	15413	70	664	277	0	466
C:\Data\2019\BlueHole\BH-7_1-7_Cr_0-95cm\XRF data\L000637.spe	365.89	19.11	6.62	1	0.017487	-0.004388	0.004353	0.097392	205569	23.18	31	441	1125	7318	21996	9403	4008	2849223	0	562	1583	536	4810	487	932	50848	1989	655	667	407	522	943	3656	471	465	261	889	5534	40755	6095	2445	0	350	15591	228	750	273	80	370
C:\Data\2019\BlueHole\BH-7_1-7_Cr_0-95cm\XRF data\L000638.spe	366.19	19.14	6.62	1	0.017487	-0.004388	0.004353	0.097392	206085	23.8	55	395	1300	7773	21817	9263	4044	2858085	17	653	1489	352	4762	563	845	50539	1919	778	568	339	604	973	3726	1110	543	244	874	4494	42421	5423	2470	78	0	15534	274	719	208	61	563
C:\Data\2019\BlueHole\BH-7_1-7_Cr_0-95cm\XRF data\L000639.spe	366.49	19.17	6.62	1	0.017487	-0.004388	0.004353	0.097392	206350	23.18	28	496	1263	7994	21036	9591	4141	2863099	0	519	2361	537	4420	543	743	50370	2093	753	631	343	546	1017	3495	525	493	254	909	4584	40529	8264	2458	0	91	15467	307	705	255	68	418
C:\Data\2019\BlueHole\BH-7_1-7_Cr_0-95cm\XRF data\L000640.spe	366.79	19.2	6.62	1	0.017487	-0.004388	0.004353	0.097392	205854	23.13	91	432	1157	8060	21335	9404	4038	2856736	138	484	2480	484	4626	491	659	49863	1983	623	498	297	625	1001	3706	559	461	252	736	4635	40882	4312	2484	31	30	14926	212	670	194	5	441
C:\Data\2019\BlueHole\BH-7_1-7_Cr_0-95cm\XRF data\L000641.spe	367.09	19.23	6.62	1	0.017487	-0.004388	0.004353	0.097392	205196	22.7	0	331	980	7924	21443	9493	4061	2846871	161	584	1407	476	4607	488	994	50138	1855	735	538	321	593	913	3514	410	450	236	931	5265	41792	7072	2428	0	430	15826	99	730	330	94	539
C:\Data\2019\BlueHole\BH-7_1-7_Cr_0-95cm\XRF data\L000642.spe	367.39	19.26	6.62	1	0.017487	-0.004388	0.004353	0.097392	204891	23.04	39	391	1352	8036	21551	9452	4098	2839650	106	601	2046	363	4323	557	836	49779	2224	599	491	336	515	911	3505	786	455	278	795	4377	41267	10845	2437	0	0	15713	208	593	134	33	509
C:\Data\2019\BlueHole\BH-7_1-7_Cr_0-95cm\XRF data\L000643.spe	367.69	19.29	6.62	1	0.017487	-0.004388	0.004353	0.097392	204340	23.28	61	384	1338	7367	21887	9482	4014	2831480	0	609	2069	498	4844	498	854	49822	1946	772	668	398	548	855	3638	628	484	281	804	4732	41749	7310	2413	0	42	15299	258	632	227	13	420
C:\Data\2019\BlueHole\BH-7_1-7_Cr_0-95cm\XRF data\L000644.spe	367.99	19.32	6.62	1	0.017487	-0.004388	0.004353	0.097392	204517	21.24	115	399	1201	7729	21835	9511	3937	2837013	0	611	1810	508	4880	369	812	49403	1995	607	632	307	509	924	3720	0	503	186	747	5473	40000	3564	2375	43	814	15314	238	683	403	0	513
C:\Data\2019\BlueHole\BH-7_1-7_Cr_0-95cm\XRF data\L000645.spe	368.29	19.35	6.61	1	0.017487	-0.004388	0.004353	0.097392	203778	22.74	103	401	1458	7621	22071	9333	4062	2824904	36	637	2101	579	4821	406	921	49620	2011	757	636	448	536	866	3334	280	481	285	963	5212	41322	4328	2271	0	331	15464	147	640	346	66	444
C:\Data\2019\BlueHole\BH-7_1-7_Cr_0-95cm\XRF data\L000646.spe	368.59	19.38	6.61	1	0.017487	-0.004388	0.004353	0.097392	203875	22.02	39	394	1246	8584	21224	9398	3944	2823947	58	599	2123	523	4377	454	859	49898	1930	630	544	355	428	850	3757	222	529	207	925	4900	39023	9013	2477	30	397	15316	223	712	297	0	367
C:\Data\2019\BlueHole\BH-7_1-7_Cr_0-95cm\XRF data\L000647.spe	368.89	19.41	6.61	1	0.017487	-0.004388	0.004353	0.097392	203287	23.42	84	454	1106	7655	22379	9363	4057	2814949	26	616	2164	582	4733	332	691	49732	1987	707	598	303	491	907	3481	30	509	132	768	5656	41120	10772	2336	0	480	15571	411	743	354	31	372
C:\Data\2019\BlueHole\BH-7_1-7_Cr_0-95cm\XRF data\L000648.spe	369.19	19.44	6.61	1	0.017487	-0.004388	0.004353	0.097392	202723	21.98	0	463	1131	8025	22831	9252	4201	2803344	0	524	1772	566	4498	501	721	49203	2032	714	613	382	557	939	3494	235	501	183	830	5205	39712	5050	2307	71	432	15942	299	727	347	56	475
C:\Data\2019\BlueHole\BH-7_1-7_Cr_0-95cm\XRF data\L000649.spe	369.49	19.47	6.61	1	0.017487	-0.004388	0.004353	0.097392	202829	21.64	52	465	1395	7947	22458	9628	4298	2805646	0	739	2156	491	4358	445	605	49529	2120	756	688	450	513	877	3797	749	525	348	865	4617	39004	8483	2481	89	32	15384	334	646	192	94	533
C:\Data\2019\BlueHole\BH-7_1-7_Cr_0-95cm\XRF data\L000650.spe	369.79	19.5	6.61	1	0.017487	-0.004388	0.004353	0.097392	203612	23.98	40	444	1302	7154	22297	9607	4151	2818969	17	643	1899	541	4621	455	844	49854	2148	637	577	392	500	861	3415	238	463	242	937	5235	42614	5160	2432	57	421	15855	143	715	311	72	496
C:\Data\2019\BlueHole\BH-7_1-7_Cr_0-95cm\XRF data\L000651.spe	370.09	19.53	6.61	1	0.017487	-0.004388	0.004353	0.097392	203688	21.63	51	426	1352	8112	22619	9480	4162	2820733	0	628	2116	568	4292	383	767	49281	2014	661	658	373	537	1004	3908	238	507	226	814	5051	39455	9860	2418	0	438	15228	135	745	270	0	379
C:\Data\2019\BlueHole\BH-7_1-7_Cr_0-95cm\XRF data\L000652.spe	370.39	19.56	6.61	1	0.017487	-0.004388	0.004353	0.097392	204309	22.53	0	378	1167	8085	21803	9411	4208	2831438	0	583	2229	605	4435	493	1008	49564	1825	691	563	453	512	914	3675	260	436	204	840	4950	40067	5941	2467	90	253	15509	95	742	325	54	370
C:\Data\2019\BlueHole\BH-7_1-7_Cr_0-95cm\XRF data\L000653.spe	370.69	19.59	6.61	1	0.017487	-0.004388	0.004353	0.097392	203285	21.72	79	359	1296	7279	22374	9290	3853	2812733	82	624	2065	522	4291	437	813	49689	2022	621	531	369	639	944	3507	549	540	258	849	4980	39668	6578	2305	35	99	16175	191	665	229	0	465
C:\Data\2019\BlueHole\BH-7_1-7_Cr_0-95cm\XRF data\L000654.spe	370.99	19.62	6.61	1	0.017487	-0.004388	0.004353	0.097392	202982	22.28	29	389	1126	7475	22992	9169	4108	2804302	8	515	1858	474	4354	460	951	49615	2093	657	576	347	522	930	3657	482	540	247	837	5433	39758	2982	2394	91	250	16063	299	631	276	0	467
C:\Data\2019\BlueHole\BH-7_1-7_Cr_0-95cm\XRF data\L000655.spe	371.29	19.65	6.61	1	0.017487	-0.004388	0.004353	0.097392	204518	21.7	91	431	1254	7538	22156	9202	4208	2834133	39	708	2151	197	4367	460	942	49824	1898	701	556	490	572	854	4005	1122	647	372	948	4151	39999	7462	2320	32	0	15458	206	587	142	0	477
C:\Data\2019\BlueHole\BH-7_1-7_Cr_0-95cm\XRF data\L000656.spe	371.59	19.68	6.61	1	0.017487	-0.004388	0.004353	0.097392	203756	21.93	121	445	1202	7761	21988	9210	3923	2821798	113	455	1403	447	4413	510	1043	49693	1732	436	402	181	581	1027	2960	751	576	182	745	4861	40731	6720	2388	61	52	16348	45	621	163	0	482
C:\Data\2019\BlueHole\BH-7_1-7_Cr_0-95cm\XRF data\L000657.spe	371.89	19.71	6.61	1	0.017487	-0.004388	0.004353	0.097392	202925	22.67	38	329	1202	8188	21914	9326	4074	2808575	58	481	1499	559	4456	393	973	49706	1909	669	513	337	638	1042	3447	713	430	264	829	5348	40794	7536	2190	0	49	16665	49	607	168	48	419
C:\Data\2019\BlueHole\BH-7_1-7_Cr_0-95cm\XRF data\L000658.spe	372.19	19.74	6.61	1	0.017487	-0.004388	0.004353	0.097392	201973	22.04	93	397	1348	8378	22625	9541	4096	2790734	95	634	2453	364	4387	473	954	50129	1915	636	496	358	573	901	3843	917	496	297	813	4545	39171	5625	2411	0	0	15635	48	605	160	27	378
C:\Data\2019\BlueHole\BH-7_1-7_Cr_0-95cm\XRF data\L000659.spe	372.49	19.77	6.61	1	0.017487	-0.004388	0.004353	0.097392	203088	22.14	47	403	1227	8171	22339	9344	4146	2810722	17	596	2288	458	4155	548	991	50007	2075	707	650	468	552	890	4005	587	464	251	854	4725	38218	6281	2264	0	213	15039	95	748	280	56	472
C:\Data\2019\BlueHole\BH-7_1-7_Cr_0-95cm\XRF data\L000660.spe	372.79	19.8	6.61	1	0.017487	-0.004388	0.004353	0.097392	202557	21.81	6	381	1183	7818	22426	9499	4026	2803221	51	618	1825	416	4282	471	775	48948	2137	583	516	274	541	925	3392	214	540	155	859	5274	37930	6845	2465	0	505	15776	328	730	329	0	447
C:\Data\2019\BlueHole\BH-7_1-7_Cr_0-95cm\XRF data\L000661.spe	373.09	19.83	6.61	1	0.017487	-0.004388	0.004353	0.097392	203601	21.64	91	386	1294	8181	21618	9632	4094	2819764	27	640	2229	386	4355	514	952	49848	1965	607	569	288	425	935	3609	714	471	274	901	4793	38380	4888	2498	24	37	15185	313	633	172	44	468
C:\Data\2019\BlueHole\BH-7_1-7_Cr_0-95cm\XRF data\L000662.spe	373.39	19.86	6.61	1	0.017487	-0.004388	0.004353	0.097392	203862	21.64	65	415	1215	8792	21719	9269	4155	2824854	0	555	1726	538	4374	481	855	49935	1962	548	458	284	565	926	3413	605	465	264	856	4718	39390	6539	2547	0	81	15630	295	582	201	29	481
C:\Data\2019\BlueHole\BH-7_1-7_Cr_0-95cm\XRF data\L000663.spe	373.69	19.89	6.61	1	0.017487	-0.004388	0.004353	0.097392	202640	21.03	28	366	1187	8152	22570	9183	4024	2801200	26	605	1525	445	4224	587	959	50643	2093	700	550	361	544	954	3878	848	592	290	904	4878	36692	7408	2424	35	92	15858	120	625	175	0	582
C:\Data\2019\BlueHole\BH-7_1-7_Cr_0-95cm\XRF data\L000664.spe	373.99	19.92	6.61	1	0.017487	-0.004388	0.004353	0.097392	202179	23.06	93	496	1218	8185	23107	9384	4222	2792367	0	668	1836	601	4517	442	669	50109	2084	743	647	387	392	908	3527	103	475	201	744	5635	41572	6918	2431	0	526	16162	349	699	288	37	478
C:\Data\2019\BlueHole\BH-7_1-7_Cr_0-95cm\XRF data\L000665.spe	374.29	19.95	6.6	1	0.017487	-0.004388	0.004353	0.097392	202855	21.16	0	364	1250	8271	22945	9377	4052	2804965	30	554	1953	528	4436	476	916	49351	1817	696	523	332	489	898	3557	329	536	178	753	5231	38449	6388	2277	12	281	16217	183	743	315	0	471
C:\Data\2019\BlueHole\BH-7_1-7_Cr_0-95cm\XRF data\L000666.spe	374.59	19.98	6.6	1	0.017487	-0.004388	0.004353	0.097392	203325	22.72	43	401	1132	8365	22331	9468	4099	2813686	6	582	1683	488	4537	468	924	49009	2119	723	663	399	543	958	3813	639	463	326	877	5120	40539	7767	2360	32	219	15670	184	578	203	59	438
C:\Data\2019\BlueHole\BH-7_1-7_Cr_0-95cm\XRF data\L000667.spe	374.89	20.01	6.6	1	0.017487	-0.004388	0.004353	0.097392	204175	21.96	9	469	1224	8785	21890	9246	4229	2829256	112	541	2257	605	4451	452	887	49503	1774	706	484	357	649	1008	3354	313	492	227	937	4955	40174	5545	2330	0	316	15586	208	722	270	51	542
C:\Data\2019\BlueHole\BH-7_1-7_Cr_0-95cm\XRF data\L000668.spe	375.19	20.04	6.6	1	0.017487	-0.004388	0.004353	0.097392	203995	21.31	12	445	1389	7750	21900	9367	4093	2825742	11	595	1908	398	4121	515	776	49980	2016	703	536	378	538	853	3590	630	622	250	801	4985	38754	4474	2503	0	124	15512	336	609	169	0	344
C:\Data\2019\BlueHole\BH-7_1-7_Cr_0-95cm\XRF data\L000669.spe	375.49	20.07	6.6	1	0.017487	-0.004388	0.004353	0.097392	205245	23.69	64	424	1265	8069	21491	9110	4237	2842915	14	498	1567	492	4806	369	864	49302	2124	612	536	384	532	978	3315	505	493	186	846	5255	42516	4498	2413	0	251	15743	337	719	288	61	403
C:\Data\2019\BlueHole\BH-7_1-7_Cr_0-95cm\XRF data\L000670.spe	375.79	20.1	6.6	1	0.017487	-0.004388	0.004353	0.097392	205093	22.55	0	508	1243	7787	21676	9206	4070	2844438	0	531	2330	445	4525	449	834	49593	1990	597	547	340	517	896	3571	558	553	179	803	4747	42474	9196	2285	57	97	15596	102	608	282	0	425
C:\Data\2019\BlueHole\BH-7_1-7_Cr_0-95cm\XRF data\L000671.spe	376.09	20.13	6.6	1	0.017487	-0.004388	0.004353	0.097392	204856	21.19	11	422	1265	8189	21469	9147	3886	2841157	47	621	1761	527	4517	505	827	49793	2000	770	552	347	471	881	3789	122	478	239	880	5279	39509	6234	2456	0	512	15302	340	724	318	23	463
C:\Data\2019\BlueHole\BH-7_1-7_Cr_0-95cm\XRF data\L000672.spe	376.39	20.16	6.6	1	0.017487	-0.004388	0.004353	0.097392	203477	22.63	25	377	1341	8423	21810	9164	4136	2819182	75	623	2229	641	4445	472	1155	48627	1938	718	559	338	626	1005	3574	559	430	224	825	4678	40507	5719	2342	0	72	15169	113	692	254	130	371
C:\Data\2019\BlueHole\BH-7_1-7_Cr_0-95cm\XRF data\L000673.spe	376.69	20.19	6.6	1	0.017487	-0.004388	0.004353	0.097392	203235	21.31	113	423	1381	8175	21964	9272	4061	2812408	34	617	1623	428	4562	474	1072	49262	2238	686	606	415	498	872	3993	464	480	292	819	5407	39561	3512	2282	0	329	15731	204	670	234	72	418
C:\Data\2019\BlueHole\BH-7_1-7_Cr_0-95cm\XRF data\L000674.spe	376.99	20.22	6.6	1	0.017487	-0.004388	0.004353	0.097392	202775	21.53	0	365	1228	6734	22537	9238	3943	2807376	0	517	1581	629	4727	445	830	49213	1770	668	559	288	576	908	3300	0	461	153	849	5794	40230	5138	2451	0	504	15719	365	735	341	11	432
C:\Data\2019\BlueHole\BH-7_1-7_Cr_0-95cm\XRF data\L000675.spe	377.29	20.25	6.6	1	0.017487	-0.004388	0.004353	0.097392	202965	21.28	50	387	1036	6889	22170	9152	3926	2813963	49	670	1772	328	4346	418	893	49409	1826	682	628	419	498	853	4018	742	600	258	868	4788	39854	9262	2321	0	159	14808	156	720	213	11	347
C:\Data\2019\BlueHole\BH-7_1-7_Cr_0-95cm\XRF data\L000676.spe	377.59	20.28	6.6	1	0.017487	-0.004388	0.004353	0.097392	202947	22.75	63	439	1168	7703	22194	9358	4013	2812237	14	604	1676	581	4987	562	941	49612	2206	654	576	338	502	898	3491	0	459	111	822	5372	39955	4401	2362	0	592	15698	192	750	435	0	448
C:\Data\2019\BlueHole\BH-7_1-7_Cr_0-95cm\XRF data\L000677.spe	377.89	20.31	6.6	1	0.017487	-0.004388	0.004353	0.097392	203275	21.22	26	421	1260	7703	21817	9520	4012	2816880	57	611	1693	379	4468	459	964	50197	2069	663	605	346	544	873	4054	462	558	278	848	5126	39050	4449	2427	0	381	15225	76	732	289	0	439
C:\Data\2019\BlueHole\BH-7_1-7_Cr_0-95cm\XRF data\L000678.spe	378.19	20.34	6.6	1	0.017487	-0.004388	0.004353	0.097392	204306	22.49	21	399	1157	7255	21798	9174	3937	2834413	0	588	1938	492	4677	491	767	50290	2165	682	649	446	511	895	3564	529	501	256	814	4865	40764	6807	2467	0	160	15568	278	667	301	16	463
C:\Data\2019\BlueHole\BH-7_1-7_Cr_0-95cm\XRF data\L000679.spe	378.49	20.37	6.6	1	0.017487	-0.004388	0.004353	0.097392	203738	23.21	103	403	1261	8448	22363	9363	4063	2823782	28	594	1004	432	4671	390	908	50217	2021	689	558	364	601	905	3200	888	504	278	886	5073	41812	7018	2388	0	80	16512	104	606	231	31	366
C:\Data\2019\BlueHole\BH-7_1-7_Cr_0-95cm\XRF data\L000680.spe	378.79	20.4	6.6	1	0.017487	-0.004388	0.004353	0.097392	203545	21.7	46	365	1154	8045	22370	9061	3960	2819903	66	684	2529	368	4317	348	955	50654	2078	708	534	378	434	811	3701	1022	477	309	792	4319	39153	10946	2306	0	0	14646	79	505	108	0	433
C:\Data\2019\BlueHole\BH-7_1-7_Cr_0-95cm\XRF data\L000681.spe	379.09	20.43	6.6	1	0.017487	-0.004388	0.004353	0.097392	204133	21.03	65	381	1253	8246	22375	9321	4037	2829550	0	660	2079	421	4197	502	788	51430	1956	683	654	431	432	884	3582	914	545	247	842	4376	37988	6027	2485	0	0	15406	236	683	168	0	520
C:\Data\2019\BlueHole\BH-7_1-7_Cr_0-95cm\XRF data\L000682.spe	379.39	20.46	6.6	1	0.017487	-0.004388	0.004353	0.097392	203626	20.5	0	384	1170	8162	22244	9422	3919	2820370	45	487	1924	519	4538	420	760	50760	2005	570	503	296	587	980	3527	519	505	174	765	4806	37819	5732	2353	0	140	15513	308	708	218	0	421
C:\Data\2019\BlueHole\BH-7_1-7_Cr_0-95cm\XRF data\L000683.spe	379.69	20.49	6.6	1	0.017487	-0.004388	0.004353	0.097392	203830	20.1	126	348	1111	7846	22622	9362	3889	2824968	77	576	2122	352	4493	449	779	50269	2111	698	516	334	572	940	3443	1021	552	336	847	4288	37997	5625	2271	38	0	15392	208	526	147	0	328
C:\Data\2019\BlueHole\BH-7_1-7_Cr_0-95cm\XRF data\L000684.spe	379.99	20.52	6.6	1	0.017487	-0.004388	0.004353	0.097392	204142	21.56	128	393	1107	7296	22502	9227	4056	2830335	55	514	1719	332	4441	425	887	51251	1961	641	566	298	567	960	3515	1057	525	287	743	4339	38852	6122	2370	0	0	15730	134	532	101	0	379
C:\Data\2019\BlueHole\BH-7_1-7_Cr_0-95cm\XRF data\L000685.spe	380.29	20.55	6.6	1	0.017487	-0.004388	0.004353	0.097392	204894	22.68	92	401	1247	6780	21848	8934	4024	2844680	53	572	1829	423	4778	544	682	50732	2200	667	593	369	591	915	3734	607	499	286	916	5050	42336	4580	2357	10	277	15327	336	681	258	64	478
C:\Data\2019\BlueHole\BH-7_1-7_Cr_0-95cm\XRF data\L000686.spe	380.59	20.58	6.6	1	0.017487	-0.004388	0.004353	0.097392	203223	21.56	119	426	1304	7382	22290	9316	4068	2817719	44	578	2095	405	4450	503	682	50314	2018	705	589	338	589	946	3501	586	535	260	967	4734	38747	7391	2473	11	149	15127	382	712	248	73	446
C:\Data\2019\BlueHole\BH-7_1-7_Cr_0-95cm\XRF data\L000687.spe	380.89	20.61	6.6	1	0.017487	-0.004388	0.004353	0.097392	201848	22	63	394	1064	7686	22740	9377	4148	2793275	34	582	2267	374	4510	451	937	51319	1790	695	560	401	511	832	3983	805	534	209	793	4513	38624	8326	2394	0	0	15808	142	692	199	0	465
C:\Data\2019\BlueHole\BH-7_1-7_Cr_0-95cm\XRF data\L000688.spe	381.19	20.64	6.6	1	0.017487	-0.004388	0.004353	0.097392	202056	20.06	66	445	1283	8190	22842	9511	4038	2796205	63	640	2216	443	4212	365	747	50630	1842	656	473	317	551	888	3779	445	490	266	872	4876	34706	5149	2467	0	264	15187	268	537	230	20	411
C:\Data\2019\BlueHole\BH-7_1-7_Cr_0-95cm\XRF data\L000689.spe	381.49	20.67	6.6	1	0.017487	-0.004388	0.004353	0.097392	202958	20.74	0	399	1090	7658	22204	9432	3924	2814237	89	536	1613	434	4562	373	712	51725	1926	581	498	289	588	947	3440	566	530	269	917	5176	38738	4069	2345	0	161	15490	225	710	235	34	436
C:\Data\2019\BlueHole\BH-7_1-7_Cr_0-95cm\XRF data\L000690.spe	381.79	20.7	6.6	1	0.017487	-0.004388	0.004353	0.097392	202404	21.62	65	332	1236	7185	22525	9360	4013	2800876	98	630	2258	448	4146	484	839	52474	2073	763	535	452	589	915	3963	869	471	390	837	4558	38412	6014	2522	0	0	14585	60	587	143	34	475
C:\Data\2019\BlueHole\BH-7_1-7_Cr_0-95cm\XRF data\L000691.spe	382.09	20.73	6.6	1	0.017487	-0.004388	0.004353	0.097392	202786	21.77	33	400	1235	7537	22528	9350	3996	2805028	58	574	1779	588	4403	447	680	51653	2035	636	528	357	540	893	3362	264	541	221	749	5234	37974	2805	2451	96	420	16090	317	651	309	0	504
C:\Data\2019\BlueHole\BH-7_1-7_Cr_0-95cm\XRF data\L000692.spe	382.39	20.76	6.6	1	0.017487	-0.004388	0.004353	0.097392	202047	19.87	33	378	1277	7240	22442	9432	3997	2796267	0	521	2448	429	4231	563	929	50145	1931	670	543	390	521	882	3508	781	543	286	880	4188	37447	6366	2504	0	0	15717	144	624	205	0	422
C:\Data\2019\BlueHole\BH-7_1-7_Cr_0-95cm\XRF data\L000693.spe	382.69	20.79	6.6	1	0.017487	-0.004388	0.004353	0.097392	201099	21.11	35	364	1222	8029	22875	9390	4098	2779760	42	603	1776	320	4383	446	720	50078	1963	636	446	345	568	894	3725	714	529	214	787	4966	38474	6552	2323	0	54	15787	335	654	175	0	458
C:\Data\2019\BlueHole\BH-7_1-7_Cr_0-95cm\XRF data\L000694.spe	382.99	20.82	6.6	1	0.017487	-0.004388	0.004353	0.097392	201247	20.84	62	359	1045	7496	22529	9384	3929	2783022	89	610	2052	400	4282	515	961	50224	2090	647	524	396	557	887	3660	1196	588	274	849	4269	37721	6035	2434	0	0	15083	90	572	150	0	504
C:\Data\2019\BlueHole\BH-7_1-7_Cr_0-95cm\XRF data\L000695.spe	383.29	20.85	6.6	1	0.017487	-0.004388	0.004353	0.097392	201008	21.41	155	497	1185	7881	22835	9523	4055	2778554	8	605	1903	460	4221	411	791	51160	2079	704	596	333	489	920	3735	930	478	271	828	4709	38100	5903	2335	76	0	15290	146	637	143	88	466
C:\Data\2019\BlueHole\BH-7_1-7_Cr_0-95cm\XRF data\L000696.spe	383.59	20.88	6.6	1	0.017487	-0.004388	0.004353	0.097392	200352	21.89	0	541	1162	8790	22411	9332	4143	2765093	100	598	1923	483	4320	492	689	50458	1975	761	522	372	595	914	3760	749	520	269	825	4781	38375	7442	2237	33	89	15442	297	644	203	0	433
C:\Data\2019\BlueHole\BH-7_1-7_Cr_0-95cm\XRF data\L000697.spe	383.89	20.91	6.6	1	0.017487	-0.004388	0.004353	0.097392	202379	22.45	0	421	1148	7691	22337	9384	4155	2799494	0	613	2337	546	4445	336	892	50086	2208	700	543	439	621	880	3289	608	571	235	786	4690	39120	5618	2287	0	11	16234	180	656	239	12	479
C:\Data\2019\BlueHole\BH-7_1-7_Cr_0-95cm\XRF data\L000698.spe	384.19	20.94	6.6	1	0.017487	-0.004388	0.004353	0.097392	202795	23.76	34	405	1366	7408	22287	9321	4202	2805486	0	629	1851	507	4684	438	708	50842	1824	721	558	407	480	946	3850	425	536	178	834	5135	41634	7735	2324	0	334	15216	333	770	327	0	460
C:\Data\2019\BlueHole\BH-7_1-7_Cr_0-95cm\XRF data\L000699.spe	384.49	20.97	6.6	1	0.017487	-0.004388	0.004353	0.097392	202245	20.89	42	442	1460	7389	22784	9403	4041	2793004	0	599	1978	417	4084	485	839	50980	2138	668	589	338	485	1001	3861	854	510	258	844	4520	36680	8820	2436	0	0	15782	263	634	155	0	550
C:\Data\2019\BlueHole\BH-7_1-7_Cr_0-95cm\XRF data\L000700.spe	384.79	21	6.6	1	0.017487	-0.004388	0.004353	0.097392	202432	20.97	43	390	1342	7811	22319	9257	4019	2799774	0	564	1399	462	4305	493	923	49344	1999	668	600	365	599	922	3333	941	556	325	884	4762	37766	7101	2415	105	0	16035	171	583	181	0	530
C:\Data\2019\BlueHole\BH-7_1-7_Cr_0-95cm\XRF data\L000701.spe	385.09	21.03	6.6	1	0.017487	-0.004388	0.004353	0.097392	203856	21.67	59	451	1253	7528	21841	9435	4133	2824448	32	506	1785	373	4469	454	736	49864	2056	600	523	273	553	938	3457	817	556	200	789	4485	38953	9245	2452	0	10	15884	359	671	164	0	337
C:\Data\2019\BlueHole\BH-7_1-7_Cr_0-95cm\XRF data\L000702.spe	385.39	21.06	6.6	1	0.017487	-0.004388	0.004353	0.097392	203100	22.14	114	490	1281	7031	22593	9106	4301	2810385	0	562	2111	527	4440	490	929	50000	2195	617	619	375	524	961	3514	187	428	196	889	5303	38144	5177	2425	79	390	15443	244	708	302	54	457
C:\Data\2019\BlueHole\BH-7_1-7_Cr_0-95cm\XRF data\L000703.spe	385.69	21.09	6.59	1	0.017487	-0.004388	0.004353	0.097392	201864	20.53	5	425	1237	7787	23166	9155	4060	2789889	78	533	1676	520	4152	482	883	49423	2052	571	511	281	453	948	3199	422	565	222	775	5210	36655	7570	2300	30	252	16428	99	610	219	0	414
C:\Data\2019\BlueHole\BH-7_1-7_Cr_0-95cm\XRF data\L000704.spe	385.99	21.12	6.6	1	0.017487	-0.004388	0.004353	0.097392	202646	22.49	55	391	1221	7567	22969	9195	4167	2802497	115	566	1899	437	4407	542	847	50559	2219	634	569	360	563	938	3452	691	589	235	797	4862	40900	5412	2417	37	89	16094	316	623	288	0	436
C:\Data\2019\BlueHole\BH-7_1-7_Cr_0-95cm\XRF data\L000705.spe	386.29	21.15	6.59	1	0.017487	-0.004388	0.004353	0.097392	202504	20.23	50	346	1137	7252	23318	9228	4132	2800739	77	584	1571	295	4429	504	939	49857	2022	632	521	364	503	868	3489	1192	498	239	845	4412	35978	8074	2430	0	0	15792	100	546	78	0	410
C:\Data\2019\BlueHole\BH-7_1-7_Cr_0-95cm\XRF data\L000706.spe	386.59	21.18	6.6	1	0.017487	-0.004388	0.004353	0.097392	202047	21.83	31	396	1220	6984	23060	9202	4222	2790985	0	554	2364	587	4600	574	925	49812	2025	779	657	385	522	1021	3835	187	520	254	846	5407	39226	6384	2393	0	384	14935	285	652	359	41	459
C:\Data\2019\BlueHole\BH-7_1-7_Cr_0-95cm\XRF data\L000707.spe	386.89	21.21	6.6	1	0.017487	-0.004388	0.004353	0.097392	200622	20.3	66	375	1326	7593	23041	9354	4070	2766300	0	594	1678	531	4519	540	800	49697	2093	649	661	323	416	940	3713	519	542	222	781	5303	36777	5519	2424	0	220	16030	359	660	264	0	359
C:\Data\2019\BlueHole\BH-7_1-7_Cr_0-95cm\XRF data\L000708.spe	387.19	21.24	6.6	1	0.017487	-0.004388	0.004353	0.097392	200909	20.71	0	437	1368	7603	23391	9591	4211	2769485	79	540	2011	432	4034	382	877	50195	2158	634	560	386	611	976	3532	709	557	255	789	4772	37499	4388	2292	36	51	15745	233	645	200	0	297
C:\Data\2019\BlueHole\BH-7_1-7_Cr_0-95cm\XRF data\L000709.spe	387.49	21.27	6.6	1	0.017487	-0.004388	0.004353	0.097392	201904	21.46	53	429	1302	6579	22844	9622	4320	2787367	0	665	1732	472	4540	529	985	50391	2031	728	640	367	443	882	3733	508	540	245	891	5230	39099	5880	2409	68	266	15851	242	629	270	0	397
C:\Data\2019\BlueHole\BH-7_1-7_Cr_0-95cm\XRF data\L000710.spe	387.79	21.3	6.6	1	0.017487	-0.004388	0.004353	0.097392	202548	20.9	68	343	1292	6506	22691	9471	4093	2799362	89	694	2054	576	4571	503	1001	50346	2153	682	606	405	424	884	3855	349	459	178	927	5151	38015	7944	2298	155	310	15467	58	731	316	15	442
C:\Data\2019\BlueHole\BH-7_1-7_Cr_0-95cm\XRF data\L000711.spe	388.09	21.33	6.59	1	0.017487	-0.004388	0.004353	0.097392	203847	20.58	17	364	1167	7826	22109	9202	4143	2820841	17	508	2716	371	4333	392	1098	50018	1985	657	524	289	534	1009	3992	744	455	346	838	4339	38173	8487	2441	0	0	14664	148	474	91	0	497
C:\Data\2019\BlueHole\BH-7_1-7_Cr_0-95cm\XRF data\L000712.spe	388.39	21.36	6.59	1	0.017487	-0.004388	0.004353	0.097392	204149	22.01	43	397	1447	7271	21258	9415	4056	2830538	65	526	1834	436	4567	548	887	49739	2080	665	538	358	599	901	3564	493	493	262	943	4873	39363	6590	2483	87	281	15377	249	617	274	59	412
C:\Data\2019\BlueHole\BH-7_1-7_Cr_0-95cm\XRF data\L000713.spe	388.69	21.39	6.59	1	0.017487	-0.004388	0.004353	0.097392	203000	22.17	92	531	1543	8260	20764	9503	4167	2812858	14	502	1861	509	4369	493	986	49360	1883	727	614	439	631	989	3884	365	387	305	894	5084	39327	8723	2331	26	367	15300	130	671	280	160	562
C:\Data\2019\BlueHole\BH-7_1-7_Cr_0-95cm\XRF data\L000714.spe	388.99	21.42	6.59	1	0.017487	-0.004388	0.004353	0.097392	203711	22.5	63	523	1482	7901	20794	9323	4159	2824378	30	587	1568	410	4442	480	735	49682	2083	670	601	352	497	874	3584	968	469	268	800	4521	39815	6489	2474	0	0	15305	251	619	154	0	418
C:\Data\2019\BlueHole\BH-7_1-7_Cr_0-95cm\XRF data\L000715.spe	389.29	21.45	6.59	1	0.017487	-0.004388	0.004353	0.097392	204295	22.48	28	412	1214	7139	21134	9308	4099	2836233	21	613	1935	426	4565	440	899	50669	1964	675	639	377	480	982	3835	828	445	315	912	4450	40454	8883	2379	36	58	14918	17	615	203	65	411
C:\Data\2019\BlueHole\BH-7_1-7_Cr_0-95cm\XRF data\L000716.spe	389.59	21.48	6.59	1	0.017487	-0.004388	0.004353	0.097392	203462	23.53	86	406	1242	7573	20930	9189	4030	2820975	12	608	2330	527	4335	479	869	50479	2062	733	571	372	558	905	3760	438	404	235	926	4821	41456	5066	2510	82	203	15115	73	712	263	106	442
C:\Data\2019\BlueHole\BH-7_1-7_Cr_0-95cm\XRF data\L000717.spe	389.89	21.51	6.59	1	0.017487	-0.004388	0.004353	0.097392	202753	22.89	39	361	1373	7741	21226	9173	3971	2810877	21	511	1777	603	4419	470	819	50598	1732	637	557	321	582	901	3457	0	443	244	781	5694	40029	4347	2283	47	615	15621	324	733	402	38	440
C:\Data\2019\BlueHole\BH-7_1-7_Cr_0-95cm\XRF data\L000718.spe	390.19	21.54	6.59	1	0.017487	-0.004388	0.004353	0.097392	203174	23.39	69	476	1360	7843	21336	9146	4112	2813696	25	620	2064	318	4542	407	807	50508	2150	604	563	306	526	873	3393	1061	519	268	859	4353	40856	7606	2547	42	0	15489	217	554	133	31	500
C:\Data\2019\BlueHole\BH-7_1-7_Cr_0-95cm\XRF data\L000719.spe	390.49	21.57	6.59	1	0.017487	-0.004388	0.004353	0.097392	202237	22.11	85	401	1358	7341	21303	9244	4020	2799157	7	574	1915	497	4422	429	811	49879	2161	724	670	392	505	1030	3734	379	352	210	891	5056	39296	7453	2311	15	391	15848	413	657	373	140	497
C:\Data\2019\BlueHole\BH-7_1-7_Cr_0-95cm\XRF data\L000720.spe	390.79	21.6	6.59	1	0.017487	-0.004388	0.004353	0.097392	201929	23.12	94	427	1394	7442	21798	9340	4022	2798319	94	522	1892	597	4857	443	978	49655	1864	578	515	315	571	920	3469	141	481	162	865	5433	41935	5781	2424	5	526	15964	10	723	277	30	419
C:\Data\2019\BlueHole\BH-7_1-7_Cr_0-95cm\XRF data\L000721.spe	391.09	21.63	6.59	1	0.017487	-0.004388	0.004353	0.097392	204033	22.13	94	290	1223	7428	21095	9436	4010	2831454	89	478	2061	406	4676	405	729	50214	1874	574	438	319	523	973	3725	761	531	197	808	4479	39695	11489	2368	38	0	14943	359	655	178	0	408
C:\Data\2019\BlueHole\BH-7_1-7_Cr_0-95cm\XRF data\L000722.spe	391.39	21.66	6.59	1	0.017487	-0.004388	0.004353	0.097392	203412	22.09	19	372	1272	7451	21582	9323	4038	2820054	41	565	1462	433	5004	399	749	49686	2034	633	511	359	591	957	3614	372	529	217	879	5162	39817	7301	2487	65	427	15610	118	676	321	18	502
C:\Data\2019\BlueHole\BH-7_1-7_Cr_0-95cm\XRF data\L000723.spe	391.69	21.69	6.59	1	0.017487	-0.004388	0.004353	0.097392	202978	20.25	44	417	1240	8368	21742	9256	3925	2815363	0	670	2501	521	4306	481	897	50289	1973	670	687	378	370	838	3947	448	420	301	780	4763	37957	1489	2515	21	108	14654	119	573	222	42	477
C:\Data\2019\BlueHole\BH-7_1-7_Cr_0-95cm\XRF data\L000724.spe	391.99	21.72	6.59	1	0.017487	-0.004388	0.004353	0.097392	203827	22.97	62	411	1268	8145	21335	9266	3924	2828203	5	557	2175	469	4536	481	774	50860	2113	712	595	370	562	952	3868	526	454	269	822	4841	41896	6238	2505	32	168	14938	165	674	182	62	463
C:\Data\2019\BlueHole\BH-7_1-7_Cr_0-95cm\XRF data\L000725.spe	392.29	21.75	6.59	1	0.017487	-0.004388	0.004353	0.097392	202401	21.97	70	416	1214	7223	21579	9258	4062	2804723	123	605	1573	464	4351	459	844	50910	2036	583	465	310	565	924	3529	502	484	168	797	5236	38511	11062	2318	0	236	15422	263	717	265	0	390
C:\Data\2019\BlueHole\BH-7_1-7_Cr_0-95cm\XRF data\L000726.spe	392.59	21.78	6.59	1	0.017487	-0.004388	0.004353	0.097392	202227	21.17	11	395	1246	8036	21840	9617	4023	2800658	0	533	2562	478	4265	366	777	50803	1923	670	620	427	507	959	3401	669	467	366	792	4519	38546	8069	2308	0	0	15634	386	563	125	83	469
C:\Data\2019\BlueHole\BH-7_1-7_Cr_0-95cm\XRF data\L000727.spe	392.89	21.81	6.59	1	0.017487	-0.004388	0.004353	0.097392	202559	22.2	44	349	1233	7184	21657	9696	4048	2807156	54	571	1988	398	4636	510	738	50071	2144	630	488	325	558	858	3319	691	544	211	741	4786	39126	6657	2463	31	0	15397	209	575	148	0	442
C:\Data\2019\BlueHole\BH-7_1-7_Cr_0-95cm\XRF data\L000728.spe	393.19	21.84	6.6	1	0.017487	-0.004388	0.004353	0.097392	203274	21.83	0	410	1243	6919	22051	9279	4121	2819701	79	654	2065	459	4630	398	652	50479	2030	569	559	363	491	885	3736	341	464	259	872	5176	38982	2509	2255	43	340	15029	300	662	290	96	411
C:\Data\2019\BlueHole\BH-7_1-7_Cr_0-95cm\XRF data\L000729.spe	393.49	21.87	6.59	1	0.017487	-0.004388	0.004353	0.097392	201983	21.73	48	384	1311	6887	22526	9665	4023	2795812	0	504	1797	419	4610	398	1016	50066	1857	754	661	420	529	1003	3366	396	560	186	831	5357	38544	6198	2332	31	379	15828	179	728	370	45	462
C:\Data\2019\BlueHole\BH-7_1-7_Cr_0-95cm\XRF data\L000730.spe	393.79	21.9	6.59	1	0.017487	-0.004388	0.004353	0.097392	200002	20.99	94	362	1296	7344	22349	9587	3918	2764971	0	644	1625	448	4273	408	671	49393	2083	559	537	345	494	857	3380	718	538	292	837	4946	36240	3964	2197	0	124	15983	294	569	126	0	348
C:\Data\2019\BlueHole\BH-7_1-7_Cr_0-95cm\XRF data\L000731.spe	394.09	21.93	6.59	1	0.017487	-0.004388	0.004353	0.097392	199469	20.63	86	381	1232	7187	22530	9291	4155	2757148	9	580	1653	396	3747	464	896	48841	1995	720	552	366	546	949	3485	1078	489	307	729	4707	35341	5968	2340	0	0	15977	126	533	64	62	512
C:\Data\2019\BlueHole\BH-7_1-7_Cr_0-95cm\XRF data\L000732.spe	394.39	21.96	6.59	1	0.017487	-0.004388	0.004353	0.097392	199548	21.23	85	408	1227	7330	22284	9329	4016	2759441	122	549	1671	399	4172	449	881	49917	2151	665	494	383	638	887	3698	905	515	270	834	4815	36998	7173	2345	0	0	15538	216	557	158	0	428
C:\Data\2019\BlueHole\BH-7_1-7_Cr_0-95cm\XRF data\L000733.spe	394.69	21.99	6.59	1	0.017487	-0.004388	0.004353	0.097392	200555	21.91	81	402	1284	6867	22285	9727	4142	2774648	15	559	2269	537	4383	444	592	51475	2080	735	576	390	602	939	3549	155	588	245	765	5040	38409	7344	2359	99	434	15492	374	749	347	0	476
C:\Data\2019\BlueHole\BH-7_1-7_Cr_0-95cm\XRF data\L000734.spe	394.99	22.02	6.6	1	0.017487	-0.004388	0.004353	0.097392	200871	21.56	0	446	1253	6853	23145	9388	4108	2778019	48	657	2259	612	4449	453	874	51378	2030	706	549	375	541	912	3352	211	421	213	783	5407	38297	5240	2447	48	309	15706	73	707	321	82	470
C:\Data\2019\BlueHole\BH-7_1-7_Cr_0-95cm\XRF data\L000735.spe	395.29	22.05	6.59	1	0.017487	-0.004388	0.004353	0.097392	202631	22.08	17	416	1439	6631	22690	9317	3932	2806462	283	654	1840	348	4505	424	810	51907	2014	704	586	401	547	821	3586	991	561	259	822	4298	39055	8050	2382	0	0	15901	168	656	202	22	447
C:\Data\2019\BlueHole\BH-7_1-7_Cr_0-95cm\XRF data\L000736.spe	395.59	22.08	6.59	1	0.017487	-0.004388	0.004353	0.097392	202136	22.24	50	374	1190	6865	23251	9323	4104	2798456	192	614	2326	514	4705	368	745	52149	2301	648	639	397	466	851	3403	136	426	183	865	5114	39393	7414	2299	0	347	15496	227	634	376	12	402
C:\Data\2019\BlueHole\BH-7_1-7_Cr_0-95cm\XRF data\L000737.spe	395.89	22.11	6.59	1	0.017487	-0.004388	0.004353	0.097392	202140	22.58	61	453	1003	6488	22726	9549	3920	2798043	83	674	1932	434	4326	485	740	51604	2252	699	577	408	482	851	3629	572	559	265	833	4790	39708	10212	2443	0	204	15735	263	655	226	0	427
C:\Data\2019\BlueHole\BH-7_1-7_Cr_0-95cm\XRF data\L000738.spe	396.19	22.14	6.6	1	0.017487	-0.004388	0.004353	0.097392	200934	20.99	55	405	1202	6930	23795	9414	4069	2775082	0	629	2398	341	4178	422	822	51681	2039	710	545	367	546	993	3753	990	560	336	796	4564	36870	5884	2355	44	0	15174	203	546	110	0	524
C:\Data\2019\BlueHole\BH-7_1-7_Cr_0-95cm\XRF data\L000739.spe	396.49	22.17	6.59	1	0.017487	-0.004388	0.004353	0.097392	201612	22.23	11	453	1255	8015	22697	9735	4011	2787799	0	563	1710	367	4592	476	710	52429	2037	647	575	351	449	826	3517	582	538	218	815	5016	39630	9122	2518	90	269	16078	310	654	256	0	410
C:\Data\2019\BlueHole\BH-7_1-7_Cr_0-95cm\XRF data\L000740.spe	396.79	22.2	6.59	1	0.017487	-0.004388	0.004353	0.097392	202021	22.68	24	377	1185	7762	22704	9323	4059	2795761	110	565	1580	299	4249	392	765	52189	2297	653	564	340	544	981	3767	1009	564	295	884	4745	39351	8867	2282	0	0	15512	212	604	96	0	404
C:\Data\2019\BlueHole\BH-7_1-7_Cr_0-95cm\XRF data\L000741.spe	397.09	22.23	6.59	1	0.017487	-0.004388	0.004353	0.097392	203011	22.01	97	424	1161	7695	22180	9387	4105	2811160	0	608	1784	350	4549	522	695	53049	2038	685	555	345	513	874	3488	769	494	240	743	4731	40021	7757	2530	88	61	15294	166	631	186	0	479
C:\Data\2019\BlueHole\BH-7_1-7_Cr_0-95cm\XRF data\L000742.spe	397.39	22.26	6.59	1	0.017487	-0.004388	0.004353	0.097392	201514	23.47	102	366	1159	6892	23210	9377	4028	2783706	20	475	2083	501	4651	463	782	52347	2349	706	557	352	535	946	3669	507	521	198	867	5039	40961	4336	2371	0	124	15613	387	637	260	0	531
C:\Data\2019\BlueHole\BH-7_1-7_Cr_0-95cm\XRF data\L000743.spe	397.69	22.29	6.59	1	0.017487	-0.004388	0.004353	0.097392	197869	22.21	15	352	1342	8765	23255	9463	3980	2718012	18	615	1753	533	4148	412	790	53610	2175	657	584	454	531	806	3548	206	488	312	748	5768	36614	2794	2383	27	504	16575	470	622	266	31	483
C:\Data\2019\BlueHole\BH-7_1-7_Cr_0-95cm\XRF data\L000744.spe	397.99	22.32	6.59	1	0.017487	-0.004388	0.004353	0.097392	198310	21.43	0	364	1210	8825	23261	9604	4052	2731119	60	529	1915	437	4081	417	755	52521	1969	662	518	454	582	894	3741	656	562	270	727	5156	36191	8216	2395	12	109	15585	311	620	205	0	536
C:\Data\2019\BlueHole\BH-7_1-7_Cr_0-95cm\XRF data\L000745.spe	398.29	22.35	6.59	1	0.017487	-0.004388	0.004353	0.097392	199797	20.18	78	389	1144	7713	22621	9393	3958	2763369	68	602	2091	574	4396	487	837	51448	2024	718	494	409	617	906	3852	0	469	222	741	5894	34829	2789	2332	32	622	15373	209	705	402	77	424
C:\Data\2019\BlueHole\BH-7_1-7_Cr_0-95cm\XRF data\L000746.spe	398.59	22.38	6.59	1	0.017487	-0.004388	0.004353	0.097392	198968	21.63	31	406	1116	7445	22128	9664	4005	2751698	159	597	1879	355	4260	517	857	52215	2180	647	500	444	583	850	3771	909	495	253	790	4510	38801	4971	2241	0	0	15268	177	642	185	0	464
C:\Data\2019\BlueHole\BH-7_1-7_Cr_0-95cm\XRF data\L000747.spe	398.89	22.41	6.59	1	0.017487	-0.004388	0.004353	0.097392	199268	21.32	20	382	1033	7026	22582	9430	4083	2754230	0	596	2003	388	4166	403	773	53813	2178	571	539	342	489	829	3502	516	408	259	802	4813	35970	4072	2427	41	161	15124	104	517	187	68	534
C:\Data\2019\BlueHole\BH-7_1-7_Cr_0-95cm\XRF data\L000748.spe	399.19	22.44	6.59	1	0.017487	-0.004388	0.004353	0.097392	200133	21.84	91	456	1033	6538	23138	9202	3960	2764117	12	474	1778	500	4390	323	929	54038	2208	677	560	309	576	1055	3350	274	454	128	884	5418	38034	4001	2290	166	408	15412	170	825	388	27	474
C:\Data\2019\BlueHole\BH-7_1-7_Cr_0-95cm\XRF data\L000749.spe	399.49	22.47	6.59	1	0.017487	-0.004388	0.004353	0.097392	201503	21.12	53	367	1071	6917	22755	9657	4130	2788243	14	608	1782	635	4460	568	644	52836	2043	627	655	491	500	886	3639	0	562	182	856	5436	37147	9031	2383	0	632	15706	290	793	420	41	398
C:\Data\2019\BlueHole\BH-7_1-7_Cr_0-95cm\XRF data\L000750.spe	399.79	22.5	6.59	1	0.017487	-0.004388	0.004353	0.097392	201299	20.87	39	368	1230	7572	22329	9359	3916	2787717	152	581	1992	412	4308	463	713	51830	2021	650	465	364	601	866	3809	794	471	341	763	4572	37378	7246	2391	37	0	15445	220	587	109	52	452
C:\Data\2019\BlueHole\BH-7_1-7_Cr_0-95cm\XRF data\L000751.spe	400.09	22.53	6.59	1	0.017487	-0.004388	0.004353	0.097392	200098	20.54	131	496	1207	7686	22594	9295	4092	2766475	111	525	2140	520	4223	540	741	51523	2167	654	464	341	581	899	3583	555	542	256	736	4879	36819	8565	2397	0	199	15336	294	658	284	0	487
C:\Data\2019\BlueHole\BH-7_1-7_Cr_0-95cm\XRF data\L000752.spe	400.39	22.56	6.59	1	0.017487	-0.004388	0.004353	0.097392	200797	21.26	100	386	1148	7470	23005	9066	4094	2777472	0	697	2115	431	3930	460	921	51106	2173	723	639	409	565	965	3792	935	485	246	753	4405	37249	6258	2501	38	0	15100	192	711	184	64	411
C:\Data\2019\BlueHole\BH-7_1-7_Cr_0-95cm\XRF data\L000753.spe	400.69	22.59	6.59	1	0.017487	-0.004388	0.004353	0.097392	200446	21.95	14	376	1173	6621	22841	9543	4175	2771778	0	636	1884	638	4429	447	811	52498	1965	777	678	436	539	874	2969	0	492	223	836	5268	38580	4146	2473	88	761	16015	333	741	442	62	533
C:\Data\2019\BlueHole\BH-7_1-7_Cr_0-95cm\XRF data\L000754.spe	400.99	22.62	6.59	1	0.017487	-0.004388	0.004353	0.097392	200854	22.26	21	401	1201	7531	22856	9391	4116	2776711	0	568	2253	502	4358	390	587	52710	1987	686	624	340	526	922	3641	515	482	241	817	4687	38414	6761	2505	31	144	15169	372	630	278	4	451
C:\Data\2019\BlueHole\BH-7_1-7_Cr_0-95cm\XRF data\L000755.spe	401.29	22.65	6.59	1	0.017487	-0.004388	0.004353	0.097392	199850	20.98	32	332	1278	7447	23512	9145	4104	2758980	75	532	2200	612	4236	449	882	51850	2136	601	471	408	602	883	3522	0	451	174	783	5544	36196	5414	2238	28	489	15482	170	750	349	18	425
C:\Data\2019\BlueHole\BH-7_1-7_Cr_0-95cm\XRF data\L000756.spe	401.59	22.68	6.59	1	0.017487	-0.004388	0.004353	0.097392	199592	21.76	47	413	1256	6462	23660	9455	4097	2756832	0	641	2392	701	4352	465	929	51239	2240	740	731	366	509	948	3595	0	538	214	762	5873	37866	5913	2319	0	793	15338	31	731	417	56	537
C:\Data\2019\BlueHole\BH-7_1-7_Cr_0-95cm\XRF data\L000757.spe	401.89	22.71	6.59	1	0.017487	-0.004388	0.004353	0.097392	200444	21.27	43	451	1330	6308	23206	9255	4108	2767708	65	547	1349	473	4136	447	840	52583	2005	752	559	416	553	883	3388	338	568	255	798	5525	36726	6197	2424	74	439	16523	96	715	278	34	454
C:\Data\2019\BlueHole\BH-7_1-7_Cr_0-95cm\XRF data\L000758.spe	402.19	22.74	6.59	1	0.017487	-0.004388	0.004353	0.097392	200534	21.38	114	444	1229	6879	23434	9437	4170	2770091	0	569	1921	523	4431	452	830	52166	1962	692	616	416	518	942	3705	104	540	157	829	5711	38621	8012	2304	0	505	15587	284	772	414	41	431
C:\Data\2019\BlueHole\BH-7_1-7_Cr_0-95cm\XRF data\L000759.spe	402.49	22.77	6.59	1	0.017487	-0.004388	0.004353	0.097392	201124	21.47	103	410	1332	6164	23032	9368	4010	2781213	0	608	2113	378	4498	491	1001	52188	1944	669	608	367	480	905	3751	814	641	217	849	4586	38841	5922	2351	0	0	15480	42	667	193	0	420
C:\Data\2019\BlueHole\BH-7_1-7_Cr_0-95cm\XRF data\L000760.spe	402.79	22.8	6.59	1	0.017487	-0.004388	0.004353	0.097392	201881	21.63	0	434	1222	5858	23268	9545	4122	2792339	0	648	1728	632	4522	443	820	51590	2184	556	674	374	385	790	3081	222	555	233	834	5382	39810	5577	2526	0	381	16258	56	589	295	0	422
C:\Data\2019\BlueHole\BH-7_1-7_Cr_0-95cm\XRF data\L000761.spe	403.09	22.83	6.59	1	0.017487	-0.004388	0.004353	0.097392	202069	21.62	62	442	1244	6126	22947	9397	4082	2798672	68	570	1974	474	4542	460	664	51972	2017	569	535	330	566	933	3712	485	546	208	815	5138	39694	4088	2290	9	186	15471	364	661	280	0	354
C:\Data\2019\BlueHole\BH-7_1-7_Cr_0-95cm\XRF data\L000762.spe	403.39	22.86	6.59	1	0.017487	-0.004388	0.004353	0.097392	200345	19.83	74	365	1090	6099	22239	9188	4043	2771501	0	561	2222	411	4473	421	829	51357	1972	653	659	341	505	915	3760	501	478	232	899	5134	37268	2583	2415	0	168	15159	346	633	255	49	441
C:\Data\2019\BlueHole\BH-7_1-7_Cr_0-95cm\XRF data\L000763.spe	403.69	22.89	6.59	1	0.017487	-0.004388	0.004353	0.097392	197749	19.31	0	303	884	6998	22697	9325	4147	2727618	173	549	2178	215	4135	478	688	50365	1917	687	421	360	685	934	3655	1326	546	345	751	4091	34874	4145	2479	63	0	15667	369	489	0	0	388
C:\Data\2019\BlueHole\BH-7_1-7_Cr_0-95cm\XRF data\L000764.spe	403.99	22.92	6.59	1	0.017487	-0.004388	0.004353	0.097392	199585	19.54	45	290	964	6797	23311	9023	4108	2755183	11	528	1816	396	4100	460	882	52900	2157	706	582	390	631	970	3212	965	504	301	885	4903	36410	7170	2418	0	0	15694	279	605	165	16	463
C:\Data\2019\BlueHole\BH-7_1-7_Cr_0-95cm\XRF data\L000765.spe	404.29	22.95	6.58	1	0.017487	-0.004388	0.004353	0.097392	201480	20.69	48	288	1092	6142	23445	9207	4110	2784631	134	597	1790	469	4621	455	680	52787	2045	656	371	344	642	887	3490	243	531	232	859	5154	38714	2234	2473	106	437	15718	291	656	288	0	464
C:\Data\2019\BlueHole\BH-7_1-7_Cr_0-95cm\XRF data\L000766.spe	404.59	22.98	6.58	1	0.017487	-0.004388	0.004353	0.097392	202161	19.62	38	353	1141	6237	23408	9353	4101	2798105	103	519	1922	522	4238	520	793	51108	2094	567	555	313	614	936	3744	154	519	260	805	5405	36189	8707	2360	63	500	15720	199	634	297	49	570
C:\Data\2019\BlueHole\BH-7_1-7_Cr_0-95cm\XRF data\L000767.spe	404.89	23.01	6.59	1	0.017487	-0.004388	0.004353	0.097392	202493	21.74	74	421	1198	6729	23070	9212	4046	2805484	0	615	1716	397	4653	453	802	50649	1977	715	652	448	536	892	4086	422	563	229	798	5344	41179	6224	2389	0	428	15582	277	772	320	15	453
C:\Data\2019\BlueHole\BH-7_1-7_Cr_0-95cm\XRF data\L000768.spe	405.19	23.04	6.59	1	0.017487	-0.004388	0.004353	0.097392	201875	20.43	58	317	1328	7141	22875	9334	4090	2791148	88	562	2753	318	4129	396	794	50483	1969	735	570	365	505	917	4159	1080	522	338	815	4037	35178	5237	2519	37	0	14806	180	555	157	0	446
C:\Data\2019\BlueHole\BH-7_1-7_Cr_0-95cm\XRF data\L000769.spe	405.49	23.07	6.59	1	0.017487	-0.004388	0.004353	0.097392	200779	21.75	91	456	1213	7176	23696	9513	4110	2771829	103	550	1723	407	4244	397	813	51850	2069	710	487	366	621	948	3331	762	594	310	841	4701	37839	10054	2443	13	59	15830	170	629	185	0	460
C:\Data\2019\BlueHole\BH-7_1-7_Cr_0-95cm\XRF data\L000770.spe	405.79	23.1	6.58	1	0.017487	-0.004388	0.004353	0.097392	201711	21.96	119	384	1147	6567	23426	9375	4019	2788030	0	640	2184	460	4573	434	821	53120	2009	687	713	492	501	861	3676	619	542	234	803	4999	39497	5282	2384	0	139	15425	166	719	308	59	459
C:\Data\2019\BlueHole\BH-7_1-7_Cr_0-95cm\XRF data\L000771.spe	406.09	23.13	6.58	1	0.017487	-0.004388	0.004353	0.097392	202136	21.36	32	425	1274	6008	23175	9210	3913	2798868	110	495	1645	374	4415	402	836	51192	1895	626	543	378	666	980	3735	999	493	246	834	4674	38440	4691	2414	120	0	15670	300	582	182	0	451
C:\Data\2019\BlueHole\BH-7_1-7_Cr_0-95cm\XRF data\L000772.spe	406.39	23.16	6.58	1	0.017487	-0.004388	0.004353	0.097392	201422	21.82	92	434	1135	6100	22883	9363	3980	2791095	91	568	2152	479	4335	508	919	50348	1962	630	518	353	560	922	3603	354	506	257	829	5020	39477	3996	2369	9	262	15068	139	704	209	0	420
C:\Data\2019\BlueHole\BH-7_1-7_Cr_0-95cm\XRF data\L000773.spe	406.69	23.19	6.58	1	0.017487	-0.004388	0.004353	0.097392	199604	22	70	491	1154	6195	23691	9548	4147	2756433	0	530	2420	461	4531	412	734	52981	1932	630	538	382	546	919	3724	486	508	230	733	4901	39452	7734	2448	106	112	15051	255	650	186	0	419
C:\Data\2019\BlueHole\BH-7_1-7_Cr_0-95cm\XRF data\L000774.spe	406.99	23.22	6.58	1	0.017487	-0.004388	0.004353	0.097392	198115	20.44	0	376	927	6111	24225	9434	4104	2729737	52	593	1797	446	4059	390	845	53013	1800	523	466	271	549	1007	3440	826	489	187	765	4703	37039	2318	2294	33	0	16004	190	609	207	0	451
C:\Data\2019\BlueHole\BH-7_1-7_Cr_0-95cm\XRF data\L000775.spe	407.29	23.25	6.58	1	0.017487	-0.004388	0.004353	0.097392	197320	20.81	56	348	1051	5895	24423	9514	4289	2714958	204	562	2295	679	4351	378	862	53281	2123	696	423	421	636	962	3436	0	509	231	819	5707	35592	6278	2234	16	532	15728	65	783	425	0	485
C:\Data\2019\BlueHole\BH-7_1-7_Cr_0-95cm\XRF data\L000776.spe	407.59	23.28	6.58	1	0.017487	-0.004388	0.004353	0.097392	198543	19.49	75	439	1065	5880	24284	9299	4102	2736232	0	577	2594	507	3815	457	882	51419	2003	617	630	298	508	936	3337	567	565	317	820	5011	31979	8444	2218	0	16	15340	295	521	183	0	362
C:\Data\2019\BlueHole\BH-7_1-7_Cr_0-95cm\XRF data\L000777.spe	407.89	23.31	6.58	1	0.017487	-0.004388	0.004353	0.097392	200301	20.45	47	444	1101	6097	23810	9312	3960	2765062	0	537	2596	444	4316	456	877	53060	2024	588	581	296	517	896	3493	678	532	176	771	4515	36264	3145	2393	101	0	15363	269	630	238	0	566
C:\Data\2019\BlueHole\BH-7_1-7_Cr_0-95cm\XRF data\L000778.spe	408.19	23.34	6.58	1	0.017487	-0.004388	0.004353	0.097392	200958	21.67	31	426	1191	6026	23195	9515	4102	2777740	67	563	2606	466	4303	407	941	52864	2072	733	490	354	510	943	3703	536	484	309	885	4410	37115	7244	2265	23	0	15221	0	577	132	0	360
C:\Data\2019\BlueHole\BH-7_1-7_Cr_0-95cm\XRF data\L000779.spe	408.49	23.37	6.59	1	0.017487	-0.004388	0.004353	0.097392	200884	20.3	56	400	1199	6157	22677	9447	4012	2781648	25	547	1577	499	4080	525	767	50600	2007	594	582	323	558	810	3303	545	499	240	738	5216	36008	8192	2192	0	171	15727	284	632	248	0	530
C:\Data\2019\BlueHole\BH-7_1-7_Cr_0-95cm\XRF data\L000780.spe	408.79	23.4	6.59	1	0.017487	-0.004388	0.004353	0.097392	201368	21.3	90	374	1022	6670	22264	9314	4001	2787999	96	490	1506	450	4401	490	721	51977	2229	627	494	300	601	982	3249	778	515	245	812	4912	37718	5098	2316	0	19	16100	447	613	204	0	431
C:\Data\2019\BlueHole\BH-7_1-7_Cr_0-95cm\XRF data\L000781.spe	409.09	23.43	6.58	1	0.017487	-0.004388	0.004353	0.097392	200675	21.78	112	318	1031	6347	22344	9415	4009	2780395	11	567	1475	477	4327	526	714	51061	2042	702	551	373	549	903	3438	385	531	198	767	5378	39616	4370	2362	37	327	15676	397	751	297	0	521
C:\Data\2019\BlueHole\BH-7_1-7_Cr_0-95cm\XRF data\L000782.spe	409.39	23.46	6.58	1	0.017487	-0.004388	0.004353	0.097392	200282	21.13	40	371	1248	6551	22523	9593	3978	2772544	0	618	2132	468	4631	374	733	52379	2157	609	569	358	500	838	3489	536	447	220	852	4787	38252	5187	2452	48	114	15129	259	633	201	0	458
C:\Data\2019\BlueHole\BH-7_1-7_Cr_0-95cm\XRF data\L000783.spe	409.69	23.49	6.59	1	0.017487	-0.004388	0.004353	0.097392	198124	21.33	80	526	1117	5652	23172	9459	3955	2731452	12	622	2527	345	4238	445	863	54643	2137	689	556	451	568	881	3741	811	518	356	830	4520	35578	2994	2445	0	0	14822	183	568	141	38	485
C:\Data\2019\BlueHole\BH-7_1-7_Cr_0-95cm\XRF data\L000784.spe	409.99	23.52	6.58	1	0.017487	-0.004388	0.004353	0.097392	197264	20.65	19	373	1167	6454	23857	9540	4015	2716103	73	585	2269	459	3992	481	797	53545	2159	674	496	403	511	851	3506	353	556	321	780	5184	36265	4368	2380	16	292	15460	173	585	164	0	525
C:\Data\2019\BlueHole\BH-7_1-7_Cr_0-95cm\XRF data\L000785.spe	410.29	23.55	6.58	1	0.017487	-0.004388	0.004353	0.097392	197315	20.62	104	374	1148	6152	23356	9674	4025	2716596	60	549	1941	329	4108	421	901	54287	2390	612	535	351	511	927	3536	659	523	210	814	4889	34493	6070	2361	86	101	15399	188	585	204	0	539
C:\Data\2019\BlueHole\BH-7_1-7_Cr_0-95cm\XRF data\L000786.spe	410.59	23.58	6.59	1	0.017487	-0.004388	0.004353	0.097392	197269	20.19	56	380	1121	6260	23828	9499	4009	2716073	0	568	1866	546	4024	396	883	51809	2076	506	559	226	530	967	2950	788	479	226	792	4785	35635	4396	2420	45	0	16096	103	610	163	24	460
C:\Data\2019\BlueHole\BH-7_1-7_Cr_0-95cm\XRF data\L000787.spe	410.89	23.61	6.59	1	0.017487	-0.004388	0.004353	0.097392	196903	21.03	70	380	1116	7155	23875	10016	4038	2708052	40	629	1681	474	4230	466	721	53049	1858	631	459	318	610	975	3407	433	527	214	726	5358	36443	2437	2373	0	305	15832	292	593	233	0	425
C:\Data\2019\BlueHole\BH-7_1-7_Cr_0-95cm\XRF data\L000788.spe	411.19	23.64	6.58	1	0.017487	-0.004388	0.004353	0.097392	197723	20.58	0	351	1105	6857	22975	9568	4078	2723131	58	631	1427	437	4261	506	936	52700	1980	728	556	412	569	831	3552	506	584	221	781	5518	36159	3166	2359	57	313	15695	214	594	225	0	520
C:\Data\2019\BlueHole\BH-7_1-7_Cr_0-95cm\XRF data\L000789.spe	411.49	23.67	6.58	1	0.017487	-0.004388	0.004353	0.097392	195051	20.59	80	461	1104	6511	23373	9751	4292	2684445	0	608	2066	373	4090	410	941	51788	2173	587	560	325	505	898	3652	988	532	203	695	4921	34796	10027	2218	0	0	14790	406	626	110	0	506
C:\Data\2019\BlueHole\BH-7_1-7_Cr_0-95cm\XRF data\L000790.spe	411.79	23.7	6.58	1	0.017487	-0.004388	0.004353	0.097392	192256	20.3	94	380	1012	6651	23932	9759	3961	2640903	0	552	1876	626	4112	461	859	52098	2152	650	600	363	518	911	3228	0	464	179	665	5665	33523	5337	2291	43	581	15743	387	740	316	42	490
C:\Data\2019\BlueHole\BH-7_1-7_Cr_0-95cm\XRF data\L000791.spe	412.09	23.73	6.59	1	0.017487	-0.004388	0.004353	0.097392	194856	20.6	21	348	1058	6142	23666	9748	4117	2683859	0	547	2467	363	3626	425	738	51912	2347	532	530	365	520	819	3521	251	539	227	645	5147	32965	7506	2412	23	236	15245	221	589	243	6	485
C:\Data\2019\BlueHole\BH-7_1-7_Cr_0-95cm\XRF data\L000792.spe	412.39	23.76	6.59	1	0.017487	-0.004388	0.004353	0.097392	196179	22.27	0	439	1073	5926	23143	9608	3999	2706502	0	585	2620	359	3919	565	817	54118	2357	688	605	387	502	849	3265	920	559	213	761	4332	36099	5594	2326	18	0	14852	323	622	206	0	529
C:\Data\2019\BlueHole\BH-7_1-7_Cr_0-95cm\XRF data\L000793.spe	412.69	23.79	6.58	1	0.017487	-0.004388	0.004353	0.097392	193966	20.59	0	445	996	6464	23310	9845	3898	2668930	115	590	2434	435	3860	443	703	53161	2094	666	472	350	596	911	3040	655	588	199	721	4607	34044	7801	2269	61	11	15475	374	723	206	0	539
C:\Data\2019\BlueHole\BH-7_1-7_Cr_0-95cm\XRF data\L000794.spe	412.99	23.82	6.58	1	0.017487	-0.004388	0.004353	0.097392	192786	23.03	126	361	1063	6609	23920	9599	4007	2652597	25	549	1890	505	4354	414	771	52684	2186	674	509	423	624	966	3218	0	513	152	752	5725	36455	5847	2117	0	568	15354	149	735	384	34	402
C:\Data\2019\BlueHole\BH-7_1-7_Cr_0-95cm\XRF data\L000795.spe	413.29	23.85	6.58	1	0.017487	-0.004388	0.004353	0.097392	193252	22.03	15	459	986	6643	23365	9687	3819	2662994	0	490	1510	315	3839	367	769	52762	2187	564	584	321	602	924	3148	1009	522	233	722	4974	34782	5902	2345	14	0	15482	100	544	126	0	448
C:\Data\2019\BlueHole\BH-7_1-7_Cr_0-95cm\XRF data\L000796.spe	413.59	23.88	6.58	1	0.017487	-0.004388	0.004353	0.097392	192057	21.04	30	363	976	6253	23529	9930	4110	2642699	63	526	1478	379	3940	405	600	52617	2115	731	503	378	622	990	3329	391	467	217	700	5474	35172	3861	2153	22	265	15533	207	626	277	39	467
C:\Data\2019\BlueHole\BH-7_1-7_Cr_0-95cm\XRF data\L000797.spe	413.89	23.91	6.58	1	0.017487	-0.004388	0.004353	0.097392	192619	21.54	0	342	1137	5718	23115	9740	4023	2649297	92	577	2317	402	3768	352	712	53601	2283	622	509	444	555	835	3394	520	539	298	820	4921	33289	4779	2183	42	150	14816	267	575	176	0	322
C:\Data\2019\BlueHole\BH-7_1-7_Cr_0-95cm\XRF data\L000798.spe	414.19	23.94	6.59	1	0.017487	-0.004388	0.004353	0.097392	191479	21.28	110	382	1141	5549	23549	9986	4101	2629144	9	500	2120	380	3955	349	713	52298	2184	572	563	343	616	978	3423	345	454	207	748	5277	33388	5350	2082	114	264	15106	334	609	287	0	432
C:\Data\2019\BlueHole\BH-7_1-7_Cr_0-95cm\XRF data\L000799.spe	414.49	23.97	6.59	1	0.017487	-0.004388	0.004353	0.097392	192429	21.08	66	375	1075	5610	25056	9796	4101	2638291	120	586	2498	358	3636	543	866	52788	2231	675	494	436	618	904	3592	486	488	304	866	5086	32689	5632	2270	30	211	15137	332	622	226	53	493
C:\Data\2019\BlueHole\BH-7_1-7_Cr_0-95cm\XRF data\L000800.spe	414.79	24	6.59	1	0.017487	-0.004388	0.004353	0.097392	194326	22.23	0	375	1073	5570	24871	10008	3974	2670312	70	627	2158	79	3891	403	760	53130	2348	553	560	358	517	906	3772	1160	552	391	715	4320	35642	5997	2452	65	0	14996	272	458	43	0	433
C:\Data\2019\BlueHole\BH-7_1-7_Cr_0-95cm\XRF data\L000801.spe	415.09	24.03	6.59	1	0.017487	-0.004388	0.004353	0.097392	194736	22.94	38	410	1098	4528	24487	9989	3947	2677681	75	606	1850	496	3969	415	868	53856	2262	670	512	424	543	861	2949	241	542	248	715	5514	36837	6239	2395	58	336	16120	164	704	284	0	499
C:\Data\2019\BlueHole\BH-7_1-7_Cr_0-95cm\XRF data\L000802.spe	415.39	24.06	6.58	1	0.017487	-0.004388	0.004353	0.097392	196327	23.14	76	477	1214	5171	25127	9952	4082	2697971	83	481	2695	322	4302	436	821	54394	2086	623	458	230	557	960	3328	894	593	274	686	4411	37192	7575	2365	90	0	15332	60	490	173	0	389
C:\Data\2019\BlueHole\BH-7_1-7_Cr_0-95cm\XRF data\L000803.spe	415.69	24.09	6.58	1	0.017487	-0.004388	0.004353	0.097392	198403	22.44	117	410	1135	5367	23386	9933	4109	2732918	0	657	1669	435	4185	479	756	55473	2303	771	678	449	540	806	3315	895	576	250	887	4731	37454	9426	2307	65	76	15858	176	720	243	53	572
C:\Data\2019\BlueHole\BH-7_1-7_Cr_0-95cm\XRF data\L000804.spe	415.99	24.12	6.58	1	0.017487	-0.004388	0.004353	0.097392	200642	22.88	22	372	1256	5257	23324	9852	4153	2770007	85	520	2066	468	4213	502	814	53462	2072	596	499	329	646	968	3663	506	469	267	813	5159	39571	7605	2317	35	179	15331	86	671	219	6	480
C:\Data\2019\BlueHole\BH-7_1-7_Cr_0-95cm\XRF data\L000805.spe	416.29	24.15	6.58	1	0.017487	-0.004388	0.004353	0.097392	203711	23.38	87	457	1298	5214	22322	9881	3952	2819231	44	627	2093	440	4594	438	683	52396	2109	661	527	350	523	875	3280	698	511	228	903	4677	40986	3800	2382	0	0	15778	199	686	235	45	429
C:\Data\2019\BlueHole\BH-7_1-7_Cr_0-95cm\XRF data\L000806.spe	416.59	24.18	6.58	1	0.017487	-0.004388	0.004353	0.097392	204032	22.33	123	397	1420	6031	22064	9788	4196	2823236	79	588	1770	440	4365	427	664	51328	1972	643	554	380	581	915	3608	790	520	246	822	4970	38780	9489	2384	0	21	15753	315	688	183	8	407
C:\Data\2019\BlueHole\BH-7_1-7_Cr_0-95cm\XRF data\L000807.spe	416.89	24.21	6.58	1	0.017487	-0.004388	0.004353	0.097392	204515	22.18	48	392	1653	5260	21440	9840	4261	2832838	79	678	2415	473	4432	478	966	50551	1953	605	599	471	508	857	3928	546	462	291	1012	4891	39522	3750	2308	0	156	15350	112	697	236	73	655
C:\Data\2019\BlueHole\BH-7_1-7_Cr_0-95cm\XRF data\L000808.spe	417.19	24.24	6.58	1	0.017487	-0.004388	0.004353	0.097392	204611	21.66	111	367	1543	6202	21649	9573	4181	2834687	57	558	1954	531	4498	577	941	49631	1813	652	564	352	561	876	3650	469	445	244	824	5267	37995	5452	2481	44	236	15915	236	711	243	25	466
C:\Data\2019\BlueHole\BH-7_1-7_Cr_0-95cm\XRF data\L000809.spe	417.49	24.27	6.57	1	0.017487	-0.004388	0.004353	0.097392	204941	23.03	20	423	1478	6672	22210	9714	4170	2836274	36	651	1680	613	4671	540	962	49351	1931	671	568	416	629	950	3927	152	513	194	893	5427	41167	6131	2389	0	528	16048	197	816	433	26	494
C:\Data\2019\BlueHole\BH-7_1-7_Cr_0-95cm\XRF data\L000810.spe	417.79	24.3	6.57	1	0.017487	-0.004388	0.004353	0.097392	205462	20.87	73	334	1273	5838	21693	9841	4189	2849045	127	616	1910	442	4441	458	769	49170	1840	604	446	372	579	862	3360	1096	575	286	894	4262	38369	8639	2607	134	0	15882	248	594	131	0	551
C:\Data\2019\BlueHole\BH-7_1-7_Cr_0-95cm\XRF data\L000811.spe	418.09	24.33	6.57	1	0.017487	-0.004388	0.004353	0.097392	205219	21.38	34	417	1358	5547	21524	9786	4170	2846665	0	604	1600	365	4367	485	1037	49037	2069	640	662	399	514	883	3526	451	536	233	876	5172	39803	9259	2422	23	408	15792	210	638	279	20	404
C:\Data\2019\BlueHole\BH-7_1-7_Cr_0-95cm\XRF data\L000812.spe	418.39	24.36	6.57	1	0.017487	-0.004388	0.004353	0.097392	206095	23.25	26	399	1436	5341	20917	9662	4075	2860723	0	593	2074	515	4993	486	753	49369	2098	608	635	343	491	915	3386	694	595	296	925	4435	43870	7944	2497	0	8	15963	220	640	203	0	437
C:\Data\2019\BlueHole\BH-7_1-7_Cr_0-95cm\XRF data\L000813.spe	418.69	24.39	6.57	1	0.017487	-0.004388	0.004353	0.097392	205074	21.04	48	335	1681	6031	21590	9793	4192	2840459	131	559	2216	580	4526	547	913	48541	2015	616	504	390	606	1012	3544	458	533	184	856	4858	39220	9569	2329	0	195	15452	142	690	272	45	406
C:\Data\2019\BlueHole\BH-7_1-7_Cr_0-95cm\XRF data\L000814.spe	418.99	24.42	6.57	1	0.017487	-0.004388	0.004353	0.097392	202801	20.9	45	432	1279	6185	21948	9412	4473	2802076	89	572	2013	801	4587	474	964	47223	1839	602	522	285	598	997	3276	339	582	176	833	5283	36786	5710	2278	0	291	15722	15	740	289	0	498
C:\Data\2019\BlueHole\BH-7_1-7_Cr_0-95cm\XRF data\L000815.spe	419.29	24.45	6.56	1	0.017487	-0.004388	0.004353	0.097392	202756	21.29	110	410	1445	6304	22300	9579	4146	2800643	64	587	1828	717	4393	426	917	48119	2001	684	535	360	477	897	3443	517	509	266	801	4995	37731	6684	2485	58	204	16337	368	617	257	0	402
C:\Data\2019\BlueHole\BH-7_1-7_Cr_0-95cm\XRF data\L000816.spe	419.59	24.48	6.56	1	0.017487	-0.004388	0.004353	0.097392	204025	20.48	10	379	1216	6584	21916	9559	4293	2823864	8	543	2381	641	4403	479	973	48128	1917	734	578	333	566	1064	3626	836	551	256	901	4776	37199	5027	2401	18	0	15644	291	731	181	0	483
C:\Data\2019\BlueHole\BH-7_1-7_Cr_0-95cm\XRF data\L000817.spe	419.89	24.51	6.56	1	0.017487	-0.004388	0.004353	0.097392	205300	22.4	93	503	1322	5914	21554	9450	4172	2845430	139	617	3086	553	4728	452	984	48954	2064	750	506	316	581	914	3684	700	588	284	854	4202	41288	9115	2446	25	15	14788	146	610	281	0	432
C:\Data\2019\BlueHole\BH-7_1-7_Cr_0-95cm\XRF data\L000818.spe	420.19	24.54	6.56	1	0.017487	-0.004388	0.004353	0.097392	206136	21.61	18	371	1279	5836	21542	9490	4145	2860699	12	478	1890	536	4223	487	1008	49637	2045	644	642	334	431	1023	3608	1028	548	249	897	4121	39571	7999	2411	0	0	15601	43	621	124	0	382
C:\Data\2019\BlueHole\BH-7_1-7_Cr_0-95cm\XRF data\L000819.spe	420.49	24.57	6.55	1	0.017487	-0.004388	0.004353	0.097392	205189	23.27	59	295	1336	5896	21533	9289	4067	2843914	57	569	2181	598	4639	442	920	49293	1968	679	499	368	565	901	3462	952	525	278	762	4535	41767	7235	2435	0	0	15425	233	670	131	0	475
C:\Data\2019\BlueHole\BH-7_1-7_Cr_0-95cm\XRF data\L000820.spe	420.79	24.6	6.55	1	0.017487	-0.004388	0.004353	0.097392	203164	20.88	94	417	1453	6216	22301	9576	4225	2810488	119	580	1995	665	4272	516	842	47509	1924	747	571	426	557	858	3470	446	603	311	823	5256	38151	6122	2413	0	371	15798	290	576	290	0	396
C:\Data\2019\BlueHole\BH-7_1-7_Cr_0-95cm\XRF data\L000821.spe	421.09	24.63	6.55	1	0.017487	-0.004388	0.004353	0.097392	201893	20.96	90	341	1280	6470	22321	9282	4316	2792212	0	684	1977	634	4410	524	833	47023	1933	641	655	341	451	858	3808	774	535	280	783	4694	38278	4531	2579	40	12	15477	395	696	162	50	428
C:\Data\2019\BlueHole\BH-7_1-7_Cr_0-95cm\XRF data\L000822.spe	421.39	24.66	6.55	1	0.017487	-0.004388	0.004353	0.097392	203465	22.35	46	344	1308	5473	22330	9568	4325	2822181	66	680	2279	769	4767	583	939	48257	1893	666	583	414	469	829	3735	0	460	211	845	5609	41454	4534	2529	8	708	15471	255	756	400	106	497
C:\Data\2019\BlueHole\BH-7_1-7_Cr_0-95cm\XRF data\L000823.spe	421.69	24.69	6.55	1	0.017487	-0.004388	0.004353	0.097392	205546	22.73	29	369	1156	4420	21837	9649	4113	2858220	49	648	2430	465	4627	452	696	49286	2170	739	582	384	504	876	3833	920	505	278	950	4067	41168	6104	2444	0	0	14739	276	666	215	0	396
C:\Data\2019\BlueHole\BH-7_1-7_Cr_0-95cm\XRF data\L000824.spe	421.99	24.72	6.55	1	0.017487	-0.004388	0.004353	0.097392	206017	23.72	66	347	1195	4757	21998	9508	3953	2860735	52	674	1556	461	4769	499	748	51354	2024	717	554	315	476	873	3828	234	534	212	877	5347	42189	11345	2420	0	509	15458	324	775	268	18	488
C:\Data\2019\BlueHole\BH-7_1-7_Cr_0-95cm\XRF data\L000825.spe	422.29	24.75	6.55	1	0.017487	-0.004388	0.004353	0.097392	206294	21.79	36	345	1154	5088	22010	9296	4164	2866608	19	656	2152	323	4522	472	817	50909	1972	632	536	367	560	821	3614	765	570	299	856	4586	39583	12066	2418	0	96	15076	199	563	197	0	363
C:\Data\2019\BlueHole\BH-7_1-7_Cr_0-95cm\XRF data\L000826.spe	422.59	24.78	6.54	1	0.017487	-0.004388	0.004353	0.097392	205796	21.76	48	332	1027	4970	22296	9244	4005	2857194	0	621	2078	445	4649	441	896	49827	2009	669	526	299	551	1005	3841	820	502	265	883	4748	40572	4128	2610	14	0	15079	148	677	212	0	449
C:\Data\2019\BlueHole\BH-7_1-7_Cr_0-95cm\XRF data\L000827.spe	422.89	24.81	6.54	1	0.017487	-0.004388	0.004353	0.097392	204867	20.98	0	420	1057	5305	22743	9215	3875	2840891	26	599	1952	493	4775	457	1016	49718	1884	610	497	279	500	951	3454	701	616	247	791	4309	40681	5790	2542	68	25	15495	142	555	151	0	355
C:\Data\2019\BlueHole\BH-7_1-7_Cr_0-95cm\XRF data\L000828.spe	423.19	24.84	6.54	1	0.017487	-0.004388	0.004353	0.097392	204719	21.57	89	438	1062	5051	22476	9371	3768	2842343	71	644	1571	414	4609	471	816	49154	1839	653	588	366	496	904	3860	410	503	202	815	5297	40965	4296	2533	0	346	15509	253	761	245	51	465
C:\Data\2019\BlueHole\BH-7_1-7_Cr_0-95cm\XRF data\L000829.spe	423.49	24.87	6.54	1	0.017487	-0.004388	0.004353	0.097392	206094	21.54	19	395	1211	4930	21868	9470	4010	2867650	58	513	1477	353	4703	465	726	49446	2120	699	540	335	618	965	3620	825	541	221	893	4837	40592	5155	2359	0	73	15263	197	678	188	0	355
C:\Data\2019\BlueHole\BH-7_1-7_Cr_0-95cm\XRF data\L000830.spe	423.79	24.9	6.54	1	0.017487	-0.004388	0.004353	0.097392	206022	22.52	0	372	1287	4453	22427	9462	4018	2862673	0	598	2250	512	4734	575	693	49958	2061	659	705	410	575	991	3606	578	536	215	901	4671	42470	6077	2658	0	198	15010	41	712	280	46	522
C:\Data\2019\BlueHole\BH-7_1-7_Cr_0-95cm\XRF data\L000831.spe	424.09	24.93	6.54	1	0.017487	-0.004388	0.004353	0.097392	206317	21.87	11	395	1089	4418	22700	9357	3953	2865230	44	516	1907	322	4532	484	807	51263	2172	723	532	383	580	999	3715	1169	569	298	863	4469	40062	5724	2319	0	0	15345	320	636	146	0	377
C:\Data\2019\BlueHole\BH-7_1-7_Cr_0-95cm\XRF data\L000832.spe	424.39	24.96	6.54	1	0.017487	-0.004388	0.004353	0.097392	205609	21.53	33	405	1146	4547	22646	9269	3970	2851525	92	704	1390	755	4761	513	779	51691	2127	738	558	381	537	924	3867	162	472	249	914	5427	39775	7666	2240	0	534	15482	233	776	346	105	351
C:\Data\2019\BlueHole\BH-7_1-7_Cr_0-95cm\XRF data\L000833.spe	424.69	24.99	6.54	1	0.017487	-0.004388	0.004353	0.097392	204170	21.8	84	382	1077	4711	22818	9274	4025	2825729	137	612	1627	934	4961	415	751	49853	1991	680	506	424	648	830	3496	449	702	215	901	5269	40984	1636	2374	21	409	16501	78	720	341	0	399
C:\Data\2019\BlueHole\BH-7_1-7_Cr_0-95cm\XRF data\L000834.spe	424.99	25.02	6.54	1	0.017487	-0.004388	0.004353	0.097392	204306	21.71	25	446	1236	5091	22834	9354	4341	2826036	0	572	2495	1302	4524	463	671	49590	1826	570	612	276	491	962	3630	226	492	229	884	4905	41457	8019	2547	91	427	15369	357	643	296	56	453
C:\Data\2019\BlueHole\BH-7_1-7_Cr_0-95cm\XRF data\L000835.spe	425.29	25.05	6.54	1	0.017487	-0.004388	0.004353	0.097392	203383	21.4	13	410	1245	6315	22887	9388	4178	2811435	46	669	2290	1297	4657	518	759	48656	1868	631	532	352	493	935	3754	459	578	224	802	4847	41179	2925	2549	23	274	15467	351	674	284	54	418
C:\Data\2019\BlueHole\BH-7_1-7_Cr_0-95cm\XRF data\L000836.spe	425.59	25.08	6.54	1	0.017487	-0.004388	0.004353	0.097392	203143	21.49	66	415	1132	6993	22884	9449	4192	2806903	129	518	2317	1191	4349	474	930	49449	2032	756	530	358	644	1009	4185	1151	635	233	923	4213	39093	4893	2481	171	0	15023	384	712	165	0	545
C:\Data\2019\BlueHole\BH-7_1-7_Cr_0-95cm\XRF data\L000837.spe	425.89	25.11	6.54	1	0.017487	-0.004388	0.004353	0.097392	205724	22.37	87	420	1082	4764	22433	9363	4147	2848758	29	593	1695	1274	4751	426	690	50974	2014	717	575	356	536	986	3781	683	690	241	855	4700	41197	8876	2474	38	270	15587	464	734	199	0	435
C:\Data\2019\BlueHole\BH-7_1-7_Cr_0-95cm\XRF data\L000838.spe	426.19	25.14	6.54	1	0.017487	-0.004388	0.004353	0.097392	204413	21	48	423	1106	5130	23157	9513	4174	2824371	0	542	1404	1205	4398	527	967	50607	2025	613	623	401	556	1018	4016	702	610	294	893	5176	38721	5138	2476	71	381	15784	314	614	251	0	614
C:\Data\2019\BlueHole\BH-7_1-7_Cr_0-95cm\XRF data\L000839.spe	426.49	25.17	6.54	1	0.017487	-0.004388	0.004353	0.097392	200884	21.36	12	412	1063	5302	24561	9369	4382	2761932	0	673	2661	1308	4143	424	917	49730	1829	693	596	412	540	844	3872	603	647	350	801	4765	37343	3566	2428	39	154	15263	167	614	180	0	515
C:\Data\2019\BlueHole\BH-7_1-7_Cr_0-95cm\XRF data\L000840.spe	426.79	25.2	6.53	1	0.017487	-0.004388	0.004353	0.097392	199755	20.41	49	383	1239	5308	24351	9502	4250	2749772	56	637	2382	1259	4267	457	837	47613	1815	745	591	394	587	931	4089	356	609	277	788	5277	37253	2208	2321	55	358	15599	191	690	330	0	613
C:\Data\2019\BlueHole\BH-7_1-7_Cr_0-95cm\XRF data\L000841.spe	427.09	25.23	6.53	1	0.017487	-0.004388	0.004353	0.097392	201508	22.19	97	442	1166	5390	23137	9416	4226	2782840	74	589	1752	1148	4439	452	916	48639	1863	582	545	342	492	984	3534	564	538	265	811	5126	40331	5489	2311	16	228	15666	260	667	255	0	384
C:\Data\2019\BlueHole\BH-7_1-7_Cr_0-95cm\XRF data\L000842.spe	427.39	25.26	6.54	1	0.017487	-0.004388	0.004353	0.097392	203653	23.76	72	399	1164	4972	22930	9550	4155	2820195	115	624	1814	981	4463	435	625	48684	1964	668	545	405	584	883	3815	462	541	253	892	5478	41721	8286	2277	14	305	15534	390	664	281	0	498
C:\Data\2019\BlueHole\BH-7_1-7_Cr_0-95cm\XRF data\L000843.spe	427.69	25.29	6.53	1	0.017487	-0.004388	0.004353	0.097392	204639	23.62	74	462	1200	4920	22309	9497	4175	2836583	0	618	2084	812	4757	485	890	48902	1868	710	655	398	519	944	3843	163	600	211	863	5323	42278	9394	2310	0	538	15020	83	751	343	0	404
C:\Data\2019\BlueHole\BH-7_1-7_Cr_0-95cm\XRF data\L000844.spe	427.99	25.32	6.53	1	0.017487	-0.004388	0.004353	0.097392	205228	23.8	40	357	1193	4620	22216	9428	4043	2845822	65	583	2354	785	4766	532	777	49817	2274	708	576	383	601	908	4059	352	506	219	882	4878	42256	4144	2443	14	288	14187	290	756	358	14	403
C:\Data\2019\BlueHole\BH-7_1-7_Cr_0-95cm\XRF data\L000845.spe	428.29	25.35	6.53	1	0.017487	-0.004388	0.004353	0.097392	203730	22.3	46	425	1302	5214	22422	9426	4005	2819601	36	602	2064	1015	4342	490	883	49142	1963	677	544	289	524	1002	3641	614	542	230	799	4725	40029	6609	2478	0	166	15565	147	650	214	0	470
C:\Data\2019\BlueHole\BH-7_1-7_Cr_0-95cm\XRF data\L000846.spe	428.59	25.38	6.53	1	0.017487	-0.004388	0.004353	0.097392	203681	21.11	29	379	1286	5487	22365	9284	3918	2820628	0	666	2336	1556	4677	466	733	49451	2235	716	686	480	468	852	4062	0	553	148	857	5729	39574	6035	2462	59	804	14601	93	811	427	37	484
C:\Data\2019\BlueHole\BH-7_1-7_Cr_0-95cm\XRF data\L000847.spe	428.89	25.41	6.53	1	0.017487	-0.004388	0.004353	0.097392	204461	24.68	16	398	1140	5711	22641	9338	4180	2832129	0	628	1908	1486	4797	508	754	50517	1820	721	676	454	542	933	4154	477	634	290	812	5120	44042	5668	2449	32	376	14828	326	662	239	0	491
C:\Data\2019\BlueHole\BH-7_1-7_Cr_0-95cm\XRF data\L000848.spe	429.19	25.44	6.52	1	0.017487	-0.004388	0.004353	0.097392	205200	21.27	49	333	1073	5245	22254	9259	4081	2845975	106	564	2227	1010	4682	485	926	49903	2037	689	537	371	578	962	3800	324	526	265	824	5117	38873	5918	2477	64	329	15200	151	688	299	74	449
C:\Data\2019\BlueHole\BH-7_1-7_Cr_0-95cm\XRF data\L000849.spe	429.49	25.47	6.52	1	0.017487	-0.004388	0.004353	0.097392	205694	23.2	65	404	1144	4969	22527	9549	4012	2852610	0	698	2152	734	4607	373	752	50196	2038	680	706	434	521	821	3866	381	531	215	835	5298	40930	5578	2347	0	278	14896	319	701	396	0	411
C:\Data\2019\BlueHole\BH-7_1-7_Cr_0-95cm\XRF data\L000850.spe	429.79	25.5	6.52	1	0.017487	-0.004388	0.004353	0.097392	205525	21.92	51	385	1140	4769	22429	9303	4095	2848798	40	489	2367	599	4716	612	867	50769	2058	609	598	377	591	1088	3419	691	535	273	932	4440	40662	3997	2448	167	12	15246	291	653	270	19	504
C:\Data\2019\BlueHole\BH-7_1-7_Cr_0-95cm\XRF data\L000851.spe	430.09	25.53	6.52	1	0.017487	-0.004388	0.004353	0.097392	203253	21.05	28	429	1245	4741	23163	9493	4324	2809334	0	612	2904	683	4368	575	610	49669	1921	692	636	382	544	878	3715	322	601	293	798	4862	37466	7133	2534	26	172	14904	304	644	303	0	591
C:\Data\2019\BlueHole\BH-7_1-7_Cr_0-95cm\XRF data\L000852.spe	430.39	25.56	6.52	1	0.017487	-0.004388	0.004353	0.097392	199908	21.19	97	420	1169	4889	23587	9437	4257	2755778	0	685	2226	381	4156	414	828	49417	2175	644	655	363	494	786	3852	877	556	250	755	4856	37129	9440	2387	81	0	15123	192	631	185	0	515
C:\Data\2019\BlueHole\BH-7_1-7_Cr_0-95cm\XRF data\L000853.spe	430.69	25.59	6.52	1	0.017487	-0.004388	0.004353	0.097392	202506	21.91	0	382	1120	4348	23344	9305	4277	2803243	0	576	2362	375	4491	495	854	48915	2064	665	648	353	516	963	3552	1008	609	297	823	4297	38404	6351	2439	18	0	15340	157	628	134	0	519
C:\Data\2019\BlueHole\BH-7_1-7_Cr_0-95cm\XRF data\L000854.spe	430.99	25.62	6.52	1	0.017487	-0.004388	0.004353	0.097392	204909	20.73	102	381	1110	4142	23066	9039	4163	2843262	0	591	1898	428	4631	493	836	49306	1870	675	523	300	499	1043	3831	518	553	168	850	4988	38926	7718	2413	37	231	14925	125	711	252	0	470
C:\Data\2019\BlueHole\BH-7_1-7_Cr_0-95cm\XRF data\L000855.spe	431.29	25.65	6.52	1	0.017487	-0.004388	0.004353	0.097392	204672	20.98	19	424	1191	3969	22617	9369	4000	2839758	0	641	2244	375	4424	470	739	49316	1885	624	582	335	472	831	3701	906	522	319	855	4410	39914	5010	2425	34	0	15267	243	529	150	0	476
C:\Data\2019\BlueHole\BH-7_1-7_Cr_0-95cm\XRF data\L000856.spe	431.59	25.68	6.52	1	0.017487	-0.004388	0.004353	0.097392	204579	23.37	27	395	1144	3993	23473	9244	4025	2835336	0	591	2110	433	4723	493	671	49614	1812	626	663	390	522	913	3865	240	573	147	848	5584	42523	5818	2340	57	483	15345	156	757	408	0	502
C:\Data\2019\BlueHole\BH-7_1-7_Cr_0-95cm\XRF data\L000857.spe	431.89	25.71	6.51	1	0.017487	-0.004388	0.004353	0.097392	203607	21.89	34	362	1274	4356	23468	9014	4081	2811145	42	524	1740	470	4527	484	817	50179	2031	649	492	382	621	993	3457	301	488	251	884	5421	39648	4943	2205	0	399	16127	435	719	238	37	416
C:\Data\2019\BlueHole\BH-7_1-7_Cr_0-95cm\XRF data\L000858.spe	432.19	25.74	6.51	1	0.017487	-0.004388	0.004353	0.097392	201287	21.53	84	463	1242	5790	23738	9097	4151	2769004	0	605	2241	443	4598	441	694	49869	1858	692	659	451	600	980	3869	666	565	221	789	4780	38655	5324	2455	0	123	15696	461	713	260	16	384
C:\Data\2019\BlueHole\BH-7_1-7_Cr_0-95cm\XRF data\L000859.spe	432.49	25.77	6.51	1	0.017487	-0.004388	0.004353	0.097392	200435	19.96	40	392	1306	5608	23654	9124	4149	2764733	0	599	1915	501	4171	487	839	47154	1817	654	686	415	481	931	3382	613	467	249	840	5087	36043	8232	2363	65	119	16133	302	605	269	18	421
C:\Data\2019\BlueHole\BH-7_1-7_Cr_0-95cm\XRF data\L000860.spe	432.79	25.8	6.51	1	0.017487	-0.004388	0.004353	0.097392	203476	21.24	53	376	1426	4833	22014	9369	4155	2824091	0	625	1333	675	4848	407	863	48559	1901	650	598	368	487	861	3014	289	444	228	815	5616	40040	4308	2400	58	413	16259	165	703	312	27	413
C:\Data\2019\BlueHole\BH-7_1-7_Cr_0-95cm\XRF data\L000861.spe	433.09	25.83	6.51	1	0.017487	-0.004388	0.004353	0.097392	205297	22.42	0	345	1198	4976	21706	9374	3929	2852188	39	601	1303	510	4895	478	853	49994	1869	698	536	293	576	1035	3268	359	421	232	944	5674	41255	4683	2570	0	431	16069	190	765	343	96	605
C:\Data\2019\BlueHole\BH-7_1-7_Cr_0-95cm\XRF data\L000862.spe	433.39	25.86	6.52	1	0.017487	-0.004388	0.004353	0.097392	205640	22.01	79	414	1431	4459	20957	9304	4204	2856744	6	666	2436	647	4578	494	809	49984	2010	746	694	471	474	851	3902	0	457	212	861	5603	40267	8211	2449	14	613	14889	173	841	384	146	396
C:\Data\2019\BlueHole\BH-7_1-7_Cr_0-95cm\XRF data\L000863.spe	433.69	25.89	6.51	1	0.017487	-0.004388	0.004353	0.097392	205466	20.85	40	362	1415	4414	20930	9063	4047	2862021	76	482	2148	563	4440	394	768	46854	1850	566	499	362	561	872	3565	556	536	225	782	4768	39559	8302	2418	0	99	15715	251	630	270	0	303
C:\Data\2019\BlueHole\BH-7_1-7_Cr_0-95cm\XRF data\L000864.spe	433.99	25.92	6.51	1	0.017487	-0.004388	0.004353	0.097392	205366	20.34	52	467	1194	3721	22367	9198	4023	2863590	0	658	1879	646	4648	431	767	45862	1653	681	637	339	412	926	3688	120	461	170	896	5296	37801	6767	2333	0	440	15875	337	757	387	19	474
C:\Data\2019\BlueHole\BH-7_1-7_Cr_0-95cm\XRF data\L000865.spe	434.29	25.95	6.5	1	0.017487	-0.004388	0.004353	0.097392	203608	21.17	18	331	879	3384	23851	8861	3952	2829075	0	527	2286	422	4478	479	655	49535	1816	715	596	363	631	956	3466	464	509	265	872	4815	38743	9513	2529	48	258	15129	117	699	321	26	526
C:\Data\2019\BlueHole\BH-7_1-7_Cr_0-95cm\XRF data\L000866.spe	434.59	25.98	6.5	1	0.017487	-0.004388	0.004353	0.097392	204824	21.43	0	382	840	3849	23866	9056	3875	2846025	49	582	2485	441	4791	489	680	52305	2077	804	606	463	591	864	3890	391	450	359	951	4908	40563	6592	2511	0	249	14794	155	626	269	22	409
C:\Data\2019\BlueHole\BH-7_1-7_Cr_0-95cm\XRF data\L000867.spe	434.89	26.01	6.5	1	0.017487	-0.004388	0.004353	0.097392	205780	22.78	0	387	859	4000	23453	9217	3953	2863675	0	626	1997	397	4837	477	852	51706	1973	806	784	430	468	886	3728	98	467	202	946	5368	40852	4106	2381	40	582	15102	32	820	444	128	464
C:\Data\2019\BlueHole\BH-7_1-7_Cr_0-95cm\XRF data\L000868.spe	435.19	26.04	6.5	1	0.017487	-0.004388	0.004353	0.097392	205863	22.38	65	396	953	4217	23050	9109	3896	2863740	40	561	1955	410	4554	532	839	51875	2109	638	527	388	594	911	3591	601	485	173	813	4983	40515	10070	2413	20	120	15226	208	750	308	29	468
C:\Data\2019\BlueHole\BH-7_1-7_Cr_0-95cm\XRF data\L000869.spe	435.49	26.07	6.5	1	0.017487	-0.004388	0.004353	0.097392	205699	23.5	89	308	988	4018	22649	9219	4096	2859808	0	600	1765	254	4879	480	785	50813	1860	740	603	371	523	979	3748	1053	531	292	886	4314	42845	6911	2452	35	0	15269	289	595	158	52	397
C:\Data\2019\BlueHole\BH-7_1-7_Cr_0-95cm\XRF data\L000870.spe	435.79	26.1	6.5	1	0.017487	-0.004388	0.004353	0.097392	205465	22.16	108	423	899	4340	22901	9219	4027	2857396	23	616	2264	404	4408	550	696	49418	1947	705	587	426	560	889	3688	615	482	297	892	4745	39344	6595	2356	0	54	15074	335	668	232	114	396
C:\Data\2019\BlueHole\BH-7_1-7_Cr_0-95cm\XRF data\L000871.spe	436.09	26.13	6.51	1	0.017487	-0.004388	0.004353	0.097392	207743	23.89	82	541	778	3577	22603	9184	3952	2899398	163	535	2345	338	5047	472	640	52033	2015	804	478	392	664	940	3892	0	570	220	919	5201	43580	3020	2483	0	573	14553	202	803	382	120	464
C:\Data\2019\BlueHole\BH-7_1-7_Cr_0-95cm\XRF data\L000872.spe	436.39	26.16	6.5	1	0.017487	-0.004388	0.004353	0.097392	207581	22.84	64	530	764	3960	22890	9231	3877	2886626	0	558	2795	415	4683	408	707	54879	2226	681	597	336	531	965	3617	606	486	234	905	4400	40869	8817	2529	0	4	14370	252	736	259	107	508
C:\Data\2019\BlueHole\BH-7_1-7_Cr_0-95cm\XRF data\L000873.spe	436.69	26.19	6.5	1	0.017487	-0.004388	0.004353	0.097392	207647	22.51	48	451	975	4559	23022	8983	3917	2885923	0	612	2359	331	4662	478	756	54080	2147	623	543	343	587	879	3840	1063	470	251	767	3984	40303	7080	2411	0	0	14629	135	672	123	0	356
C:\Data\2019\BlueHole\BH-7_1-7_Cr_0-95cm\XRF data\L000874.spe	436.99	26.22	6.5	1	0.017487	-0.004388	0.004353	0.097392	207195	22.36	10	468	893	5009	22965	9471	3978	2877918	11	537	1102	422	4310	485	769	52728	2092	558	520	300	501	888	3340	592	506	278	804	5060	40618	5545	2541	23	271	16290	262	584	168	0	442
C:\Data\2019\BlueHole\BH-7_1-7_Cr_0-95cm\XRF data\L000875.spe	437.29	26.25	6.5	1	0.017487	-0.004388	0.004353	0.097392	205186	21.1	21	401	846	5610	23656	9364	4150	2843499	35	485	1926	740	4793	477	727	50778	2095	614	621	333	580	1009	3382	137	467	101	914	5594	38575	4828	2568	0	375	15673	220	773	373	36	512
C:\Data\2019\BlueHole\BH-7_1-7_Cr_0-95cm\XRF data\L000876.spe	437.59	26.28	6.5	1	0.017487	-0.004388	0.004353	0.097392	205069	21.86	60	402	891	4867	23176	9492	4027	2846194	0	565	1767	377	4242	463	810	50515	2044	640	587	331	493	914	3529	693	512	189	871	4981	38654	4925	2531	12	90	15377	193	684	235	6	425
C:\Data\2019\BlueHole\BH-7_1-7_Cr_0-95cm\XRF data\L000877.spe	437.89	26.31	6.5	1	0.017487	-0.004388	0.004353	0.097392	203157	22.49	12	451	762	5774	23761	9268	4089	2813347	0	530	2109	434	4392	509	758	51392	1944	644	649	302	516	901	3406	781	631	269	796	4539	39876	9917	2459	5	0	15490	312	633	122	0	464
C:\Data\2019\BlueHole\BH-7_1-7_Cr_0-95cm\XRF data\L000878.spe	438.19	26.34	6.5	1	0.017487	-0.004388	0.004353	0.097392	202774	21.54	65	439	854	6277	23783	9453	3932	2807693	31	554	2520	458	4175	455	847	51459	1977	735	617	357	538	915	3789	388	519	293	890	4937	38241	6838	2407	0	226	14871	71	675	300	29	412
C:\Data\2019\BlueHole\BH-7_1-7_Cr_0-95cm\XRF data\L000879.spe	438.49	26.37	6.5	1	0.017487	-0.004388	0.004353	0.097392	202009	21.76	64	392	935	4857	23401	9401	4076	2798916	0	598	1911	515	4616	459	873	50307	1968	640	575	333	464	943	3394	329	520	190	832	5065	39304	9323	2401	0	297	15552	109	690	261	0	358
C:\Data\2019\BlueHole\BH-7_1-7_Cr_0-95cm\XRF data\L000880.spe	438.79	26.4	6.5	1	0.017487	-0.004388	0.004353	0.097392	202505	20.99	5	394	956	4490	23235	9453	4043	2810813	51	621	1228	398	4297	476	870	50537	1949	745	642	443	543	805	3862	519	521	209	892	5347	38002	6385	2389	0	430	15841	127	786	293	7	472
C:\Data\2019\BlueHole\BH-7_1-7_Cr_0-95cm\XRF data\L000881.spe	439.09	26.43	6.5	1	0.017487	-0.004388	0.004353	0.097392	204059	21.73	70	394	913	4516	23028	9466	4069	2839717	10	714	2044	481	4638	443	792	49658	2166	715	648	481	502	815	3984	627	437	296	909	4682	39601	8440	2439	0	148	14963	196	673	256	197	554
C:\Data\2019\BlueHole\BH-7_1-7_Cr_0-95cm\XRF data\L000882.spe	439.39	26.46	6.5	1	0.017487	-0.004388	0.004353	0.097392	204278	23.24	19	336	865	4230	22939	9456	3973	2841562	0	664	2321	614	4711	454	648	51037	2002	735	641	425	473	881	3710	0	485	275	935	5591	42112	4805	2503	93	467	15026	298	722	360	134	396
C:\Data\2019\BlueHole\BH-7_1-7_Cr_0-95cm\XRF data\L000883.spe	439.69	26.49	6.5	1	0.017487	-0.004388	0.004353	0.097392	205234	22.57	64	405	829	3667	22813	9278	3915	2858969	23	568	1917	495	4806	492	891	53405	2311	648	609	372	553	946	3240	280	499	225	874	4928	41405	8065	2488	0	309	14975	29	745	346	49	402
C:\Data\2019\BlueHole\BH-7_1-7_Cr_0-95cm\XRF data\L000884.spe	439.99	26.52	6.49	1	0.017487	-0.004388	0.004353	0.097392	207313	23.26	107	389	924	3752	22562	9177	3838	2883353	0	608	2004	424	4860	433	663	59590	2379	588	545	333	490	901	3328	395	544	126	934	4918	40372	9045	2395	66	221	15124	156	849	344	0	393
C:\Data\2019\BlueHole\BH-7_1-7_Cr_0-95cm\XRF data\L000885.spe	440.29	26.55	6.49	1	0.017487	-0.004388	0.004353	0.097392	207445	23.32	79	407	1141	4525	23088	9222	4096	2876262	74	616	1907	503	4712	525	777	56029	2019	676	526	374	531	923	3776	581	546	210	874	4760	44053	6434	2477	17	234	15709	155	715	316	14	479
C:\Data\2019\BlueHole\BH-7_1-7_Cr_0-95cm\XRF data\L000886.spe	440.59	26.58	6.49	1	0.017487	-0.004388	0.004353	0.097392	206479	23.18	50	384	1208	5135	22862	9181	4047	2863161	36	629	1673	560	4983	461	975	51290	1910	739	660	330	512	973	3702	392	577	135	907	5144	43030	5894	2415	0	350	15833	177	852	387	0	467
C:\Data\2019\BlueHole\BH-7_1-7_Cr_0-95cm\XRF data\L000887.spe	440.89	26.61	6.49	1	0.017487	-0.004388	0.004353	0.097392	205515	21.68	89	424	1270	5414	22602	9502	4179	2849422	58	644	1994	352	4640	473	696	51252	1973	585	554	346	505	901	3333	789	645	283	815	4555	39937	4575	2476	0	64	15976	347	627	179	0	411
C:\Data\2019\BlueHole\BH-7_1-7_Cr_0-95cm\XRF data\L000888.spe	441.19	26.64	6.49	1	0.017487	-0.004388	0.004353	0.097392	204877	21.98	62	340	1119	5190	23074	9424	4201	2839169	0	609	2186	464	4664	430	868	50719	1990	712	634	386	531	973	3882	593	653	292	883	4628	40608	3506	2445	74	194	15834	108	654	251	0	357
C:\Data\2019\BlueHole\BH-7_1-7_Cr_0-95cm\XRF data\L000889.spe	441.49	26.67	6.49	1	0.017487	-0.004388	0.004353	0.097392	203370	19.83	50	381	980	5059	23419	9533	4126	2813462	0	563	2289	580	4450	514	708	51035	1906	676	641	420	480	828	3751	336	422	274	895	5040	37846	6993	2476	0	215	15579	317	641	253	92	562
C:\Data\2019\BlueHole\BH-7_1-7_Cr_0-95cm\XRF data\L000890.spe	441.79	26.7	6.49	1	0.017487	-0.004388	0.004353	0.097392	203743	20.17	0	385	1162	4635	23218	9545	4037	2818686	83	678	2092	564	4485	421	1173	51658	1988	774	608	467	523	874	3908	281	564	251	822	5396	38287	5408	2452	77	400	14983	321	652	319	0	497
C:\Data\2019\BlueHole\BH-7_1-7_Cr_0-95cm\XRF data\L000891.spe	442.09	26.73	6.49	1	0.017487	-0.004388	0.004353	0.097392	204041	20.93	107	403	1260	4606	22504	9288	4164	2824103	0	588	2548	498	4615	441	992	50337	2100	641	646	345	392	848	3829	728	471	273	823	4403	38883	7079	2317	0	0	15351	181	639	150	0	363
C:\Data\2019\BlueHole\BH-7_1-7_Cr_0-95cm\XRF data\L000892.spe	442.39	26.76	6.49	1	0.017487	-0.004388	0.004353	0.097392	204278	19.67	65	438	1052	5285	22943	9217	4330	2825149	48	512	1563	534	4377	484	1016	50364	1975	653	617	366	491	871	3635	657	474	244	729	4799	37493	5409	2627	0	236	16135	206	628	188	36	420
C:\Data\2019\BlueHole\BH-7_1-7_Cr_0-95cm\XRF data\L000893.spe	442.69	26.79	6.49	1	0.017487	-0.004388	0.004353	0.097392	203732	19.43	55	428	981	5134	22954	9407	4294	2818510	30	527	1531	384	4669	462	809	50090	1871	582	557	388	546	933	3605	1079	554	267	832	4749	37511	6967	2362	0	0	15602	289	594	155	0	416
C:\Data\2019\BlueHole\BH-7_1-7_Cr_0-95cm\XRF data\L000894.spe	442.99	26.82	6.49	1	0.017487	-0.004388	0.004353	0.097392	202922	20.37	48	353	1043	4772	22795	9443	4155	2806173	51	660	2141	261	4439	453	1044	49406	1725	637	521	368	482	822	3831	1266	519	358	877	4006	38325	3063	2439	0	0	15331	124	556	9	14	424
C:\Data\2019\BlueHole\BH-7_1-7_Cr_0-95cm\XRF data\L000895.spe	443.29	26.85	6.49	1	0.017487	-0.004388	0.004353	0.097392	202006	19.6	80	442	1354	4934	23170	9583	4343	2792840	0	516	2442	427	4618	475	865	47949	2068	618	617	359	497	967	3692	533	510	139	884	4886	37168	2602	2305	154	104	15117	123	689	264	0	486
C:\Data\2019\BlueHole\BH-7_1-7_Cr_0-95cm\XRF data\L000896.spe	443.59	26.88	6.48	1	0.017487	-0.004388	0.004353	0.097392	203188	21.19	26	430	1273	4366	23274	9244	4178	2815060	0	585	2249	519	4472	430	817	49329	1772	637	721	478	478	862	3704	410	496	220	849	5090	39452	8068	2201	17	224	15446	320	728	310	37	385
C:\Data\2019\BlueHole\BH-7_1-7_Cr_0-95cm\XRF data\L000897.spe	443.89	26.91	6.48	1	0.017487	-0.004388	0.004353	0.097392	204296	20.95	49	447	1177	4310	23326	9427	4056	2833128	0	649	2229	280	4334	450	876	50549	1757	720	742	424	399	858	4187	1065	490	381	868	4258	39017	4163	2308	0	0	14874	255	519	106	9	296
C:\Data\2019\BlueHole\BH-7_1-7_Cr_0-95cm\XRF data\L000898.spe	444.19	26.94	6.48	1	0.017487	-0.004388	0.004353	0.097392	204742	20.87	60	426	1092	4428	23296	9346	3972	2836642	0	479	1439	376	4463	418	941	51261	2077	547	606	284	521	953	3335	741	478	244	884	5040	38504	5069	2471	80	80	15899	310	617	183	0	445
C:\Data\2019\BlueHole\BH-7_1-7_Cr_0-95cm\XRF data\L000899.spe	444.49	26.97	6.48	1	0.017487	-0.004388	0.004353	0.097392	204669	21.11	0	401	1069	4727	23336	9184	3850	2833930	0	549	2056	417	4356	442	870	51330	1893	580	544	246	562	933	3501	856	561	240	753	4733	39225	5339	2452	28	0	14882	141	626	135	0	440
C:\Data\2019\BlueHole\BH-7_1-7_Cr_0-95cm\XRF data\L000900.spe	444.79	27	6.48	1	0.017487	-0.004388	0.004353	0.097392	204939	21.4	86	433	1107	5217	23643	9207	4019	2834610	0	598	1664	420	4581	453	1030	50868	2190	573	661	308	501	940	3806	637	561	212	852	4988	39784	7044	2482	84	285	15603	249	730	202	0	596
C:\Data\2019\BlueHole\BH-7_1-7_Cr_0-95cm\XRF data\L000901.spe	445.09	27.03	6.48	1	0.017487	-0.004388	0.004353	0.097392	206823	21.83	12	389	1150	4621	22293	9179	4027	2865454	10	543	2929	402	4284	557	915	52029	2115	617	655	285	498	983	3490	1056	561	314	861	3579	40231	6358	2650	0	0	15008	113	569	137	0	508
C:\Data\2019\BlueHole\BH-7_1-7_Cr_0-95cm\XRF data\L000902.spe	445.39	27.06	6.48	1	0.017487	-0.004388	0.004353	0.097392	206356	22.67	17	326	1353	5431	21841	9255	4275	2857439	0	559	1832	470	4896	520	1032	51392	1987	722	605	347	551	973	3856	489	483	235	878	5045	42106	7292	2354	35	276	15234	136	725	257	95	513
C:\Data\2019\BlueHole\BH-7_1-7_Cr_0-95cm\XRF data\L000903.spe	445.69	27.09	6.48	1	0.017487	-0.004388	0.004353	0.097392	205816	21.55	106	340	1353	5667	21758	9381	4045	2848366	80	512	1422	575	4478	433	975	50211	1769	677	546	320	528	1021	3282	844	593	303	895	4819	38191	7927	2467	54	48	16517	141	546	160	0	442
C:\Data\2019\BlueHole\BH-7_1-7_Cr_0-95cm\XRF data\L000904.spe	445.99	27.12	6.47	1	0.017487	-0.004388	0.004353	0.097392	204856	21.86	72	425	1458	6081	21855	9375	4075	2834499	0	579	2268	630	4533	501	909	48560	1898	646	566	331	574	947	3656	801	541	217	842	4395	38125	9908	2458	12	0	15581	227	578	222	0	366
C:\Data\2019\BlueHole\BH-7_1-7_Cr_0-95cm\XRF data\L000905.spe	446.29	27.15	6.47	1	0.017487	-0.004388	0.004353	0.097392	205765	23.56	0	391	1337	5250	21787	9430	4296	2853307	0	635	2384	617	4680	471	910	49077	1892	685	612	396	523	882	3749	394	526	205	886	4793	42277	6278	2455	32	271	14885	192	713	307	23	389
C:\Data\2019\BlueHole\BH-7_1-7_Cr_0-95cm\XRF data\L000906.spe	446.59	27.18	6.47	1	0.017487	-0.004388	0.004353	0.097392	206273	22.45	0	437	1285	4611	22022	9476	3965	2862508	0	600	1971	324	4540	472	923	50524	2135	547	562	300	516	923	3621	1459	591	299	784	3751	41885	7352	2486	0	0	15452	211	542	39	0	399
C:\Data\2019\BlueHole\BH-7_1-7_Cr_0-95cm\XRF data\L000907.spe	446.89	27.21	6.47	1	0.017487	-0.004388	0.004353	0.097392	204402	23.07	86	410	1099	4566	22751	9434	4257	2822236	0	590	1542	735	4794	439	1065	50208	1876	702	664	402	562	951	3338	52	528	210	880	5796	41670	5186	2489	0	710	15896	198	761	354	64	484
C:\Data\2019\BlueHole\BH-7_1-7_Cr_0-95cm\XRF data\L000908.spe	447.19	27.24	6.47	1	0.017487	-0.004388	0.004353	0.097392	203317	21.74	25	348	1247	5214	23061	9379	4339	2808771	144	614	2330	499	4526	492	890	49339	1727	581	549	410	634	861	3990	933	589	321	881	4609	40147	4736	2529	50	10	15254	196	599	198	41	415
C:\Data\2019\BlueHole\BH-7_1-7_Cr_0-95cm\XRF data\L000909.spe	447.49	27.27	6.47	1	0.017487	-0.004388	0.004353	0.097392	203312	20.55	60	350	1280	5602	22741	9244	4225	2808181	20	678	1823	744	4144	423	950	49289	2046	704	721	410	473	946	3907	499	421	259	869	5332	37402	7760	2371	0	299	15397	276	677	277	93	434
C:\Data\2019\BlueHole\BH-7_1-7_Cr_0-95cm\XRF data\L000910.spe	447.79	27.3	6.47	1	0.017487	-0.004388	0.004353	0.097392	202638	20.66	42	414	1246	5573	23000	9629	4206	2798984	80	561	1622	666	4420	455	869	48546	2069	582	536	369	557	932	3439	253	550	198	756	5527	37423	7501	2401	5	463	16375	254	679	322	0	443
C:\Data\2019\BlueHole\BH-7_1-7_Cr_0-95cm\XRF data\L000911.spe	448.09	27.33	6.47	1	0.017487	-0.004388	0.004353	0.097392	204817	21.68	61	420	1102	4931	22259	9542	4235	2840893	27	525	2247	460	4692	595	870	48480	1823	623	585	358	509	943	3716	1026	501	324	763	4054	40585	8230	2494	0	0	15284	188	567	175	0	417
C:\Data\2019\BlueHole\BH-7_1-7_Cr_0-95cm\XRF data\L000912.spe	448.39	27.36	6.47	1	0.017487	-0.004388	0.004353	0.097392	206102	21.66	0	431	1070	4928	22251	9533	4064	2860832	0	686	2059	492	4357	532	686	48967	1883	664	626	355	459	917	3636	763	520	351	908	4403	40434	4669	2522	60	46	15451	197	611	209	0	571
C:\Data\2019\BlueHole\BH-7_1-7_Cr_0-95cm\XRF data\L000913.spe	448.69	27.39	6.46	1	0.017487	-0.004388	0.004353	0.097392	206893	20.69	153	360	1111	4659	22247	9290	4179	2872522	59	541	1778	380	4721	410	919	50583	2088	717	577	315	633	997	3818	391	538	243	894	4952	39896	7581	2410	101	412	15280	148	717	267	0	419
C:\Data\2019\BlueHole\BH-7_1-7_Cr_0-95cm\XRF data\L000914.spe	448.99	27.42	6.46	1	0.017487	-0.004388	0.004353	0.097392	205324	22.54	0	355	1289	5071	22406	9392	4329	2840947	55	633	2178	600	4905	549	891	50706	2101	718	568	369	490	970	3799	376	514	133	839	5065	42010	8677	2302	64	334	15479	231	763	394	76	453
C:\Data\2019\BlueHole\BH-7_1-7_Cr_0-95cm\XRF data\L000915.spe	449.29	27.45	6.46	1	0.017487	-0.004388	0.004353	0.097392	202534	20.4	43	329	1309	5930	22954	9316	4579	2789151	0	572	1806	665	4072	398	839	49814	1905	631	635	339	530	965	3987	594	458	179	792	5169	37136	6598	2393	0	170	16163	325	694	168	28	438
C:\Data\2019\BlueHole\BH-7_1-7_Cr_0-95cm\XRF data\L000916.spe	449.59	27.48	6.46	1	0.017487	-0.004388	0.004353	0.097392	200272	20.54	21	371	1280	6979	22978	9430	4584	2754505	125	587	1874	685	4448	446	790	47608	1981	672	565	325	595	1011	4210	317	562	208	796	5517	38240	3042	2525	0	392	15875	478	698	291	0	464
C:\Data\2019\BlueHole\BH-7_1-7_Cr_0-95cm\XRF data\L000917.spe	449.89	27.51	6.46	1	0.017487	-0.004388	0.004353	0.097392	202340	20.48	0	451	1230	6062	22312	9564	4274	2799097	235	567	1993	467	4744	428	924	47441	1703	630	427	385	705	898	3732	750	598	215	790	4600	40119	2413	2392	0	43	15462	178	721	237	0	394
C:\Data\2019\BlueHole\BH-7_1-7_Cr_0-95cm\XRF data\L000918.spe	450.19	27.54	6.46	1	0.017487	-0.004388	0.004353	0.097392	203875	20.08	30	394	1273	5049	22469	9415	4133	2825458	47	597	2178	399	4437	358	930	48798	1970	658	545	364	538	1030	3519	460	532	274	914	4986	37822	7661	2326	0	322	15346	219	635	277	0	444
C:\Data\2019\BlueHole\BH-7_1-7_Cr_0-95cm\XRF data\L000919.spe	450.49	27.57	6.46	1	0.017487	-0.004388	0.004353	0.097392	203903	21.22	99	437	1067	4722	23090	9506	4246	2819123	50	663	2749	573	4641	420	845	52223	1967	737	602	409	558	996	4009	409	412	227	835	4591	38649	4380	2386	0	152	14896	172	638	328	137	515
C:\Data\2019\BlueHole\BH-7_1-7_Cr_0-95cm\XRF data\L000920.spe	450.79	27.6	6.46	1	0.017487	-0.004388	0.004353	0.097392	201666	21.01	44	295	1162	5365	23458	9518	4126	2775074	111	609	1854	726	4301	512	1006	50512	2247	624	519	293	521	920	3590	207	525	218	837	5602	37192	5041	2414	12	309	16186	232	697	328	26	448
C:\Data\2019\BlueHole\BH-7_1-7_Cr_0-95cm\XRF data\L000921.spe	451.09	27.63	6.45	1	0.017487	-0.004388	0.004353	0.097392	203025	22.88	45	363	1146	5886	22661	9248	4277	2804640	0	548	2094	515	4353	478	934	48194	1995	749	706	439	555	918	3593	748	525	286	820	4840	39950	10938	2343	10	51	15272	431	662	257	25	392
C:\Data\2019\BlueHole\BH-7_1-7_Cr_0-95cm\XRF data\L000922.spe	451.39	27.66	6.45	1	0.017487	-0.004388	0.004353	0.097392	202475	21.02	43	438	1255	6511	22275	9546	4214	2799681	73	592	1871	662	4550	456	948	47634	1833	620	593	409	536	953	3602	197	587	203	874	5473	37732	8114	2502	36	420	15773	217	797	321	0	387
C:\Data\2019\BlueHole\BH-7_1-7_Cr_0-95cm\XRF data\L000923.spe	451.69	27.69	6.46	1	0.017487	-0.004388	0.004353	0.097392	203187	21.02	32	436	1332	5669	22047	9592	4211	2812856	88	609	2088	537	4564	521	799	49343	2091	647	493	342	615	1021	3792	438	529	223	837	4910	38862	4262	2364	0	287	15334	258	728	300	65	429
C:\Data\2019\BlueHole\BH-7_1-7_Cr_0-95cm\XRF data\L000924.spe	451.99	27.72	6.46	1	0.017487	-0.004388	0.004353	0.097392	204495	22	47	414	1167	5259	22014	9537	4219	2832523	21	560	2014	505	4308	554	861	49131	2044	637	617	423	565	947	3574	823	548	290	864	4696	39430	9029	2352	64	0	15514	330	670	211	31	458
C:\Data\2019\BlueHole\BH-7_1-7_Cr_0-95cm\XRF data\L000925.spe	452.29	27.75	6.46	1	0.017487	-0.004388	0.004353	0.097392	203484	22.56	55	344	1304	5272	21852	9657	4012	2811996	18	600	2595	566	4212	496	1010	49944	1985	588	611	316	534	967	3131	730	523	298	923	4532	39709	9431	2385	109	0	15661	236	631	243	0	366
C:\Data\2019\BlueHole\BH-7_1-7_Cr_0-95cm\XRF data\L000926.spe	452.59	27.78	6.45	1	0.017487	-0.004388	0.004353	0.097392	203008	22.92	76	450	1337	5555	22218	9435	4250	2806566	97	619	2017	625	4492	477	826	49296	1831	615	534	378	566	1027	3779	156	483	242	888	5385	38852	9154	2313	0	433	15525	179	738	330	64	396
C:\Data\2019\BlueHole\BH-7_1-7_Cr_0-95cm\XRF data\L000927.spe	452.89	27.81	6.45	1	0.017487	-0.004388	0.004353	0.097392	202411	22.25	36	410	1239	5785	22246	9392	4190	2795966	100	590	2641	621	4462	453	1087	49335	2066	582	551	332	527	967	3628	281	539	221	811	4982	39770	7077	2388	59	228	15151	76	707	257	48	372
C:\Data\2019\BlueHole\BH-7_1-7_Cr_0-95cm\XRF data\L000928.spe	453.19	27.84	6.45	1	0.017487	-0.004388	0.004353	0.097392	201789	22.68	63	401	1113	7161	22876	9260	4320	2782456	83	656	1803	501	4502	428	1088	49251	2018	812	576	456	519	939	3864	558	521	214	918	5160	40049	9477	2252	0	263	15615	202	646	311	8	431
C:\Data\2019\BlueHole\BH-7_1-7_Cr_0-95cm\XRF data\L000929.spe	453.49	27.87	6.45	1	0.017487	-0.004388	0.004353	0.097392	201110	21.91	89	444	1363	6374	22955	9603	4340	2771535	37	576	1314	421	4467	491	865	48971	1961	641	595	365	533	925	3821	925	516	268	838	4935	38606	4943	2421	25	120	15685	348	579	175	16	468
C:\Data\2019\BlueHole\BH-7_1-7_Cr_0-95cm\XRF data\L000930.spe	453.79	27.9	6.45	1	0.017487	-0.004388	0.004353	0.097392	201799	23.03	37	295	1152	6020	22069	9323	4349	2790508	21	613	2007	745	4738	388	983	46766	1761	630	507	316	548	936	3093	277	520	216	890	5159	40403	4763	2322	59	318	16196	272	677	242	0	403
C:\Data\2019\BlueHole\BH-7_1-7_Cr_0-95cm\XRF data\L000931.spe	454.09	27.93	6.45	1	0.017487	-0.004388	0.004353	0.097392	201443	23.25	92	521	1087	5662	24407	9336	4113	2786825	71	606	1610	693	4562	474	903	47099	1839	734	552	402	556	835	3458	76	604	136	869	5504	40078	6886	2412	84	613	15945	311	829	446	0	601
C:\Data\2019\BlueHole\BH-7_1-7_Cr_0-95cm\XRF data\L000932.spe	454.39	27.96	6.45	1	0.017487	-0.004388	0.004353	0.097392	203760	22.05	29	738	1042	5041	28198	9523	4168	2818574	36	535	2154	583	4534	543	734	49689	2007	609	550	362	573	1013	3513	340	546	243	787	4982	39238	8222	2342	0	369	15942	210	735	279	44	437
C:\Data\2019\BlueHole\BH-7_1-7_Cr_0-95cm\XRF data\L000933.spe	454.69	27.99	6.45	1	0.017487	-0.004388	0.004353	0.097392	205290	23.08	15	406	1054	5381	23175	9233	3900	2843840	16	536	2451	421	4611	367	841	51717	2186	651	472	268	598	1009	3571	696	512	292	895	4422	40600	7391	2334	0	0	15502	103	582	177	37	489
C:\Data\2019\BlueHole\BH-7_1-7_Cr_0-95cm\XRF data\L000934.spe	454.99	28.02	6.44	1	0.017487	-0.004388	0.004353	0.097392	205623	23.38	21	381	1164	5864	22217	9382	4248	2845876	54	587	2351	521	4854	439	860	50566	2091	660	626	383	596	907	3816	824	518	284	832	4631	42503	8324	2414	64	0	15035	173	624	252	7	442
C:\Data\2019\BlueHole\BH-7_1-7_Cr_0-95cm\XRF data\L000935.spe	455.29	28.05	6.44	1	0.017487	-0.004388	0.004353	0.097392	203141	22.05	47	405	1199	6432	22778	9200	4261	2806208	201	602	1866	525	4236	398	994	48696	2129	693	526	422	649	982	3824	1179	481	364	942	4414	38898	7422	2319	0	0	15866	127	591	133	0	477
C:\Data\2019\BlueHole\BH-7_1-7_Cr_0-95cm\XRF data\L000936.spe	455.59	28.08	6.44	1	0.017487	-0.004388	0.004353	0.097392	202304	19.78	95	375	1236	6185	22234	9425	4259	2795997	94	585	1906	475	4163	502	977	47829	2049	548	502	353	485	866	3508	1163	553	306	753	4595	37410	5532	2509	0	0	15619	169	548	33	0	617
C:\Data\2019\BlueHole\BH-7_1-7_Cr_0-95cm\XRF data\L000937.spe	455.89	28.11	6.44	1	0.017487	-0.004388	0.004353	0.097392	202383	20.63	37	400	1222	5530	22339	9314	4210	2799863	41	516	2037	568	4365	454	783	48439	1773	677	593	341	595	934	4078	886	402	281	869	4582	37917	8517	2422	0	0	15226	273	642	161	116	536
C:\Data\2019\BlueHole\BH-7_1-7_Cr_0-95cm\XRF data\L000938.spe	456.19	28.14	6.44	1	0.017487	-0.004388	0.004353	0.097392	201480	21.59	71	492	1194	5829	22183	9298	4234	2783235	0	714	2406	641	4458	460	883	48195	1893	563	589	333	500	787	3695	407	539	217	777	4798	38424	6397	2327	119	200	15670	191	686	279	0	497
C:\Data\2019\BlueHole\BH-7_1-7_Cr_0-95cm\XRF data\L000939.spe	456.49	28.17	6.45	1	0.017487	-0.004388	0.004353	0.097392	199812	20.75	80	327	1315	6461	21936	9515	4170	2759789	116	596	2338	685	4472	535	978	47585	1918	692	533	459	536	921	3351	591	569	208	810	4890	37500	5151	2300	0	74	15826	257	596	279	0	386
C:\Data\2019\BlueHole\BH-7_1-7_Cr_0-95cm\XRF data\L000940.spe	456.79	28.2	6.45	1	0.017487	-0.004388	0.004353	0.097392	201350	20.71	17	439	1263	5708	21423	9668	4098	2791168	12	613	2034	678	4361	438	701	47480	1872	704	607	432	504	938	3690	283	507	190	823	4965	37543	5888	2372	0	329	15392	456	750	346	106	376
C:\Data\2019\BlueHole\BH-7_1-7_Cr_0-95cm\XRF data\L000941.spe	457.09	28.23	6.44	1	0.017487	-0.004388	0.004353	0.097392	202804	20.8	55	395	1209	4810	21277	9554	4018	2820619	95	558	1770	512	4672	480	778	47587	1957	736	495	306	556	994	3519	585	505	232	831	4815	38340	5653	2557	16	234	15497	180	634	278	31	447
C:\Data\2019\BlueHole\BH-7_1-7_Cr_0-95cm\XRF data\L000942.spe	457.39	28.26	6.44	1	0.017487	-0.004388	0.004353	0.097392	202091	22.28	52	384	1155	5093	21163	9362	4158	2802391	29	598	2163	458	4425	414	845	49797	2207	586	556	359	524	826	3525	684	519	228	792	4684	40863	7425	2282	0	72	15150	151	644	225	17	431
C:\Data\2019\BlueHole\BH-7_1-7_Cr_0-95cm\XRF data\L000943.spe	457.69	28.29	6.44	1	0.017487	-0.004388	0.004353	0.097392	201320	21.84	95	311	1194	5283	21933	9602	4094	2783547	102	605	2389	544	4248	438	809	49448	1944	722	554	419	610	924	3817	667	499	308	876	4830	37954	7781	2287	0	91	15062	234	661	209	22	427
C:\Data\2019\BlueHole\BH-7_1-7_Cr_0-95cm\XRF data\L000944.spe	457.99	28.32	6.44	1	0.017487	-0.004388	0.004353	0.097392	199418	20.38	87	355	1111	5422	22601	9192	4220	2752593	65	570	2360	676	3972	460	1038	48707	1873	705	495	314	607	927	3738	492	483	228	800	4812	35990	9303	2188	0	148	15122	167	640	290	0	487
C:\Data\2019\BlueHole\BH-7_1-7_Cr_0-95cm\XRF data\L000945.spe	458.29	28.35	6.44	1	0.017487	-0.004388	0.004353	0.097392	200204	21.22	0	327	1237	5838	22961	9651	4215	2764071	0	547	2168	591	4453	560	988	48086	1874	700	636	380	594	947	3409	530	654	283	865	4966	38542	6197	2316	84	222	15507	273	687	306	0	398
C:\Data\2019\BlueHole\BH-7_1-7_Cr_0-95cm\XRF data\L000946.spe	458.59	28.38	6.44	1	0.017487	-0.004388	0.004353	0.097392	200686	21.22	101	418	1089	5692	22986	9560	4220	2772889	0	601	2042	548	4344	455	921	48996	1785	563	559	344	442	899	3526	556	570	223	834	4876	37720	5225	2361	0	164	15272	201	657	199	0	450
C:\Data\2019\BlueHole\BH-7_1-7_Cr_0-95cm\XRF data\L000947.spe	458.89	28.41	6.44	1	0.017487	-0.004388	0.004353	0.097392	200444	20.69	0	385	1070	5280	23038	9200	4391	2768698	103	584	2060	671	4192	399	1036	49001	2008	628	481	343	639	913	3330	634	634	194	783	4793	36579	4097	2306	18	87	15529	98	622	245	0	359
C:\Data\2019\BlueHole\BH-7_1-7_Cr_0-95cm\XRF data\L000948.spe	459.19	28.44	6.44	1	0.017487	-0.004388	0.004353	0.097392	201067	20.91	118	347	1194	5505	22739	9495	4218	2778555	83	471	1879	690	4249	443	886	48088	1907	412	463	245	526	988	3237	250	515	158	721	5287	37585	4689	2471	0	306	15713	186	588	261	0	520
C:\Data\2019\BlueHole\BH-7_1-7_Cr_0-95cm\XRF data\L000949.spe	459.49	28.47	6.44	1	0.017487	-0.004388	0.004353	0.097392	200662	21.42	23	307	1174	5902	22923	9454	4175	2770040	109	643	1823	584	4424	497	803	48683	1828	683	532	403	522	861	3693	720	512	175	800	5194	38222	1267	2185	0	130	15541	163	745	236	25	468
C:\Data\2019\BlueHole\BH-7_1-7_Cr_0-95cm\XRF data\L000950.spe	459.79	28.5	6.44	1	0.017487	-0.004388	0.004353	0.097392	200343	21.11	7	371	1235	5848	22376	9566	4191	2763847	62	636	2437	695	4537	468	947	48688	1877	608	535	363	501	907	3268	210	618	178	866	5176	38114	4301	2120	0	331	15598	288	738	299	0	442
C:\Data\2019\BlueHole\BH-7_1-7_Cr_0-95cm\XRF data\L000951.spe	460.09	28.53	6.44	1	0.017487	-0.004388	0.004353	0.097392	200645	20.26	33	425	1279	5516	23251	9554	4170	2769076	108	659	2152	664	4455	424	1006	48132	1884	684	575	430	560	945	3783	226	546	258	789	5292	36330	8015	2450	0	434	15780	198	688	348	34	495
C:\Data\2019\BlueHole\BH-7_1-7_Cr_0-95cm\XRF data\L000952.spe	460.39	28.56	6.44	1	0.017487	-0.004388	0.004353	0.097392	201346	20.13	66	354	1253	5114	22635	9415	4242	2779096	17	624	2240	421	4020	439	893	49069	2026	653	616	383	526	835	4128	971	565	344	830	4139	35434	5094	2419	0	0	15204	88	597	148	0	465
C:\Data\2019\BlueHole\BH-7_1-7_Cr_0-95cm\XRF data\L000953.spe	460.69	28.59	6.44	1	0.017487	-0.004388	0.004353	0.097392	200446	20.92	76	382	1222	6089	22855	9246	4183	2762600	46	575	2167	696	4492	388	1032	49907	1935	693	585	396	483	811	4083	26	462	216	791	5494	38083	1898	2258	0	525	15300	171	697	311	75	421
C:\Data\2019\BlueHole\BH-7_1-7_Cr_0-95cm\XRF data\L000954.spe	460.99	28.62	6.44	1	0.017487	-0.004388	0.004353	0.097392	197227	19.74	21	396	1368	7279	23494	9270	4438	2705851	128	643	2244	727	3977	425	1237	47794	2045	793	579	473	592	888	3837	822	545	325	720	5088	34458	5544	2264	0	19	15751	68	591	181	23	421
C:\Data\2019\BlueHole\BH-7_1-7_Cr_0-95cm\XRF data\L000955.spe	461.29	28.65	6.44	1	0.017487	-0.004388	0.004353	0.097392	195783	19.81	108	343	1543	7133	23343	9238	4540	2691792	103	603	1987	890	4053	412	983	45108	1702	671	482	376	585	850	3882	256	501	205	739	5681	34966	5080	2274	0	370	15693	330	663	271	0	436
C:\Data\2019\BlueHole\BH-7_1-7_Cr_0-95cm\XRF data\L000956.spe	461.59	28.68	6.44	1	0.017487	-0.004388	0.004353	0.097392	199645	20.73	34	348	1182	5761	22110	9455	4275	2764333	101	615	2230	769	4518	493	753	46086	1769	727	519	336	621	930	3520	0	463	175	816	5650	38183	4232	2190	31	655	15509	321	763	437	55	445
C:\Data\2019\BlueHole\BH-7_1-7_Cr_0-95cm\XRF data\L000957.spe	461.89	28.71	6.44	1	0.017487	-0.004388	0.004353	0.097392	201307	20.35	58	328	1172	5136	21568	9471	4169	2789347	98	572	2090	816	4426	394	877	48918	2027	601	595	347	477	916	3656	143	458	265	808	5247	36938	2878	2331	0	436	15312	298	619	301	51	362
C:\Data\2019\BlueHole\BH-7_1-7_Cr_0-95cm\XRF data\L000958.spe	462.19	28.74	6.44	1	0.017487	-0.004388	0.004353	0.097392	199110	20.23	46	329	1113	6046	22386	9349	4378	2752219	170	508	1892	546	4339	433	922	48487	1853	606	597	399	486	940	4251	936	541	317	923	4347	37689	4654	2169	61	60	15028	359	594	131	0	546
C:\Data\2019\BlueHole\BH-7_1-7_Cr_0-95cm\XRF data\L000959.spe	462.49	28.77	6.44	1	0.017487	-0.004388	0.004353	0.097392	198165	20.57	107	434	1186	5851	22872	9200	4236	2737718	208	518	1472	821	4408	456	971	47480	1979	674	440	317	611	979	3461	419	528	156	839	5540	37589	4568	2284	115	335	16061	121	683	223	0	496
C:\Data\2019\BlueHole\BH-7_1-7_Cr_0-95cm\XRF data\L000960.spe	462.79	28.8	6.43	1	0.017487	-0.004388	0.004353	0.097392	198760	20.52	42	401	1114	5627	22859	9300	4150	2748200	49	603	2220	807	4277	497	827	47630	1742	673	662	445	544	840	4072	696	563	282	829	4606	37616	2744	2362	0	121	14669	205	732	218	7	412
C:\Data\2019\BlueHole\BH-7_1-7_Cr_0-95cm\XRF data\L000961.spe	463.09	28.83	6.43	1	0.017487	-0.004388	0.004353	0.097392	201190	20.03	13	432	1049	5528	22620	9319	4215	2789188	172	605	1905	1044	4186	485	780	48915	1957	576	554	336	509	909	3750	422	594	134	784	4991	35919	7721	2293	0	278	15804	348	658	273	0	365
C:\Data\2019\BlueHole\BH-7_1-7_Cr_0-95cm\XRF data\L000962.spe	463.39	28.86	6.44	1	0.017487	-0.004388	0.004353	0.097392	201368	21.24	62	475	1281	6358	22339	9306	4611	2786082	439	541	2772	2072	4657	508	992	49397	2157	705	587	397	547	873	4139	266	646	271	809	4772	39058	1985	2307	33	416	14866	137	719	293	0	524
C:\Data\2019\BlueHole\BH-7_1-7_Cr_0-95cm\XRF data\L000963.spe	463.69	28.89	6.44	1	0.017487	-0.004388	0.004353	0.097392	202339	20.93	82	420	1204	5557	22157	9292	4389	2806714	109	631	1908	1163	4835	488	844	48034	1874	654	609	417	484	818	3681	313	628	217	911	4749	38687	4253	2366	128	439	15450	245	727	296	0	447
C:\Data\2019\BlueHole\BH-7_1-7_Cr_0-95cm\XRF data\L000964.spe	463.99	28.92	6.44	1	0.017487	-0.004388	0.004353	0.097392	203329	20.93	33	474	1081	5480	21264	9261	4032	2825080	79	588	1890	597	4550	515	915	48611	2082	638	563	381	606	907	3410	1089	527	308	815	4271	39174	3931	2320	0	0	15668	0	649	157	51	395
C:\Data\2019\BlueHole\BH-7_1-7_Cr_0-95cm\XRF data\L000965.spe	464.29	28.95	6.44	1	0.017487	-0.004388	0.004353	0.097392	201193	20.31	103	447	1209	5937	22054	9526	4086	2787522	120	562	2064	539	4132	443	759	48923	1889	640	518	376	545	918	3591	1343	634	239	786	4055	37345	6824	2281	0	0	14975	257	561	58	0	369
C:\Data\2019\BlueHole\BH-7_1-7_Cr_0-95cm\XRF data\L000966.spe	464.59	28.98	6.44	1	0.017487	-0.004388	0.004353	0.097392	199822	20.6	22	411	1365	6414	21975	9539	4389	2765428	178	560	2480	784	4304	414	783	47748	1986	698	535	426	638	942	3969	347	463	305	844	4828	38198	6218	2407	0	290	15184	231	676	250	75	488
C:\Data\2019\BlueHole\BH-7_1-7_Cr_0-95cm\XRF data\L000967.spe	464.89	29.01	6.44	1	0.017487	-0.004388	0.004353	0.097392	198971	20.28	84	420	1217	6103	21963	9368	4225	2754679	69	602	3059	939	4585	488	766	46734	1856	628	614	409	602	876	3706	0	535	160	828	5039	37948	6382	2323	0	499	14882	378	720	426	47	499
C:\Data\2019\BlueHole\BH-7_1-7_Cr_0-95cm\XRF data\L000968.spe	465.19	29.04	6.44	1	0.017487	-0.004388	0.004353	0.097392	199807	21.06	68	388	1094	6250	22134	9477	4076	2770675	89	625	2198	1033	4448	454	913	46927	2007	619	559	322	577	980	3609	97	482	221	883	5457	37683	7391	2024	110	475	15120	174	690	329	56	443
C:\Data\2019\BlueHole\BH-7_1-7_Cr_0-95cm\XRF data\L000969.spe	465.49	29.07	6.44	1	0.017487	-0.004388	0.004353	0.097392	201586	20.91	11	350	931	5545	22452	9273	4034	2802253	34	611	2252	519	4322	496	925	47364	1774	743	633	316	514	999	3979	1104	568	279	912	4067	37626	6970	2365	18	0	14666	0	669	83	0	466
C:\Data\2019\BlueHole\BH-7_1-7_Cr_0-95cm\XRF data\L000970.spe	465.79	29.1	6.44	1	0.017487	-0.004388	0.004353	0.097392	203220	21.6	31	429	1012	5322	22687	9429	3895	2824031	0	622	1811	591	4412	507	868	50206	2008	562	567	306	431	884	3563	619	416	287	830	4555	39945	5917	2369	0	128	15325	251	613	220	47	400
C:\Data\2019\BlueHole\BH-7_1-7_Cr_0-95cm\XRF data\L000971.spe	466.09	29.13	6.44	1	0.017487	-0.004388	0.004353	0.097392	202799	20.73	76	422	1008	5704	22377	9104	4292	2812457	91	610	1699	697	4596	412	674	50134	2036	747	566	393	597	998	3961	655	485	230	875	4984	38502	6076	2348	0	176	15391	113	747	276	105	397
C:\Data\2019\BlueHole\BH-7_1-7_Cr_0-95cm\XRF data\L000972.spe	466.39	29.16	6.44	1	0.017487	-0.004388	0.004353	0.097392	202458	21.31	25	370	1228	5851	22570	9169	4076	2807085	0	626	2018	750	4873	464	855	48945	1644	600	610	349	463	934	3765	677	539	232	881	4499	40351	4627	2290	14	110	15258	283	653	176	11	383
C:\Data\2019\BlueHole\BH-7_1-7_Cr_0-95cm\XRF data\L000973.spe	466.69	29.19	6.44	1	0.017487	-0.004388	0.004353	0.097392	202763	21.01	25	366	1188	5896	22261	9041	3929	2817494	0	544	1838	748	4650	588	931	48326	1952	645	638	344	503	862	3746	250	557	194	804	5171	38699	5773	2298	0	416	15334	145	732	301	0	412
C:\Data\2019\BlueHole\BH-7_1-7_Cr_0-95cm\XRF data\L000974.spe	466.99	29.22	6.44	1	0.017487	-0.004388	0.004353	0.097392	202992	20.31	107	389	1008	6384	22087	9229	4167	2819262	0	527	2012	643	4532	485	872	48360	1725	728	632	415	509	980	3883	784	516	225	898	4768	38996	5960	2334	0	32	15171	243	741	226	37	433
C:\Data\2019\BlueHole\BH-7_1-7_Cr_0-95cm\XRF data\L000975.spe	467.29	29.25	6.44	1	0.017487	-0.004388	0.004353	0.097392	202948	20.9	85	395	1168	5412	21908	9312	4087	2821256	0	673	2276	846	4713	463	893	47272	1948	638	719	362	382	808	3712	259	483	245	856	5032	40179	8381	2367	70	419	15052	36	758	299	110	477
C:\Data\2019\BlueHole\BH-7_1-7_Cr_0-95cm\XRF data\L000976.spe	467.59	29.28	6.44	1	0.017487	-0.004388	0.004353	0.097392	202034	19.85	99	427	1271	5713	22321	9404	4210	2802916	33	542	1970	703	4291	483	744	48294	1875	625	636	379	503	951	3610	483	497	228	873	5235	36805	7658	2448	59	296	15315	125	712	300	38	438
C:\Data\2019\BlueHole\BH-7_1-7_Cr_0-95cm\XRF data\L000977.spe	467.89	29.31	6.44	1	0.017487	-0.004388	0.004353	0.097392	200308	19.57	42	535	1246	5931	22176	9512	4180	2775954	42	581	1954	816	3945	498	903	49235	1910	689	597	401	510	933	3574	191	472	257	776	5224	35634	6112	2398	124	463	15526	197	666	314	46	436
C:\Data\2019\BlueHole\BH-7_1-7_Cr_0-95cm\XRF data\L000978.spe	468.19	29.34	6.44	1	0.017487	-0.004388	0.004353	0.097392	199924	20.14	29	392	1049	6044	22625	9314	4240	2769162	86	652	2292	659	4395	384	828	48623	2053	650	610	437	562	913	3781	727	597	295	749	4410	37198	1093	2379	0	56	14843	318	631	215	0	412
C:\Data\2019\BlueHole\BH-7_1-7_Cr_0-95cm\XRF data\L000979.spe	468.49	29.37	6.44	1	0.017487	-0.004388	0.004353	0.097392	200411	20.37	36	375	1145	5883	23331	9077	4126	2775580	85	531	1992	674	4140	493	721	48274	2109	602	509	338	528	901	3476	736	536	258	805	4709	37321	20	2352	9	37	15358	230	630	173	0	478
C:\Data\2019\BlueHole\BH-7_1-7_Cr_0-95cm\XRF data\L000980.spe	468.79	29.4	6.44	1	0.017487	-0.004388	0.004353	0.097392	199839	20.58	91	392	1108	6729	22915	9398	3974	2766688	55	604	1498	926	4626	421	733	47717	1974	729	596	430	560	901	3319	0	502	188	786	6061	37640	4013	2324	0	824	16126	323	744	450	61	459
C:\Data\2019\BlueHole\BH-7_1-7_Cr_0-95cm\XRF data\L000981.spe	469.09	29.43	6.44	1	0.017487	-0.004388	0.004353	0.097392	202135	21.1	81	523	1134	6519	22198	9627	4008	2808674	0	626	2705	715	4511	477	685	47030	2095	646	611	381	486	942	3612	447	511	247	824	4493	39360	8250	2278	0	126	15226	141	665	265	8	444
C:\Data\2019\BlueHole\BH-7_1-7_Cr_0-95cm\XRF data\L000982.spe	469.39	29.46	6.45	1	0.017487	-0.004388	0.004353	0.097392	202940	20.38	0	392	1091	6600	22177	9381	4026	2821820	0	533	2297	643	4444	519	886	48019	1956	619	617	384	488	945	3531	579	484	226	800	4593	38591	5779	2302	88	101	15021	175	673	250	7	509
C:\Data\2019\BlueHole\BH-7_1-7_Cr_0-95cm\XRF data\L000983.spe	469.69	29.49	6.45	1	0.017487	-0.004388	0.004353	0.097392	204198	20.21	95	369	980	6237	22414	9384	3953	2843520	24	588	1893	565	4161	479	666	48861	2108	627	510	397	497	841	3507	828	507	270	751	4357	37613	7604	2525	0	0	15474	324	639	161	0	459
C:\Data\2019\BlueHole\BH-7_1-7_Cr_0-95cm\XRF data\L000984.spe	469.99	29.52	6.44	1	0.017487	-0.004388	0.004353	0.097392	203817	21.4	70	391	1179	6255	22342	9257	3749	2836970	35	587	1649	584	4675	410	789	48637	1944	640	570	365	551	903	3904	511	530	278	943	5056	38906	7084	2380	0	358	15203	173	654	266	47	530
C:\Data\2019\BlueHole\BH-7_1-7_Cr_0-95cm\XRF data\L000985.spe	470.29	29.55	6.44	1	0.017487	-0.004388	0.004353	0.097392	203558	20.99	37	461	1128	6466	21913	9458	4006	2837046	0	555	1970	663	4538	331	766	46812	1926	644	696	339	425	979	3640	185	448	273	812	5005	38707	7349	2334	0	436	15663	234	673	317	31	415
C:\Data\2019\BlueHole\BH-7_1-7_Cr_0-95cm\XRF data\L000986.spe	470.59	29.58	6.44	1	0.017487	-0.004388	0.004353	0.097392	203420	22.23	97	376	937	5018	21979	9337	3870	2841641	13	599	2255	358	4647	483	977	45428	1803	706	577	402	539	943	3582	317	536	246	857	4869	41787	5547	2327	41	350	14953	128	652	298	0	428
C:\Data\2019\BlueHole\BH-7_1-7_Cr_0-95cm\XRF data\L000987.spe	470.89	29.61	6.44	1	0.017487	-0.004388	0.004353	0.097392	203974	21.11	67	307	809	4171	22529	9271	3760	2854691	0	564	2379	463	4731	446	669	48713	1929	723	643	393	456	920	3565	27	486	222	873	4959	39389	5741	2429	0	456	14350	229	786	420	69	531
C:\Data\2019\BlueHole\BH-7_1-7_Cr_0-95cm\XRF data\L000988.spe	471.19	29.64	6.44	1	0.017487	-0.004388	0.004353	0.097392	205145	22.03	45	366	899	4323	22470	9006	3650	2867785	37	560	1903	155	4506	483	545	53487	2163	637	534	385	569	809	3163	1127	628	303	877	3753	38512	7476	2468	72	0	14823	175	517	101	0	443
C:\Data\2019\BlueHole\BH-7_1-7_Cr_0-95cm\XRF data\L000989.spe	471.49	29.67	6.44	1	0.017487	-0.004388	0.004353	0.097392	203593	22.77	16	366	766	4015	22331	8932	3644	2840154	0	538	2211	297	4719	442	498	55403	2425	565	606	312	465	934	3470	231	530	186	788	4555	40688	4861	2354	22	366	14348	244	687	311	19	547
C:\Data\2019\BlueHole\BH-7_1-7_Cr_0-95cm\XRF data\L000990.spe	471.79	29.7	6.44	1	0.017487	-0.004388	0.004353	0.097392	202129	21.72	28	361	1141	3404	23517	8923	3850	2811611	0	680	2137	323	4306	494	543	54854	2136	614	586	357	425	866	3137	387	441	169	864	4869	38340	8383	2290	0	152	15095	103	740	304	100	504
C:\Data\2019\BlueHole\BH-7_1-7_Cr_0-95cm\XRF data\L000991.spe	472.09	29.73	6.44	1	0.017487	-0.004388	0.004353	0.097392	201659	23.17	109	441	932	4197	23756	9280	3639	2801400	0	548	1962	131	4608	437	751	54189	2162	640	603	293	485	905	3518	551	648	163	807	4536	40287	6660	2335	25	153	14971	222	730	348	0	413
C:\Data\2019\BlueHole\BH-7_1-7_Cr_0-95cm\XRF data\L000992.spe	472.39	29.76	6.44	1	0.017487	-0.004388	0.004353	0.097392	201548	22.38	109	434	818	4845	23861	9387	3862	2799710	26	586	2505	299	4452	483	861	50463	2087	745	572	399	609	924	3848	418	465	212	822	5019	39978	6276	2291	0	151	14672	323	692	315	93	473
C:\Data\2019\BlueHole\BH-7_1-7_Cr_0-95cm\XRF data\L000993.spe	472.69	29.79	6.44	1	0.017487	-0.004388	0.004353	0.097392	201826	21.55	61	365	742	4657	23446	9487	3853	2807559	0	545	1154	222	4293	512	628	49930	1978	603	586	382	564	957	3308	542	439	266	850	5266	38467	5299	2282	0	368	16023	165	659	254	138	439
C:\Data\2019\BlueHole\BH-7_1-7_Cr_0-95cm\XRF data\L000994.spe	472.99	29.82	6.45	1	0.017487	-0.004388	0.004353	0.097392	202856	20.88	0	354	772	5209	23550	9265	3937	2816380	18	579	1597	515	4302	572	646	52806	2201	649	550	400	607	996	3739	0	435	163	880	6057	36967	7475	2348	30	874	15520	225	804	461	121	454
C:\Data\2019\BlueHole\BH-7_1-7_Cr_0-95cm\XRF data\L000995.spe	473.29	29.85	6.45	1	0.017487	-0.004388	0.004353	0.097392	203326	21.88	52	457	1009	7333	23368	9467	4030	2813213	22	621	2589	695	4617	399	633	52826	2215	631	612	399	492	903	3459	0	458	255	845	5581	39367	7162	2369	32	665	15552	241	703	385	57	516
C:\Data\2019\BlueHole\BH-7_1-7_Cr_0-95cm\XRF data\L000996.spe	473.59	29.88	6.45	1	0.017487	-0.004388	0.004353	0.097392	202117	19.78	32	375	1076	7134	23652	9281	4238	2796452	56	598	2490	823	4380	468	921	48764	2016	640	535	379	541	870	3665	0	497	175	816	5529	36699	6203	2317	0	469	15678	203	698	305	0	424
C:\Data\2019\BlueHole\BH-7_1-7_Cr_0-95cm\XRF data\L000997.spe	473.89	29.91	6.45	1	0.017487	-0.004388	0.004353	0.097392	202577	20.2	57	463	1090	5948	22985	9703	4018	2813460	0	712	2134	500	4374	493	860	46653	1828	655	553	363	505	845	3519	954	650	256	863	4500	37841	2859	2345	0	0	15593	334	597	106	0	400
C:\Data\2019\BlueHole\BH-7_1-7_Cr_0-95cm\XRF data\L000998.spe	474.19	29.94	6.45	1	0.017487	-0.004388	0.004353	0.097392	203717	21.57	14	412	939	5363	22787	9692	3947	2832210	0	587	2275	550	4697	535	701	50820	2050	725	686	444	536	905	3554	104	602	282	869	5034	40565	4105	2466	0	401	15234	104	740	432	0	471
C:\Data\2019\BlueHole\BH-7_1-7_Cr_0-95cm\XRF data\L000999.spe	474.49	29.97	6.45	1	0.017487	-0.004388	0.004353	0.097392	202993	20.79	19	366	834	5330	23982	9508	3779	2815031	22	566	2473	345	4424	526	1040	52036	2102	630	514	363	576	905	3520	707	628	258	842	4475	37917	6171	2444	66	0	14920	237	566	276	0	558
C:\Data\2019\BlueHole\BH-7_1-7_Cr_0-95cm\XRF data\L001000.spe	474.79	30	6.45	1	0.017487	-0.004388	0.004353	0.097392	203086	20.75	34	525	920	5137	24783	9632	4028	2810926	15	613	1447	562	4286	387	873	53085	2117	626	563	405	573	894	3730	362	499	251	744	5318	39291	6766	2254	0	356	15771	279	744	271	69	411
C:\Data\2019\BlueHole\BH-7_1-7_Cr_0-95cm\XRF data\L001001.spe	475.09	30.03	6.44	1	0.017487	-0.004388	0.004353	0.097392	204234	20.86	41	380	931	6329	23634	9271	4021	2827019	70	455	1783	360	4423	479	554	51209	1821	551	415	315	628	920	3750	789	524	309	816	5055	39164	4967	2581	67	82	15354	250	526	117	0	443
C:\Data\2019\BlueHole\BH-7_1-7_Cr_0-95cm\XRF data\L001002.spe	475.39	30.06	6.44	1	0.017487	-0.004388	0.004353	0.097392	203667	21.39	76	436	1088	7329	23327	9456	4124	2823893	0	544	2267	646	4511	517	898	48148	1936	609	597	370	525	1009	3606	0	605	195	837	5106	39951	6312	2504	145	606	15783	151	774	343	0	415
C:\Data\2019\BlueHole\BH-7_1-7_Cr_0-95cm\XRF data\L001003.spe	475.69	30.09	6.44	1	0.017487	-0.004388	0.004353	0.097392	202994	21.22	57	375	1071	5977	23593	9283	3983	2815334	29	518	2027	462	4732	480	823	50138	1963	559	511	296	498	932	3493	519	528	165	810	5146	39691	5610	2423	77	133	15199	263	655	255	0	381
C:\Data\2019\BlueHole\BH-7_1-7_Cr_0-95cm\XRF data\L001004.spe	475.99	30.12	6.44	1	0.017487	-0.004388	0.004353	0.097392	203666	22.04	63	414	1075	5119	23937	9468	4266	2819240	0	580	1589	543	4581	495	662	52705	2073	727	768	441	414	876	3690	583	562	235	886	5203	40093	2350	2377	0	271	15611	260	781	312	40	476
C:\Data\2019\BlueHole\BH-7_1-7_Cr_0-95cm\XRF data\L001005.spe	476.29	30.15	6.44	1	0.017487	-0.004388	0.004353	0.097392	203102	21.5	65	435	1075	6137	23830	9559	4163	2809569	0	532	2498	634	4676	432	667	50154	2021	658	607	387	516	933	3695	521	465	250	806	4770	38642	5631	2387	0	150	15009	314	667	293	112	480
C:\Data\2019\BlueHole\BH-7_1-7_Cr_0-95cm\XRF data\L001006.spe	476.59	30.18	6.44	1	0.017487	-0.004388	0.004353	0.097392	203350	21.38	71	458	1259	6277	23651	9487	4147	2814525	102	612	2007	527	4390	521	878	48586	1975	784	527	363	585	891	3807	379	507	339	831	5324	39342	8204	2398	0	303	15609	201	663	273	59	465
C:\Data\2019\BlueHole\BH-7_1-7_Cr_0-95cm\XRF data\L001007.spe	476.89	30.21	6.44	1	0.017487	-0.004388	0.004353	0.097392	203396	20.23	61	417	1058	6088	23731	9443	4227	2819694	54	569	1484	519	4640	456	780	48506	1989	695	607	444	527	952	3826	312	474	204	840	5421	38824	8863	2300	78	434	15811	217	715	328	57	426
C:\Data\2019\BlueHole\BH-7_1-7_Cr_0-95cm\XRF data\L001008.spe	477.19	30.24	6.44	1	0.017487	-0.004388	0.004353	0.097392	203635	20.7	77	410	978	6091	23785	9539	4138	2822985	0	542	1895	531	4464	493	809	50155	1957	654	605	438	532	915	3754	369	484	258	890	5009	38899	4346	2350	17	332	15583	169	720	284	0	534
C:\Data\2019\BlueHole\BH-7_1-7_Cr_0-95cm\XRF data\L001009.spe	477.49	30.27	6.43	1	0.017487	-0.004388	0.004353	0.097392	203903	21.2	67	352	892	6140	24242	9493	4269	2823328	38	463	1508	436	4586	367	791	51173	2047	651	458	270	630	1028	3626	731	440	288	874	4900	37487	0	2525	45	168	15672	282	603	118	72	547
C:\Data\2019\BlueHole\BH-7_1-7_Cr_0-95cm\XRF data\L001010.spe	477.79	30.3	6.43	1	0.017487	-0.004388	0.004353	0.097392	203240	21.4	52	374	1065	6634	24038	9397	4029	2811099	28	575	1068	507	4678	557	759	51712	2176	597	523	375	565	893	3071	418	543	170	849	5438	40284	4218	2411	30	316	16250	156	684	259	0	547
C:\Data\2019\BlueHole\BH-7_1-7_Cr_0-95cm\XRF data\L001011.spe	478.09	30.33	6.43	1	0.017487	-0.004388	0.004353	0.097392	203002	19.92	28	475	919	7128	24168	9329	3939	2806809	76	527	2491	357	4330	495	789	51297	2128	614	504	287	527	999	3857	625	489	234	778	4468	37449	5850	2506	66	34	15043	290	625	264	13	511
C:\Data\2019\BlueHole\BH-7_1-7_Cr_0-95cm\XRF data\L001012.spe	478.39	30.36	6.43	1	0.017487	-0.004388	0.004353	0.097392	201915	21.32	9	438	919	6567	23736	9459	3965	2787240	0	636	1318	496	4515	487	972	51756	1970	586	617	357	472	831	3819	17	413	191	788	5929	39489	1131	2375	104	717	15904	9	685	359	81	529
C:\Data\2019\BlueHole\BH-7_1-7_Cr_0-95cm\XRF data\L001013.spe	478.69	30.39	6.43	1	0.017487	-0.004388	0.004353	0.097392	199001	19.25	71	325	1122	7417	24122	9432	4272	2736820	76	551	1688	404	4218	436	927	49710	1865	638	577	371	513	906	3700	864	592	202	708	4926	33669	5463	2340	57	70	16186	266	735	189	0	403
C:\Data\2019\BlueHole\BH-7_1-7_Cr_0-95cm\XRF data\L001014.spe	478.99	30.42	6.43	1	0.017487	-0.004388	0.004353	0.097392	200945	20.04	90	470	1139	6707	23076	9393	4367	2775111	81	565	2631	564	4491	419	1123	48353	1714	602	521	371	588	923	3737	0	410	214	892	5452	36125	7443	2298	0	720	15013	0	681	420	132	369
C:\Data\2019\BlueHole\BH-7_1-7_Cr_0-95cm\XRF data\L001015.spe	479.29	30.45	6.43	1	0.017487	-0.004388	0.004353	0.097392	202982	20.15	19	461	1041	6963	22843	9585	4150	2809410	85	552	2067	326	4656	509	793	50485	1995	657	508	387	534	969	3699	1194	511	293	905	4060	37671	4380	2354	8	0	15219	298	567	110	28	462
C:\Data\2019\BlueHole\BH-7_1-7_Cr_0-95cm\XRF data\L001016.spe	479.59	30.48	6.43	1	0.017487	-0.004388	0.004353	0.097392	202878	21.26	68	421	1213	6588	22606	9678	4184	2804846	68	609	1430	523	4519	430	788	50204	1949	655	610	372	522	998	3614	444	433	230	841	5278	39707	7369	2389	114	374	15847	307	715	277	62	429
C:\Data\2019\BlueHole\BH-7_1-7_Cr_0-95cm\XRF data\L001017.spe	479.89	30.51	6.43	1	0.017487	-0.004388	0.004353	0.097392	200643	20.17	0	395	1181	7226	23341	9522	4273	2767978	136	675	2596	483	4487	505	1016	48696	2020	626	570	399	469	814	3974	648	534	244	797	4662	37815	6176	2241	0	28	15103	178	714	256	0	418
C:\Data\2019\BlueHole\BH-7_1-7_Cr_0-95cm\XRF data\L001018.spe	480.19	30.54	6.42	1	0.017487	-0.004388	0.004353	0.097392	199800	18.9	93	340	1227	7740	23475	9477	4263	2755802	10	629	1209	596	4112	470	953	47596	1943	608	582	344	490	893	3522	359	502	215	816	5425	37003	3802	2319	0	405	16600	312	735	325	44	483
C:\Data\2019\BlueHole\BH-7_1-7_Cr_0-95cm\XRF data\L001019.spe	480.49	30.57	6.42	1	0.017487	-0.004388	0.004353	0.097392	200619	19.12	43	363	1061	7253	23238	9492	4144	2775156	73	580	2035	341	4231	534	817	47741	1735	742	590	433	546	870	3660	872	595	214	767	4470	35797	3162	2367	0	0	15506	383	627	214	0	455
C:\Data\2019\BlueHole\BH-7_1-7_Cr_0-95cm\XRF data\L001020.spe	480.79	30.6	6.42	1	0.017487	-0.004388	0.004353	0.097392	201327	20.97	26	344	960	6539	22736	9433	4138	2787176	96	509	1690	526	4734	372	791	48287	2026	653	523	347	637	1046	3892	0	456	227	896	5695	39553	3121	2362	0	782	15569	195	775	361	68	436
C:\Data\2019\BlueHole\BH-7_1-7_Cr_0-95cm\XRF data\L001021.spe	481.09	30.63	6.42	1	0.017487	-0.004388	0.004353	0.097392	201247	19.77	20	406	1139	6582	22554	9377	4205	2786007	63	600	1211	463	4323	537	829	48922	1740	626	497	320	576	885	3309	687	499	260	792	5071	37574	5890	2357	0	116	16288	154	622	217	7	454
C:\Data\2019\BlueHole\BH-7_1-7_Cr_0-95cm\XRF data\L001022.spe	481.39	30.66	6.42	1	0.017487	-0.004388	0.004353	0.097392	201227	19.28	35	393	995	6241	23184	9208	4079	2787628	0	587	2233	393	4390	492	792	49353	1962	631	578	370	530	923	3627	539	521	167	836	4637	35352	4847	2326	0	141	15068	253	646	311	0	523
C:\Data\2019\BlueHole\BH-7_1-7_Cr_0-95cm\XRF data\L001023.spe	481.69	30.69	6.42	1	0.017487	-0.004388	0.004353	0.097392	199036	18.67	71	326	1197	6536	24016	9289	3957	2746512	54	536	1632	563	4135	499	917	49945	1867	598	478	345	563	917	3098	558	519	234	745	4912	35048	5076	2328	0	139	16240	183	569	230	8	423
C:\Data\2019\BlueHole\BH-7_1-7_Cr_0-95cm\XRF data\L001024.spe	481.99	30.72	6.42	1	0.017487	-0.004388	0.004353	0.097392	197430	19.79	15	361	1172	6788	23879	9281	4358	2722489	69	509	1405	473	4250	435	848	48923	1846	577	528	382	538	856	3467	766	501	257	672	5151	36170	4356	2355	63	118	16143	230	630	194	0	656
C:\Data\2019\BlueHole\BH-7_1-7_Cr_0-95cm\XRF data\L001025.spe	482.29	30.75	6.42	1	0.017487	-0.004388	0.004353	0.097392	198751	19.33	54	488	1052	6768	23248	9298	4128	2748836	63	669	2756	401	3926	460	949	48246	1923	562	562	299	516	852	3901	646	538	257	780	4436	34622	6676	2275	0	0	15048	67	621	174	0	449
C:\Data\2019\BlueHole\BH-7_1-7_Cr_0-95cm\XRF data\L001026.spe	482.59	30.78	6.42	1	0.017487	-0.004388	0.004353	0.097392	198986	20.03	0	417	1079	6870	23545	9314	3967	2753097	150	588	1834	319	4036	456	721	48303	1894	629	521	330	623	892	4128	420	474	272	777	4853	36264	2393	2169	0	306	15046	203	680	243	83	437
C:\Data\2019\BlueHole\BH-7_1-7_Cr_0-95cm\XRF data\L001027.spe	482.89	30.81	6.42	1	0.017487	-0.004388	0.004353	0.097392	200338	19.51	114	440	1078	6567	22624	9311	4081	2777167	108	615	2407	478	4423	386	952	47815	1950	623	476	383	601	840	3539	311	534	212	790	4872	37067	6930	2134	0	166	15187	119	608	297	0	410
C:\Data\2019\BlueHole\BH-7_1-7_Cr_0-95cm\XRF data\L001028.spe	483.19	30.84	6.42	1	0.017487	-0.004388	0.004353	0.097392	200769	19.64	43	374	994	6314	22357	9356	3937	2785366	0	599	2087	505	4317	455	608	48958	1937	596	646	361	437	864	3734	306	398	279	833	5068	36690	2533	2408	7	280	15269	290	627	236	110	486
C:\Data\2019\BlueHole\BH-7_1-7_Cr_0-95cm\XRF data\L001029.spe	483.49	30.87	6.42	1	0.017487	-0.004388	0.004353	0.097392	201803	20.2	61	344	995	6922	22443	9252	3882	2798661	0	566	1910	359	4318	489	719	50488	2010	651	612	366	458	864	3723	575	515	234	812	4707	39309	7236	2341	47	200	15470	131	660	206	0	445
C:\Data\2019\BlueHole\BH-7_1-7_Cr_0-95cm\XRF data\L001030.spe	483.79	30.9	6.42	1	0.017487	-0.004388	0.004353	0.097392	201489	20.4	39	381	1006	6705	22983	9210	4039	2790812	30	508	1707	506	4583	378	902	51004	2046	543	505	245	544	963	3527	0	500	133	801	5577	37430	3496	2348	0	556	15690	89	678	330	0	472
C:\Data\2019\BlueHole\BH-7_1-7_Cr_0-95cm\XRF data\L001031.spe	484.09	30.93	6.42	1	0.017487	-0.004388	0.004353	0.097392	200742	19.05	15	456	1101	6903	23753	9111	4041	2776669	7	684	1799	372	4114	491	960	50473	1904	696	512	319	591	823	3730	962	569	309	801	4442	35430	3815	2456	91	0	15479	94	587	55	0	441
C:\Data\2019\BlueHole\BH-7_1-7_Cr_0-95cm\XRF data\L001032.spe	484.39	30.96	6.41	1	0.017487	-0.004388	0.004353	0.097392	200313	19.55	48	379	1070	7324	23534	9273	4045	2771872	0	591	1466	439	4173	468	901	49504	1958	632	512	298	508	851	3221	841	468	268	807	4917	35741	6027	2411	36	18	16133	171	549	149	0	391
C:\Data\2019\BlueHole\BH-7_1-7_Cr_0-95cm\XRF data\L001033.spe	484.69	30.99	6.41	1	0.017487	-0.004388	0.004353	0.097392	201897	20.01	44	449	1059	7646	22715	9189	4165	2797360	171	530	2312	605	4678	512	780	49505	2041	718	456	401	604	906	3634	136	411	216	872	5315	37841	2366	2284	44	386	15193	147	723	316	59	459
C:\Data\2019\BlueHole\BH-7_1-7_Cr_0-95cm\XRF data\L001034.spe	484.99	31.02	6.42	1	0.017487	-0.004388	0.004353	0.097392	203123	19.74	83	380	1115	7037	22320	9460	3988	2820299	0	500	2251	364	4305	431	664	49117	2006	632	512	297	481	986	3737	785	464	336	786	4322	37751	3951	2344	40	0	14810	309	540	37	0	373
C:\Data\2019\BlueHole\BH-7_1-7_Cr_0-95cm\XRF data\L001035.spe	485.29	31.05	6.42	1	0.017487	-0.004388	0.004353	0.097392	203787	20.4	0	361	992	7038	22381	9352	3793	2827959	0	620	2097	336	4709	458	893	50656	1726	603	569	328	435	845	3765	504	429	302	768	4596	37834	3229	2441	98	199	15193	243	608	164	23	453
C:\Data\2019\BlueHole\BH-7_1-7_Cr_0-95cm\XRF data\L001036.spe	485.59	31.08	6.42	1	0.017487	-0.004388	0.004353	0.097392	201400	20.59	77	395	1040	7117	22801	9447	4128	2788254	45	544	1467	486	4604	511	868	48929	2083	689	597	359	528	949	3386	913	474	270	853	4670	38240	3416	2363	0	14	16006	245	618	195	28	473
C:\Data\2019\BlueHole\BH-7_1-7_Cr_0-95cm\XRF data\L001037.spe	485.89	31.11	6.42	1	0.017487	-0.004388	0.004353	0.097392	201499	19.51	0	368	1152	6733	22686	9392	4081	2797389	10	576	1667	512	4401	383	704	47797	1941	593	602	398	546	990	3756	518	505	252	859	4930	36424	7179	2312	0	307	15369	185	688	278	21	410
C:\Data\2019\BlueHole\BH-7_1-7_Cr_0-95cm\XRF data\L001038.spe	486.19	31.14	6.42	1	0.017487	-0.004388	0.004353	0.097392	203643	19.2	0	388	978	5814	22434	9582	3938	2832982	103	561	1438	385	4554	545	962	50317	1981	574	503	335	582	870	3385	799	530	230	841	4447	37277	6741	2453	118	90	15445	39	613	132	0	506
C:\Data\2019\BlueHole\BH-7_1-7_Cr_0-95cm\XRF data\L001039.spe	486.49	31.17	6.42	1	0.017487	-0.004388	0.004353	0.097392	203334	20.86	40	377	1079	6187	22442	9710	3982	2826924	20	562	1977	251	4821	406	772	50248	2019	700	562	450	576	778	3737	979	497	236	777	4192	40622	5984	2366	0	0	14816	227	641	233	36	401
C:\Data\2019\BlueHole\BH-7_1-7_Cr_0-95cm\XRF data\L001040.spe	486.79	31.2	6.42	1	0.017487	-0.004388	0.004353	0.097392	203271	19.45	57	524	1129	6269	22806	9487	3889	2825393	0	583	1702	210	4251	453	768	50072	2010	544	515	234	433	898	3430	708	542	310	793	4539	36960	5767	2461	0	143	15720	325	560	88	0	408
C:\Data\2019\BlueHole\BH-7_1-7_Cr_0-95cm\XRF data\L001041.spe	487.09	31.23	6.42	1	0.017487	-0.004388	0.004353	0.097392	203234	20.74	32	435	977	6294	23175	9591	3981	2822828	0	573	1685	297	4465	580	785	50921	1905	674	588	389	542	878	3548	1180	545	210	810	4218	37683	7905	2302	0	0	15627	0	610	172	0	443
C:\Data\2019\BlueHole\BH-7_1-7_Cr_0-95cm\XRF data\L001042.spe	487.39	31.26	6.42	1	0.017487	-0.004388	0.004353	0.097392	203002	19.14	89	494	899	6991	22912	9526	3964	2821254	8	559	1909	441	4416	487	829	50864	2033	619	536	329	520	796	3498	711	468	224	771	4463	35412	6122	2523	30	0	15088	272	608	157	0	488
C:\Data\2019\BlueHole\BH-7_1-7_Cr_0-95cm\XRF data\L001043.spe	487.69	31.29	6.42	1	0.017487	-0.004388	0.004353	0.097392	202437	19.96	15	422	896	7013	23195	9611	4074	2808607	0	500	2297	498	4441	446	744	50400	1996	618	583	385	514	905	3471	443	457	198	803	4552	37006	5247	2295	0	140	15236	282	712	276	102	375
C:\Data\2019\BlueHole\BH-7_1-7_Cr_0-95cm\XRF data\L001044.spe	487.99	31.32	6.42	1	0.017487	-0.004388	0.004353	0.097392	202537	19.85	49	361	832	6876	22787	9571	3912	2812881	68	540	2157	388	4300	526	932	50616	1805	684	510	373	559	835	3618	730	488	260	794	4628	36226	4976	2128	0	0	14827	0	658	195	22	496
C:\Data\2019\BlueHole\BH-7_1-7_Cr_0-95cm\XRF data\L001045.spe	488.29	31.35	6.42	1	0.017487	-0.004388	0.004353	0.097392	201920	20.53	0	363	886	6715	23038	9537	3860	2803818	67	595	1623	212	4322	540	790	51397	2009	691	523	381	513	818	3761	1066	460	228	844	4208	36730	5344	2554	123	0	15078	130	634	162	43	431
C:\Data\2019\BlueHole\BH-7_1-7_Cr_0-95cm\XRF data\L001046.spe	488.59	31.38	6.42	1	0.017487	-0.004388	0.004353	0.097392	202926	20.52	52	460	891	6832	22128	9371	3868	2821166	0	623	1273	289	4365	434	713	51823	2062	633	633	333	433	856	3561	977	557	282	801	4651	38198	5501	2498	0	0	15253	207	621	109	0	423
C:\Data\2019\BlueHole\BH-7_1-7_Cr_0-95cm\XRF data\L001047.spe	488.89	31.41	6.42	1	0.017487	-0.004388	0.004353	0.097392	204047	20.28	62	424	893	6402	22341	9305	4008	2837914	67	579	2594	356	4502	428	800	51611	2154	576	530	316	505	904	3843	553	606	219	762	4433	38798	4491	2309	7	18	14483	211	612	217	0	404
C:\Data\2019\BlueHole\BH-7_1-7_Cr_0-95cm\XRF data\L001048.spe	489.19	31.44	6.42	1	0.017487	-0.004388	0.004353	0.097392	202736	20.57	95	458	993	7347	22523	9201	4021	2813111	0	634	1340	361	4723	522	811	50877	2013	582	540	331	500	824	3716	691	580	231	815	4893	39263	4361	2432	0	185	15609	109	654	127	0	408
C:\Data\2019\BlueHole\BH-7_1-7_Cr_0-95cm\XRF data\L001049.spe	489.49	31.47	6.42	1	0.017487	-0.004388	0.004353	0.097392	201460	20.34	50	451	1077	6883	23098	9536	4008	2789837	0	663	1938	358	4375	488	662	50769	2200	793	582	353	510	871	3644	587	555	254	903	4995	36826	6650	2341	0	254	15557	76	656	274	31	582
C:\Data\2019\BlueHole\BH-7_1-7_Cr_0-95cm\XRF data\L001050.spe	489.79	31.5	6.42	1	0.017487	-0.004388	0.004353	0.097392	202349	19.22	74	399	1120	6970	22906	9413	4162	2807699	0	593	2361	450	4502	447	804	49809	1941	700	660	401	486	918	3937	377	467	211	817	4555	36417	8984	2272	46	221	14967	223	693	313	46	348
C:\Data\2019\BlueHole\BH-7_1-7_Cr_0-95cm\XRF data\L001051.spe	490.09	31.53	6.41	1	0.017487	-0.004388	0.004353	0.097392	205140	20.7	55	387	1062	6723	21742	9489	3839	2859786	86	611	1465	373	4537	406	849	49205	1907	603	526	407	541	865	3380	774	483	250	838	4772	39394	7704	2504	29	73	15466	255	604	254	38	535
C:\Data\2019\BlueHole\BH-7_1-7_Cr_0-95cm\XRF data\L001052.spe	490.39	31.56	6.41	1	0.017487	-0.004388	0.004353	0.097392	206011	20.32	87	415	1176	6802	21533	9416	3978	2871696	0	617	2169	430	4797	468	688	51511	1839	597	590	368	409	860	3536	466	563	162	826	4409	40131	4097	2398	47	139	15237	191	741	286	0	526
C:\Data\2019\BlueHole\BH-7_1-7_Cr_0-95cm\XRF data\L001053.spe	490.69	31.59	6.41	1	0.017487	-0.004388	0.004353	0.097392	204629	20.7	0	414	1094	7040	22142	9447	4104	2841094	26	487	1464	554	4779	534	800	52350	2215	587	529	353	561	961	3524	0	397	124	801	5942	40937	5665	2546	86	660	15693	52	750	319	70	478
C:\Data\2019\BlueHole\BH-7_1-7_Cr_0-95cm\XRF data\L001054.spe	490.99	31.62	6.41	1	0.017487	-0.004388	0.004353	0.097392	199033	19.5	42	380	1092	16931	22485	9431	4079	2734336	68	558	1337	461	3964	490	818	52023	1957	532	534	262	461	966	3360	706	545	231	785	4671	34717	3603	2284	0	185	16464	140	574	126	0	373
C:\Data\2019\BlueHole\BH-7_1-7_Cr_0-95cm\XRF data\L001055.spe	491.29	31.65	6.41	1	0.017487	-0.004388	0.004353	0.097392	195734	19.16	105	387	1152	22010	22434	9545	4097	2679446	96	562	1680	577	3673	520	886	48458	2030	571	540	313	401	894	3755	451	484	153	681	5169	31971	0	1983	0	221	16537	231	588	212	0	433
C:\Data\2019\BlueHole\BH-7_1-7_Cr_0-95cm\XRF data\L001056.spe	491.59	31.68	6.41	1	0.017487	-0.004388	0.004353	0.097392	199949	20.1	133	454	1284	10070	22119	9858	4200	2769902	0	636	1394	424	4331	336	745	46131	1858	621	617	375	422	844	3408	769	513	185	787	4961	36741	5359	2071	0	108	15943	308	679	150	0	302
C:\Data\2019\BlueHole\BH-7_1-7_Cr_0-95cm\XRF data\L001057.spe	491.89	31.71	6.42	1	0.017487	-0.004388	0.004353	0.097392	202554	19.37	55	396	873	7035	21780	9699	4075	2821000	0	615	2076	442	3949	561	860	47301	1811	759	670	409	458	828	3751	900	461	316	802	4289	36860	6968	2252	0	0	14901	120	640	148	91	439
C:\Data\2019\BlueHole\BH-7_1-7_Cr_0-95cm\XRF data\L001058.spe	492.19	31.74	6.42	1	0.017487	-0.004388	0.004353	0.097392	202641	19.94	94	351	1087	7903	21603	9560	3854	2820559	0	581	1560	302	4278	486	792	49566	2129	674	531	380	514	890	3859	779	479	291	876	4594	36086	3357	2284	0	76	14616	167	613	113	0	416
C:\Data\2019\BlueHole\BH-7_1-7_Cr_0-95cm\XRF data\L001059.spe	492.49	31.77	6.41	1	0.017487	-0.004388	0.004353	0.097392	202206	21.14	74	322	979	7253	21525	9568	3859	2814161	29	542	1729	418	4594	421	714	49321	2133	686	568	374	414	827	3564	547	509	240	846	4729	39483	3309	2213	0	186	15217	234	592	214	0	296
C:\Data\2019\BlueHole\BH-7_1-7_Cr_0-95cm\XRF data\L001060.spe	492.79	31.8	6.41	1	0.017487	-0.004388	0.004353	0.097392	201037	19.62	33	410	985	6704	21643	9307	3892	2799061	0	573	2086	559	4187	511	762	49424	1975	684	640	405	463	877	3682	540	494	260	810	4597	36677	1294	2482	122	134	14736	167	678	265	13	444
C:\Data\2019\BlueHole\BH-7_1-7_Cr_0-95cm\XRF data\L001061.spe	493.09	31.83	6.41	1	0.017487	-0.004388	0.004353	0.097392	200203	19.34	149	457	945	7570	21397	9308	3837	2788433	64	475	2001	460	4147	404	776	49066	1997	628	477	357	634	830	3484	586	548	256	821	4750	35774	6579	2242	30	103	15012	237	646	232	0	401
C:\Data\2019\BlueHole\BH-7_1-7_Cr_0-95cm\XRF data\L001062.spe	493.39	31.86	6.41	1	0.017487	-0.004388	0.004353	0.097392	199176	18.87	0	473	939	7091	21607	9593	3784	2770731	108	488	1775	531	4463	401	735	50103	1888	464	439	318	550	819	3372	101	334	198	696	5212	34750	3014	2288	0	417	14788	169	659	301	65	486
C:\Data\2019\BlueHole\BH-7_1-7_Cr_0-95cm\XRF data\L001063.spe	493.69	31.89	6.41	1	0.017487	-0.004388	0.004353	0.097392	198217	19.38	45	382	886	7425	22664	9355	3826	2745539	0	599	1306	381	4224	521	674	51733	2038	578	521	309	537	830	3435	561	493	211	666	5015	35158	6942	2137	0	275	15506	346	574	250	0	365
C:\Data\2019\BlueHole\BH-7_1-7_Cr_0-95cm\XRF data\L001064.spe	493.99	31.92	6.41	1	0.017487	-0.004388	0.004353	0.097392	198144	19.66	34	401	948	7290	23273	9486	3935	2739987	26	483	1607	539	4296	445	788	50878	1891	650	550	365	516	950	3231	548	518	207	739	4731	35188	746	2298	119	126	15782	173	658	257	0	473
C:\Data\2019\BlueHole\BH-7_1-7_Cr_0-95cm\XRF data\L001065.spe	494.29	31.95	6.42	1	0.017487	-0.004388	0.004353	0.097392	198110	19.34	14	325	953	7889	23656	9372	4127	2736326	93	482	1834	684	4301	476	836	49994	2005	603	439	323	626	930	3735	0	467	205	784	5405	36697	7453	2230	97	551	15628	50	722	302	0	449
C:\Data\2019\BlueHole\BH-7_1-7_Cr_0-95cm\XRF data\L001066.spe	494.59	31.98	6.41	1	0.017487	-0.004388	0.004353	0.097392	199239	19.21	46	466	971	8195	23632	9346	3991	2757991	109	529	1252	509	4424	450	697	49638	2000	705	453	367	566	960	3663	464	469	231	771	5137	37551	2646	2389	10	415	15801	191	630	238	0	388
C:\Data\2019\BlueHole\BH-7_1-7_Cr_0-95cm\XRF data\L001067.spe	494.89	32.01	6.41	1	0.017487	-0.004388	0.004353	0.097392	200970	18.28	48	414	1040	8235	22988	9279	4073	2786273	17	561	1079	392	4514	523	776	49667	1915	535	522	359	482	874	3524	799	574	168	778	4885	36071	5083	2157	0	126	15803	157	673	176	0	502
C:\Data\2019\BlueHole\BH-7_1-7_Cr_0-95cm\XRF data\L001068.spe	495.19	32.04	6.41	1	0.017487	-0.004388	0.004353	0.097392	201411	18.52	7	467	1050	7150	23487	9479	4005	2793411	64	498	1773	317	4147	520	702	50490	1745	533	497	329	522	996	3672	752	570	254	825	4409	35285	5129	2399	0	73	15239	343	595	135	0	472
C:\Data\2019\BlueHole\BH-7_1-7_Cr_0-95cm\XRF data\L001069.spe	495.49	32.07	6.41	1	0.017487	-0.004388	0.004353	0.097392	201383	19.16	0	353	990	7196	23558	9297	4025	2787863	112	502	1391	495	4248	572	577	50481	1906	555	428	323	633	909	3362	175	504	169	787	5352	36052	6230	2291	0	538	16264	271	703	253	37	371
C:\Data\2019\BlueHole\BH-7_1-7_Cr_0-95cm\XRF data\L001070.spe	495.79	32.1	6.41	1	0.017487	-0.004388	0.004353	0.097392	200135	18.22	50	410	1064	7869	23834	9466	4172	2769488	148	576	1624	519	4149	394	911	49913	2082	609	469	409	621	885	3696	499	394	229	786	5124	33374	4703	2301	0	223	15945	132	634	257	89	403
C:\Data\2019\BlueHole\BH-7_1-7_Cr_0-95cm\XRF data\L001071.spe	496.09	32.13	6.41	1	0.017487	-0.004388	0.004353	0.097392	199028	19.55	66	381	1030	7682	24003	9351	4260	2749949	0	625	1759	507	4623	508	811	50398	1960	696	479	297	544	841	3585	139	487	154	750	5580	36945	3782	2314	0	507	15385	212	707	308	0	478
C:\Data\2019\BlueHole\BH-7_1-7_Cr_0-95cm\XRF data\L001072.spe	496.39	32.16	6.41	1	0.017487	-0.004388	0.004353	0.097392	197544	18.75	0	404	980	8152	24461	9373	4432	2724452	80	627	1997	525	4263	426	742	49581	1967	594	548	364	575	927	3997	142	513	285	796	5569	34514	3459	2334	0	550	15243	200	677	341	0	431
C:\Data\2019\BlueHole\BH-7_1-7_Cr_0-95cm\XRF data\L001073.spe	496.69	32.19	6.42	1	0.017487	-0.004388	0.004353	0.097392	198746	18.98	8	430	1098	7745	23870	9650	4011	2751253	0	603	1859	418	4208	494	509	48929	1801	596	610	364	501	802	3628	999	569	255	792	4455	36317	7610	2293	13	0	15349	296	576	106	0	383
C:\Data\2019\BlueHole\BH-7_1-7_Cr_0-95cm\XRF data\L001074.spe	496.99	32.22	6.42	1	0.017487	-0.004388	0.004353	0.097392	200980	18.59	72	444	985	6694	23457	9534	3902	2788540	17	479	1718	354	4140	430	610	50223	1791	512	474	199	500	963	3402	1093	523	302	803	4205	34940	4663	2408	32	0	15434	171	472	24	0	451
C:\Data\2019\BlueHole\BH-7_1-7_Cr_0-95cm\XRF data\L001075.spe	497.29	32.25	6.41	1	0.017487	-0.004388	0.004353	0.097392	201190	18.56	46	418	911	7123	23865	9189	3970	2785853	30	550	1753	423	4283	477	612	52816	2123	552	477	270	586	971	3439	1028	612	261	718	4274	36142	3225	2343	0	0	15470	321	602	107	0	461
C:\Data\2019\BlueHole\BH-7_1-7_Cr_0-95cm\XRF data\L001076.spe	497.59	32.28	6.41	1	0.017487	-0.004388	0.004353	0.097392	201058	18.63	34	335	940	8042	24095	9234	4087	2777275	0	578	1642	683	4444	506	745	50937	2198	778	622	419	494	924	3895	669	601	188	778	4975	36307	9424	2423	0	242	15940	206	740	237	0	394
C:\Data\2019\BlueHole\BH-7_1-7_Cr_0-95cm\XRF data\L001077.spe	497.89	32.31	6.41	1	0.017487	-0.004388	0.004353	0.097392	200205	19.11	22	394	1063	7895	23996	9311	4176	2764717	16	532	1995	953	4246	476	890	50053	1966	661	541	420	504	965	3457	639	567	215	751	4864	36029	3276	2169	0	67	15899	111	709	244	0	510
C:\Data\2019\BlueHole\BH-7_1-7_Cr_0-95cm\XRF data\L001078.spe	498.19	32.34	6.41	1	0.017487	-0.004388	0.004353	0.097392	199457	19.44	92	403	1025	9055	23762	9601	3972	2753436	0	564	2602	950	4164	546	852	48315	1736	572	558	333	448	896	3915	98	536	182	773	5094	36575	4604	2380	0	385	15239	290	653	277	0	471
C:\Data\2019\BlueHole\BH-7_1-7_Cr_0-95cm\XRF data\L001079.spe	498.49	32.37	6.41	1	0.017487	-0.004388	0.004353	0.097392	201300	19.17	118	391	1189	8628	23059	9358	3953	2786459	16	579	2647	872	4269	448	755	49523	1878	663	551	319	521	910	3718	275	562	266	792	4889	35998	2099	2276	0	290	15016	139	668	189	0	402
C:\Data\2019\BlueHole\BH-7_1-7_Cr_0-95cm\XRF data\L001080.spe	498.79	32.4	6.41	1	0.017487	-0.004388	0.004353	0.097392	203384	19.84	55	388	1055	7663	22668	9340	4294	2821332	98	572	1887	737	4193	416	621	49817	2021	645	604	425	573	858	4021	290	457	312	881	5223	37326	8344	2258	0	388	15092	241	662	253	110	473
C:\Data\2019\BlueHole\BH-7_1-7_Cr_0-95cm\XRF data\L001081.spe	499.09	32.43	6.41	1	0.017487	-0.004388	0.004353	0.097392	203687	19.26	27	382	1065	7777	22693	9297	4067	2828128	53	592	2424	530	4551	405	784	50291	1956	666	487	301	556	934	3785	905	477	334	834	4130	37308	5480	2344	27	0	14898	290	563	166	0	389
C:\Data\2019\BlueHole\BH-7_1-7_Cr_0-95cm\XRF data\L001082.spe	499.39	32.46	6.41	1	0.017487	-0.004388	0.004353	0.097392	202828	19.72	164	426	1044	8398	22846	9271	4086	2812449	127	622	1444	501	4579	460	839	50748	1791	605	479	353	501	879	3590	682	473	287	845	4886	37039	3955	2377	0	201	15655	225	521	207	6	373
C:\Data\2019\BlueHole\BH-7_1-7_Cr_0-95cm\XRF data\L001083.spe	499.69	32.49	6.41	1	0.017487	-0.004388	0.004353	0.097392	202895	20.32	22	387	1131	9363	22697	9490	4051	2812891	77	493	1748	610	4458	452	1021	49649	1861	630	528	316	557	985	3495	154	461	216	834	5216	38269	3473	2437	60	516	15868	297	707	286	56	429
C:\Data\2019\BlueHole\BH-7_1-7_Cr_0-95cm\XRF data\L001084.spe	499.99	32.52	6.41	1	0.017487	-0.004388	0.004353	0.097392	201738	19.57	55	372	1290	8206	22888	9448	4148	2795320	0	501	1721	519	4528	420	732	48697	1935	580	491	288	549	967	3488	525	499	215	847	4974	37138	8631	2360	0	193	15518	158	581	209	0	463
C:\Data\2019\BlueHole\BH-7_1-7_Cr_0-95cm\XRF data\L001085.spe	500.29	32.55	6.41	1	0.017487	-0.004388	0.004353	0.097392	202150	19.5	45	371	1075	8301	22786	9448	4013	2804482	0	627	2167	478	4143	448	922	48748	1939	598	584	394	471	840	3977	612	462	227	868	4675	36900	3637	2279	55	104	14959	15	616	228	0	504
C:\Data\2019\BlueHole\BH-7_1-7_Cr_0-95cm\XRF data\L001086.spe	500.59	32.58	6.41	1	0.017487	-0.004388	0.004353	0.097392	203750	19.98	33	477	994	8038	22690	9561	4045	2833512	0	563	2537	486	4407	511	694	49630	1825	650	475	388	592	821	3480	401	455	156	801	4464	38439	6093	2338	0	176	15047	257	669	299	0	450
C:\Data\2019\BlueHole\BH-7_1-7_Cr_0-95cm\XRF data\L001087.spe	500.89	32.61	6.41	1	0.017487	-0.004388	0.004353	0.097392	205274	19.7	103	419	1003	7562	22062	9291	3972	2858795	0	508	2205	394	4503	512	730	50827	1839	546	535	286	499	944	3587	389	424	327	860	4499	38273	3408	2310	14	275	14761	110	517	195	35	370
C:\Data\2019\BlueHole\BH-7_1-7_Cr_0-95cm\XRF data\L001088.spe	501.19	32.64	6.41	1	0.017487	-0.004388	0.004353	0.097392	205816	20.9	70	371	1052	7152	22345	8898	3848	2867531	0	544	1844	314	4771	436	658	50451	2059	576	510	318	498	914	3602	669	528	208	931	4537	41156	6510	2379	0	80	14945	259	643	191	6	429
C:\Data\2019\BlueHole\BH-7_1-7_Cr_0-95cm\XRF data\L001089.spe	501.49	32.67	6.41	1	0.017487	-0.004388	0.004353	0.097392	205293	21.71	49	299	956	6823	22470	9239	3941	2854618	0	534	2049	456	4592	438	720	50543	2087	718	627	403	514	867	3442	399	419	256	804	4680	40666	5908	2403	0	128	16406	161	622	227	124	414
C:\Data\2019\BlueHole\BH-7_1-7_Cr_0-95cm\XRF data\L001090.spe	501.79	32.7	6.41	1	0.017487	-0.004388	0.004353	0.097392	203510	20.04	41	438	988	8108	23080	9382	3890	2822065	94	483	2407	391	4521	504	788	51283	1909	625	461	362	554	1002	3568	511	505	233	805	4625	37557	7306	2515	0	34	15240	193	587	220	0	408
C:\Data\2019\BlueHole\BH-7_1-7_Cr_0-95cm\XRF data\L001091.spe	502.09	32.73	6.41	1	0.017487	-0.004388	0.004353	0.097392	202521	20.22	63	339	1096	8476	23191	9375	3999	2806226	0	573	1804	370	4174	513	640	50282	1876	606	550	337	532	861	3532	673	502	233	841	4774	36152	7892	2510	151	86	15756	310	649	169	0	443
C:\Data\2019\BlueHole\BH-7_1-7_Cr_0-95cm\XRF data\L001092.spe	502.39	32.76	6.41	1	0.017487	-0.004388	0.004353	0.097392	202221	20.38	29	482	1079	8644	23221	9442	4023	2802849	0	615	1647	262	4424	495	663	49241	1974	550	612	348	532	810	3520	951	471	192	826	4265	37713	7075	2352	51	0	15465	320	657	153	0	413
C:\Data\2019\BlueHole\BH-7_1-7_Cr_0-95cm\XRF data\L001093.spe	502.69	32.79	6.41	1	0.017487	-0.004388	0.004353	0.097392	201756	19.72	29	367	1083	8360	22812	9374	4033	2800476	23	516	2116	324	4234	468	863	49179	1826	650	604	336	485	989	3599	627	588	196	879	4746	36906	6730	2294	43	119	14971	49	707	229	0	394
C:\Data\2019\BlueHole\BH-7_1-7_Cr_0-95cm\XRF data\L001094.spe	502.99	32.82	6.41	1	0.017487	-0.004388	0.004353	0.097392	201919	19.1	56	408	999	8550	22882	9315	3916	2801279	28	509	1892	278	4133	404	727	49800	1911	591	485	367	505	883	3792	551	521	243	867	4530	36255	9027	2293	83	152	15019	360	608	150	0	447
C:\Data\2019\BlueHole\BH-7_1-7_Cr_0-95cm\XRF data\L001095.spe	503.29	32.85	6.41	1	0.017487	-0.004388	0.004353	0.097392	201862	19.46	38	408	916	9080	22843	9506	3823	2801334	0	579	1685	411	4295	526	704	49166	1985	593	560	314	458	865	3573	435	396	287	830	4837	35666	6477	2316	122	240	15343	263	581	162	86	391
C:\Data\2019\BlueHole\BH-7_1-7_Cr_0-95cm\XRF data\L001096.spe	503.59	32.88	6.41	1	0.017487	-0.004388	0.004353	0.097392	202990	20.46	41	386	881	8531	23530	9273	3790	2815588	0	567	2232	490	4586	525	648	51684	1924	621	571	405	502	901	3376	319	420	232	833	4784	38208	4775	2411	0	243	15389	120	635	275	78	400
C:\Data\2019\BlueHole\BH-7_1-7_Cr_0-95cm\XRF data\L001097.spe	503.89	32.91	6.4	1	0.017487	-0.004388	0.004353	0.097392	202918	19.86	15	402	964	8439	23090	9185	4081	2811915	75	554	1271	341	4692	534	609	50388	1984	658	506	413	521	839	3772	508	492	243	837	5200	37723	3323	2458	45	345	15672	333	681	222	41	481
C:\Data\2019\BlueHole\BH-7_1-7_Cr_0-95cm\XRF data\L001098.spe	504.19	32.94	6.4	1	0.017487	-0.004388	0.004353	0.097392	202127	19.35	97	457	1094	9139	23262	9404	4212	2799843	41	618	1977	379	4414	473	760	49498	1888	618	548	355	507	922	3812	527	477	238	844	4813	37187	5225	2252	5	233	15240	106	572	271	12	386
C:\Data\2019\BlueHole\BH-7_1-7_Cr_0-95cm\XRF data\L001099.spe	504.49	32.97	6.4	1	0.017487	-0.004388	0.004353	0.097392	202077	20.06	64	400	998	9064	22857	9447	4142	2802942	75	417	1935	332	4420	431	830	48671	1872	653	503	318	560	1017	3594	909	512	230	708	4600	37886	7264	2242	0	0	15241	146	666	110	0	407
C:\Data\2019\BlueHole\BH-7_1-7_Cr_0-95cm\XRF data\L001100.spe	504.79	33	6.41	1	0.017487	-0.004388	0.004353	0.097392	202323	20.14	30	460	1191	9736	22527	9517	4159	2809070	0	584	2141	522	4540	492	786	48755	2073	651	576	374	475	960	3339	465	480	193	856	4754	38138	2245	2322	0	197	15296	214	696	300	18	416
C:\Data\2019\BlueHole\BH-7_1-7_Cr_0-95cm\XRF data\L001101.spe	505.09	33.03	6.4	1	0.017487	-0.004388	0.004353	0.097392	202098	19.5	90	481	1138	10326	22559	9554	4100	2806094	57	576	1622	350	4266	359	769	48663	1954	620	435	291	572	934	3321	821	498	285	844	4495	36576	5703	2349	0	0	15385	171	541	127	0	537
C:\Data\2019\BlueHole\BH-7_1-7_Cr_0-95cm\XRF data\L001102.spe	505.39	33.06	6.4	1	0.017487	-0.004388	0.004353	0.097392	201289	20.02	65	497	1042	9553	22565	9502	3917	2796602	42	638	2213	374	4309	446	613	48474	1885	644	595	393	514	870	3682	737	484	279	920	4693	37165	8745	2297	42	5	15137	207	634	105	9	422
C:\Data\2019\BlueHole\BH-7_1-7_Cr_0-95cm\XRF data\L001103.spe	505.69	33.09	6.4	1	0.017487	-0.004388	0.004353	0.097392	200767	19.66	65	387	826	7567	23045	9381	3931	2790971	0	509	1867	374	4741	458	635	49234	2012	642	581	378	534	947	3377	186	470	155	736	5224	38060	7027	2338	0	408	15424	278	680	360	0	448
C:\Data\2019\BlueHole\BH-7_1-7_Cr_0-95cm\XRF data\L001104.spe	505.99	33.12	6.4	1	0.017487	-0.004388	0.004353	0.097392	201232	19.59	58	407	917	6377	24212	9072	3835	2792632	0	615	2189	179	4147	490	579	53672	2212	692	576	420	568	887	3798	849	547	361	842	4278	36541	7084	2407	0	0	14671	289	642	145	0	439
C:\Data\2019\BlueHole\BH-7_1-7_Cr_0-95cm\XRF data\L001105.spe	506.29	33.15	6.4	1	0.017487	-0.004388	0.004353	0.097392	202769	21.61	45	377	769	6071	24500	9135	3877	2803191	0	554	2497	282	4503	511	760	58184	2565	673	606	425	625	885	3974	710	547	303	858	4488	39120	7856	2578	0	8	14275	245	627	228	29	563
C:\Data\2019\BlueHole\BH-7_1-7_Cr_0-95cm\XRF data\L001106.spe	506.59	33.18	6.4	1	0.017487	-0.004388	0.004353	0.097392	203591	20.41	45	397	914	7976	24747	9101	4133	2809538	0	558	2245	379	4588	487	891	55007	2117	597	545	336	499	910	3542	673	560	222	906	4652	37611	6060	2591	46	52	15478	152	652	184	0	406
C:\Data\2019\BlueHole\BH-7_1-7_Cr_0-95cm\XRF data\L001107.spe	506.89	33.21	6.4	1	0.017487	-0.004388	0.004353	0.097392	203812	19.62	68	407	1060	9944	22996	9453	4061	2821809	0	402	2108	489	4414	443	782	50329	1910	524	551	262	416	939	3540	359	475	225	682	4844	36800	5009	2539	46	224	15812	241	595	186	0	460
C:\Data\2019\BlueHole\BH-7_1-7_Cr_0-95cm\XRF data\L001108.spe	507.19	33.24	6.4	1	0.017487	-0.004388	0.004353	0.097392	204084	19.72	31	369	1062	10908	22104	9001	3900	2829132	0	588	1739	339	4302	384	940	49300	1883	535	551	313	493	922	3526	823	535	278	704	4499	37486	4273	2504	0	0	15853	80	610	135	0	356
C:\Data\2019\BlueHole\BH-7_1-7_Cr_0-95cm\XRF data\L001109.spe	507.49	33.27	6.4	1	0.017487	-0.004388	0.004353	0.097392	204525	19.71	12	341	1281	11464	20551	9514	3990	2841457	0	641	1288	357	4590	441	759	48313	1791	712	638	372	390	836	3736	1050	454	255	834	4433	37190	2383	2296	55	0	15551	248	618	117	9	409
C:\Data\2019\BlueHole\BH-7_1-7_Cr_0-95cm\XRF data\L001110.spe	507.79	33.3	6.4	1	0.017487	-0.004388	0.004353	0.097392	204289	19.05	91	434	1374	11285	20299	9350	3867	2841908	56	512	1780	374	4420	434	777	48503	1792	615	499	294	560	930	3608	1278	499	331	858	3839	37865	6181	2394	10	0	15497	237	446	22	0	404
C:\Data\2019\BlueHole\BH-7_1-7_Cr_0-95cm\XRF data\L001111.spe	508.09	33.33	6.4	1	0.017487	-0.004388	0.004353	0.097392	205311	19.61	13	454	1158	10812	20446	9504	3938	2857305	27	526	1937	643	4769	378	856	49971	1800	586	475	327	507	926	3239	158	423	177	769	4968	37773	6127	2308	0	370	15650	179	638	346	52	350
C:\Data\2019\BlueHole\BH-7_1-7_Cr_0-95cm\XRF data\L001112.spe	508.39	33.36	6.4	1	0.017487	-0.004388	0.004353	0.097392	205262	19.66	44	363	1236	9490	20568	9422	3873	2856856	30	566	1940	349	4315	465	724	50361	2002	675	505	326	503	807	3874	410	534	287	808	4657	39087	4879	2413	0	311	14762	197	582	199	0	365
C:\Data\2019\BlueHole\BH-7_1-7_Cr_0-95cm\XRF data\L001113.spe	508.69	33.39	6.4	1	0.017487	-0.004388	0.004353	0.097392	204186	20.65	62	421	1295	9891	20236	9406	3906	2838652	0	542	1604	542	4755	385	919	49294	1869	639	471	302	514	890	3465	277	422	164	822	4877	39587	8703	2332	0	345	15649	24	689	309	61	403
C:\Data\2019\BlueHole\BH-7_1-7_Cr_0-95cm\XRF data\L001114.spe	508.99	33.42	6.4	1	0.017487	-0.004388	0.004353	0.097392	204204	20.12	60	373	1339	11625	19664	9290	3960	2843066	0	535	1721	442	4665	470	729	47152	1790	546	657	392	465	907	3720	410	484	234	818	4873	38983	6626	2306	0	281	15211	297	620	203	0	444
C:\Data\2019\BlueHole\BH-7_1-7_Cr_0-95cm\XRF data\L001115.spe	509.29	33.45	6.39	1	0.017487	-0.004388	0.004353	0.097392	203923	19.55	49	464	1314	10033	19640	9266	3868	2843363	16	410	2204	376	4500	466	795	47735	1865	491	585	287	459	1032	3674	881	434	284	829	3765	38038	5599	2378	37	0	15371	196	600	115	87	457
C:\Data\2019\BlueHole\BH-7_1-7_Cr_0-95cm\XRF data\L001116.spe	509.59	33.48	6.4	1	0.017487	-0.004388	0.004353	0.097392	202680	19.83	118	432	1161	10063	20143	9467	3866	2822083	0	559	1655	490	4480	437	626	48507	1689	548	597	378	464	835	3429	505	564	265	804	4678	37123	8350	2321	0	207	15775	350	675	183	0	425
C:\Data\2019\BlueHole\BH-7_1-7_Cr_0-95cm\XRF data\L001117.spe	509.89	33.51	6.4	1	0.017487	-0.004388	0.004353	0.097392	203743	19.79	0	361	995	8527	20628	9224	3892	2836871	55	609	2097	365	4408	472	581	49347	1859	528	452	254	557	918	3765	938	463	253	808	4151	36882	1512	2411	0	0	14591	311	556	106	33	424
C:\Data\2019\BlueHole\BH-7_1-7_Cr_0-95cm\XRF data\L001118.spe	510.19	33.54	6.39	1	0.017487	-0.004388	0.004353	0.097392	202750	20.57	0	407	1040	9677	21326	9087	3967	2813570	87	583	2248	560	4349	527	976	50373	1932	687	538	341	586	891	3714	246	424	294	767	4950	39186	8069	2244	0	411	14978	27	582	272	118	436
C:\Data\2019\BlueHole\BH-7_1-7_Cr_0-95cm\XRF data\L001119.spe	510.49	33.57	6.39	1	0.017487	-0.004388	0.004353	0.097392	201050	20.43	164	476	1263	11630	22158	9203	4138	2784287	86	558	1887	653	4382	472	812	49140	1789	553	504	384	496	861	3524	169	547	291	789	5374	37966	2790	2328	16	477	15663	372	639	292	0	486
C:\Data\2019\BlueHole\BH-7_1-7_Cr_0-95cm\XRF data\L001120.spe	510.79	33.6	6.39	1	0.017487	-0.004388	0.004353	0.097392	199295	18.81	10	421	1105	12414	21441	9041	3914	2756896	0	547	1255	535	3974	469	917	47447	1880	633	591	303	481	949	3380	833	543	284	864	4760	35000	5901	2427	0	101	16207	177	546	162	0	493
C:\Data\2019\BlueHole\BH-7_1-7_Cr_0-95cm\XRF data\L001121.spe	511.09	33.63	6.4	1	0.017487	-0.004388	0.004353	0.097392	198595	19.21	71	350	1168	11232	21913	9251	3850	2748465	121	446	1247	538	4309	382	1032	46815	2002	607	418	299	616	941	3636	831	442	240	826	5103	36322	2716	2283	57	83	15658	267	519	159	19	425
C:\Data\2019\BlueHole\BH-7_1-7_Cr_0-95cm\XRF data\L001122.spe	511.39	33.66	6.4	1	0.017487	-0.004388	0.004353	0.097392	198989	18.28	63	394	1082	10897	23012	9386	4121	2753690	68	676	2280	681	4242	479	728	48269	1836	648	515	392	498	780	3825	331	440	249	751	5059	33024	4130	2252	30	184	15337	298	675	201	22	405
C:\Data\2019\BlueHole\BH-7_1-7_Cr_0-95cm\XRF data\L001123.spe	511.69	33.69	6.4	1	0.017487	-0.004388	0.004353	0.097392	199924	18.67	41	441	1056	10375	22796	9429	4025	2769099	58	519	2176	578	4175	437	864	48961	1930	641	505	345	438	989	3844	186	379	176	858	4881	33715	5575	2197	35	322	14938	107	650	264	40	397
C:\Data\2019\BlueHole\BH-7_1-7_Cr_0-95cm\XRF data\L001124.spe	511.99	33.72	6.4	1	0.017487	-0.004388	0.004353	0.097392	199844	19.35	82	487	1064	9412	23519	9146	4090	2767025	0	592	1898	488	4235	430	838	49627	2005	657	664	363	467	897	4104	238	501	282	790	5045	36079	6189	2296	0	346	14908	240	634	211	0	519
C:\Data\2019\BlueHole\BH-7_1-7_Cr_0-95cm\XRF data\L001125.spe	512.29	33.75	6.39	1	0.017487	-0.004388	0.004353	0.097392	199790	19.73	0	355	1129	10382	23126	9070	4047	2762639	111	556	1842	483	4248	514	786	50400	1854	535	510	302	516	903	3483	881	545	233	723	4530	37426	2559	2229	0	0	15580	197	621	137	0	393
C:\Data\2019\BlueHole\BH-7_1-7_Cr_0-95cm\XRF data\L001126.spe	512.59	33.78	6.39	1	0.017487	-0.004388	0.004353	0.097392	199628	19.56	40	388	1085	11755	22892	9230	3987	2761319	52	563	2100	493	4110	436	918	48671	1849	550	487	283	539	924	3698	909	486	310	704	4333	36668	5398	2310	6	0	15138	232	448	88	15	465
C:\Data\2019\BlueHole\BH-7_1-7_Cr_0-95cm\XRF data\L001127.spe	512.89	33.81	6.39	1	0.017487	-0.004388	0.004353	0.097392	199460	18.19	61	411	968	11906	21867	9307	4040	2763010	82	450	1476	466	4060	396	874	47797	1861	530	461	307	522	947	3503	689	570	305	775	4859	33564	3504	2223	0	148	15381	256	545	132	0	530
C:\Data\2019\BlueHole\BH-7_1-7_Cr_0-95cm\XRF data\L001128.spe	513.19	33.84	6.4	1	0.017487	-0.004388	0.004353	0.097392	198684	19.54	51	402	1081	11022	21631	9648	3714	2758485	39	561	2047	476	4276	414	723	47699	1630	687	562	362	482	921	3748	801	489	319	804	4488	37215	3613	2169	0	0	14691	214	560	121	7	453
C:\Data\2019\BlueHole\BH-7_1-7_Cr_0-95cm\XRF data\L001129.spe	513.49	33.87	6.4	1	0.017487	-0.004388	0.004353	0.097392	199350	18.9	35	316	1036	10964	21365	9611	3884	2766830	141	626	1717	441	4252	414	726	47652	1953	682	538	324	455	795	3450	266	521	205	796	5024	35674	5596	2284	39	438	14995	219	639	337	0	480
C:\Data\2019\BlueHole\BH-7_1-7_Cr_0-95cm\XRF data\L001130.spe	513.79	33.9	6.4	1	0.017487	-0.004388	0.004353	0.097392	199346	19.7	55	383	1073	9965	21699	9086	3962	2766567	144	514	2231	443	4387	455	783	48031	1977	464	568	278	449	956	3784	878	483	194	800	3817	36507	1962	2294	0	0	14890	249	612	144	0	366
C:\Data\2019\BlueHole\BH-7_1-7_Cr_0-95cm\XRF data\L001131.spe	514.09	33.93	6.4	1	0.017487	-0.004388	0.004353	0.097392	198820	19.69	11	379	971	9542	22176	9327	4015	2758594	96	555	1837	470	4285	444	881	47647	1887	549	430	283	542	823	3344	753	541	264	718	4279	35640	6017	2278	115	0	15212	265	463	149	0	501
C:\Data\2019\BlueHole\BH-7_1-7_Cr_0-95cm\XRF data\L001132.spe	514.39	33.96	6.4	1	0.017487	-0.004388	0.004353	0.097392	198191	19.88	75	438	1032	11446	22034	9176	4058	2745647	27	605	2300	502	4288	480	803	47779	1996	656	596	451	482	862	4065	517	535	290	721	4679	37271	7387	2203	24	141	14639	204	630	241	40	377
C:\Data\2019\BlueHole\BH-7_1-7_Cr_0-95cm\XRF data\L001133.spe	514.69	33.99	6.4	1	0.017487	-0.004388	0.004353	0.097392	199195	19.86	20	415	1120	10881	21348	9241	3865	2766799	29	619	1949	571	4378	473	917	47381	1726	661	557	349	492	798	3722	637	577	253	768	4753	37415	7895	2223	100	204	14824	136	709	212	0	476
C:\Data\2019\BlueHole\BH-7_1-7_Cr_0-95cm\XRF data\L001134.spe	514.99	34.02	6.4	1	0.017487	-0.004388	0.004353	0.097392	200123	20.26	21	454	1002	10296	21221	9321	3786	2783113	11	594	2564	739	4201	352	530	47545	1966	577	510	350	476	759	3447	580	468	269	759	4283	37770	5413	2066	7	0	14838	398	554	198	0	284
C:\Data\2019\BlueHole\BH-7_1-7_Cr_0-95cm\XRF data\L001135.spe	515.29	34.05	6.4	1	0.017487	-0.004388	0.004353	0.097392	200139	19.72	45	531	1050	10046	20906	9246	3863	2786108	0	576	837	786	4210	377	708	48406	1881	649	579	363	471	881	3939	546	514	184	784	5084	36467	4995	2128	108	417	15559	221	639	221	0	464
C:\Data\2019\BlueHole\BH-7_1-7_Cr_0-95cm\XRF data\L001136.spe	515.59	34.08	6.4	1	0.017487	-0.004388	0.004353	0.097392	199051	18.91	68	354	1184	9810	21266	9232	4051	2767517	14	503	1416	775	4307	536	827	47628	1941	579	536	350	544	899	3660	189	450	257	793	5272	36192	6731	2228	27	561	15144	201	635	265	71	431
C:\Data\2019\BlueHole\BH-7_1-7_Cr_0-95cm\XRF data\L001137.spe	515.89	34.11	6.4	1	0.017487	-0.004388	0.004353	0.097392	198233	18.43	42	470	1048	10680	20864	9327	3923	2755568	30	575	1855	595	4042	415	803	47342	1971	588	585	376	448	854	3606	640	432	246	771	4486	33116	8839	2206	0	81	14970	181	623	202	42	328
C:\Data\2019\BlueHole\BH-7_1-7_Cr_0-95cm\XRF data\L001138.spe	516.19	34.14	6.41	1	0.017487	-0.004388	0.004353	0.097392	198483	18.38	0	325	1001	11078	20960	9261	3796	2761559	121	618	1672	470	4115	487	703	47045	1734	622	550	338	458	838	3507	987	490	315	714	4222	36078	4376	2239	50	0	15349	282	490	97	0	362
C:\Data\2019\BlueHole\BH-7_1-7_Cr_0-95cm\XRF data\L001139.spe	516.49	34.17	6.41	1	0.017487	-0.004388	0.004353	0.097392	196857	17.8	76	327	1083	8608	22006	9177	3913	2736986	0	579	1886	545	4231	430	573	46219	1700	525	612	355	446	817	3618	176	505	193	765	5039	34651	4416	2225	25	443	15138	189	689	282	0	467
C:\Data\2019\BlueHole\BH-7_1-7_Cr_0-95cm\XRF data\L001140.spe	516.79	34.2	6.41	1	0.017487	-0.004388	0.004353	0.097392	197118	18.95	14	378	1028	7831	22466	9298	3740	2741773	96	600	1739	350	4181	414	596	46940	1922	682	432	399	590	822	3545	730	421	223	750	4682	36144	2902	2188	47	136	15202	174	657	194	18	472
C:\Data\2019\BlueHole\BH-7_1-7_Cr_0-95cm\XRF data\L001141.spe	517.09	34.23	6.41	1	0.017487	-0.004388	0.004353	0.097392	196146	18.2	76	399	972	7269	22947	9030	3805	2723489	0	583	1581	337	4037	376	836	48550	1833	692	574	388	520	868	3673	617	503	309	729	4431	34903	2905	2203	107	252	15488	126	582	184	26	424
C:\Data\2019\BlueHole\BH-7_1-7_Cr_0-95cm\XRF data\L001142.spe	517.39	34.26	6.41	1	0.017487	-0.004388	0.004353	0.097392	196581	18.58	74	342	787	7338	23443	8769	3847	2723974	28	613	1726	366	4042	476	578	50126	1865	632	508	380	517	870	3465	410	498	205	721	4896	33145	7719	2430	26	253	15237	268	638	226	0	519
C:\Data\2019\BlueHole\BH-7_1-7_Cr_0-95cm\XRF data\L001143.spe	517.69	34.29	6.41	1	0.017487	-0.004388	0.004353	0.097392	197711	19.28	114	440	865	8450	23450	9053	3938	2742983	43	665	1363	351	4339	536	779	50117	2102	657	573	379	540	865	3580	335	537	260	728	5162	36724	4536	2158	0	401	15461	216	657	221	24	474
C:\Data\2019\BlueHole\BH-7_1-7_Cr_0-95cm\XRF data\L001144.spe	517.99	34.32	6.42	1	0.017487	-0.004388	0.004353	0.097392	197132	19.06	0	330	880	9648	23058	9338	3804	2733572	0	590	1357	553	4169	488	756	49700	1814	576	525	352	519	798	3448	0	427	217	784	5921	33813	1891	2351	0	788	15816	125	683	363	38	536
C:\Data\2019\BlueHole\BH-7_1-7_Cr_0-95cm\XRF data\L001145.spe	518.29	34.35	6.42	1	0.017487	-0.004388	0.004353	0.097392	197518	18.32	0	352	916	10106	22907	9361	3821	2739883	28	519	1359	440	3988	425	703	49487	1831	653	536	390	451	890	3353	617	467	294	710	4733	35564	5197	2306	33	182	15929	170	580	195	40	471
C:\Data\2019\BlueHole\BH-7_1-7_Cr_0-95cm\XRF data\L001146.spe	518.59	34.38	6.42	1	0.017487	-0.004388	0.004353	0.097392	197376	18.73	89	391	828	9813	22787	9323	3759	2739979	0	568	1368	488	4144	440	684	49144	1985	682	588	423	480	908	3574	87	498	145	741	5202	33758	2090	2172	0	581	15575	93	712	320	0	369
C:\Data\2019\BlueHole\BH-7_1-7_Cr_0-95cm\XRF data\L001147.spe	518.89	34.41	6.43	1	0.017487	-0.004388	0.004353	0.097392	196921	19.23	73	433	765	8681	23060	9561	4003	2732280	0	491	2057	177	4153	529	886	49314	1919	634	515	352	487	921	3818	967	552	227	713	3926	36138	7335	2302	0	0	14300	56	603	187	0	458
C:\Data\2019\BlueHole\BH-7_1-7_Cr_0-95cm\XRF data\L001148.spe	519.19	34.44	6.43	1	0.017487	-0.004388	0.004353	0.097392	196155	19.17	0	355	806	8510	23344	9487	3773	2720968	0	595	2127	410	4291	391	868	49043	1919	637	574	368	489	825	3180	229	595	177	784	4743	36190	6309	2174	0	346	15221	10	741	290	0	379
C:\Data\2019\BlueHole\BH-7_1-7_Cr_0-95cm\XRF data\L001149.spe	519.49	34.47	6.43	1	0.017487	-0.004388	0.004353	0.097392	196372	17.99	12	459	789	8734	23882	9293	3837	2722953	53	493	1658	353	4086	506	706	49480	1999	666	494	334	639	890	3516	778	512	260	693	4535	33538	5926	2276	23	0	15161	242	623	168	0	404
C:\Data\2019\BlueHole\BH-7_1-7_Cr_0-95cm\XRF data\L001150.spe	519.79	34.5	6.43	1	0.017487	-0.004388	0.004353	0.097392	196696	19.59	0	447	943	8454	23372	9390	3910	2725471	10	429	1965	412	4460	383	670	49962	1842	642	560	366	533	999	3603	378	534	167	725	4805	36021	5987	2173	0	316	14941	169	654	248	0	442
C:\Data\2019\BlueHole\BH-7_1-7_Cr_0-95cm\XRF data\L001151.spe	520.09	34.53	6.43	1	0.017487	-0.004388	0.004353	0.097392	196193	18.54	69	394	902	8198	23509	9464	3902	2716715	74	483	1886	390	4196	379	883	50471	2089	557	462	272	557	930	3137	420	447	163	655	4702	33657	3040	2102	0	251	15295	41	584	264	0	462
C:\Data\2019\BlueHole\BH-7_1-7_Cr_0-95cm\XRF data\L001152.spe	520.39	34.56	6.43	1	0.017487	-0.004388	0.004353	0.097392	195907	19.42	32	385	778	7262	23894	9360	3921	2709144	0	512	1668	365	4266	398	857	51213	2150	675	555	337	505	864	3433	499	493	235	724	4809	35234	1723	2160	84	189	15175	110	649	220	0	370
C:\Data\2019\BlueHole\BH-7_1-7_Cr_0-95cm\XRF data\L001153.spe	520.69	34.59	6.43	1	0.017487	-0.004388	0.004353	0.097392	197402	19.29	23	436	701	7641	23641	9264	3951	2729522	0	520	878	557	4600	524	554	54009	2075	645	557	320	543	925	3196	135	496	176	737	5535	35128	4770	2203	39	606	16076	270	725	337	0	508
C:\Data\2019\BlueHole\BH-7_1-7_Cr_0-95cm\XRF data\L001154.spe	520.99	34.62	6.43	1	0.017487	-0.004388	0.004353	0.097392	195404	19.32	88	375	827	7978	23642	9443	3775	2699619	7	463	2017	368	4312	466	732	53672	2069	553	477	376	571	936	3761	141	481	166	768	5009	34325	4393	2319	29	511	14275	234	675	351	0	498
C:\Data\2019\BlueHole\BH-7_1-7_Cr_0-95cm\XRF data\L001155.spe	521.29	34.65	6.44	1	0.017487	-0.004388	0.004353	0.097392	190905	18.55	171	438	859	7020	23064	9693	3645	2633209	30	496	1594	467	3863	416	796	53261	2046	487	434	283	503	840	3163	427	507	182	640	4817	32146	3304	2177	100	190	15001	215	608	225	0	511
C:\Data\2019\BlueHole\BH-7_1-7_Cr_0-95cm\XRF data\L001156.spe	521.59	34.68	6.44	1	0.017487	-0.004388	0.004353	0.097392	188009	19.75	95	429	846	7435	23635	9687	3809	2587270	33	537	1920	441	3609	394	767	52801	2133	520	509	329	482	819	3363	232	461	226	706	5078	29890	0	2086	0	379	14563	163	605	232	0	516
C:\Data\2019\BlueHole\BH-7_1-7_Cr_0-95cm\XRF data\L001157.spe	521.89	34.71	6.44	1	0.017487	-0.004388	0.004353	0.097392	187427	18.26	103	432	773	7306	23951	9869	3690	2585295	54	522	1526	417	3692	357	764	51629	2012	580	492	311	498	918	3237	231	450	178	679	5167	29594	363	2138	0	414	14622	26	650	288	36	466
C:\Data\2019\BlueHole\BH-7_1-7_Cr_0-95cm\XRF data\L001158.spe	522.19	34.74	6.44	1	0.017487	-0.004388	0.004353	0.097392	187751	17.89	0	329	805	7011	23214	9834	3642	2597618	16	508	1563	343	3549	420	727	50990	2005	514	515	354	444	839	3030	602	416	248	637	4628	29852	2314	2076	119	64	14332	204	484	138	0	473
C:\Data\2019\BlueHole\BH-7_1-7_Cr_0-95cm\XRF data\L001159.spe	522.49	34.77	6.44	1	0.017487	-0.004388	0.004353	0.097392	189736	18.89	65	250	865	5740	22158	9906	3676	2632448	56	490	1565	384	3927	457	816	51609	1950	476	439	273	578	945	2907	155	521	168	660	4781	32096	5133	1973	24	426	14949	75	663	283	0	452
C:\Data\2019\BlueHole\BH-7_1-7_Cr_0-95cm\XRF data\L001160.spe	522.79	34.8	6.44	1	0.017487	-0.004388	0.004353	0.097392	192745	19.21	14	368	886	6748	20759	10137	3511	2689091	0	461	1889	294	3996	389	734	50972	1870	551	463	260	465	905	2812	500	439	190	714	4256	33493	1148	2083	29	150	14041	123	561	215	0	432
C:\Data\2019\BlueHole\BH-7_1-7_Cr_0-95cm\XRF data\L001161.spe	523.09	34.83	6.45	1	0.017487	-0.004388	0.004353	0.097392	183793	18.22	27	335	856	6013	18946	10346	3327	2571915	78	425	1564	245	3602	399	589	47862	1786	487	346	199	440	849	2733	541	328	203	634	4003	29453	5362	1924	136	26	13321	271	480	160	21	394
C:\Data\2019\BlueHole\BH-7_1-7_Cr_0-95cm\XRF data\L001162.spe	523.39	34.86	6.45	1	0.017487	-0.004388	0.004353	0.097392	172205	17.63	13	429	624	4241	17843	10296	2983	2398368	0	414	1458	339	3103	343	732	48737	2062	589	461	224	361	753	2508	44	351	70	585	4150	25443	1290	1772	95	396	12617	198	605	315	0	496
C:\Data\2019\BlueHole\BH-7_1-7_Cr_0-95cm\XRF data\L001163.spe	523.69	34.89	6.45	1	0.017487	-0.004388	0.004353	0.097392	179788	18.51	66	308	530	4339	20386	9830	3099	2496725	0	534	1471	181	3246	409	866	52550	1991	547	557	312	338	751	3114	636	340	177	646	4106	28016	3581	1867	0	57	12624	130	595	188	73	352
C:\Data\2019\BlueHole\BH-7_1-7_Cr_0-95cm\XRF data\L001164.spe	523.99	34.92	6.45	1	0.017487	-0.004388	0.004353	0.097392	197356	21.19	61	437	815	4581	21787	9877	3610	2766267	0	463	1561	316	4201	457	841	52551	1765	696	502	325	504	843	3290	387	423	210	747	4717	35226	5841	2164	15	197	13499	139	664	218	0	404
C:\Data\2019\BlueHole\BH-7_1-7_Cr_0-95cm\XRF data\L001165.spe	524.29	34.95	6.45	1	0.017487	-0.004388	0.004353	0.097392	199587	20.68	107	398	752	4993	18717	10084	3498	2819363	0	619	1944	207	3954	381	736	50788	2035	569	432	304	408	673	2864	619	378	275	734	3549	35150	5911	2211	0	0	13113	161	450	85	32	417
C:\Data\2019\BlueHole\BH-7_1-7_Cr_0-95cm\XRF data\L001166.spe	524.59	34.98	6.45	1	0.017487	-0.004388	0.004353	0.097392	196333	20.8	8	307	672	3800	15924	9920	3118	2783857	0	592	1622	65	4273	457	570	49142	1672	566	500	321	342	775	3065	944	446	227	805	3120	36074	3803	1997	0	0	12351	52	576	183	0	341
C:\Data\2019\BlueHole\BH-7_1-7_Cr_0-95cm\XRF data\L001167.spe	524.89	35.01	6.44	1	0.017487	-0.004388	0.004353	0.097392	194774	20.39	58	400	645	4331	15230	9919	2900	2753335	0	518	1329	88	4118	336	878	52192	2108	412	338	165	428	725	2968	626	293	277	662	3411	34379	6978	2161	78	0	12356	121	473	86	92	400
C:\Data\2019\BlueHole\BH-7_1-7_Cr_0-95cm\XRF data\L001168.spe	525.19	35.04	6.44	1	0.017487	-0.004388	0.004353	0.097392	196502	21.09	0	326	675	3765	15694	10018	3087	2774336	0	518	2222	40	3835	535	779	54344	2038	487	519	252	329	728	3112	1031	342	300	784	2546	34416	3904	2104	0	0	12022	12	531	0	23	415
C:\Data\2019\BlueHole\BH-7_1-7_Cr_0-95cm\XRF data\L001169.spe	525.49	35.07	6.44	1	0.017487	-0.004388	0.004353	0.097392	198569	21.81	48	341	635	2744	15821	9909	3101	2796477	0	499	1564	76	4448	485	654	56907	2243	500	451	266	431	808	3099	774	409	259	884	3316	36429	1365	2203	0	0	12187	188	549	117	71	584
C:\Data\2019\BlueHole\BH-7_1-7_Cr_0-95cm\XRF data\L001170.spe	525.79	35.1	6.44	1	0.017487	-0.004388	0.004353	0.097392	206401	23.11	36	248	594	2410	16926	9964	3376	2925430	9	432	1512	214	4760	457	608	53819	1657	619	446	221	570	866	2906	832	453	306	841	3557	40081	4443	2181	0	0	13127	269	527	89	0	459
C:\Data\2019\BlueHole\BH-7_1-7_Cr_0-95cm\XRF data\L001171.spe	526.09	35.13	6.44	1	0.017487	-0.004388	0.004353	0.097392	177358	20.93	46	359	733	2178	14242	10620	2967	2521483	0	405	1516	168	3470	288	322	44061	1566	380	385	187	445	697	2111	545	315	167	824	3420	29901	4058	1564	0	0	11606	270	502	158	14	356
C:\Data\2019\BlueHole\BH-7_1-7_Cr_0-95cm\XRF data\L001172.spe	526.39	35.16	6.43	1	0.017487	-0.004388	0.004353	0.097392	165833	18.5	55	388	656	2278	13233	10759	2585	2328016	0	482	1231	135	2858	243	405	49733	1876	403	420	273	314	593	2443	572	226	215	541	3157	23240	2940	1321	37	41	10765	220	413	137	68	343
C:\Data\2019\BlueHole\BH-7_1-7_Cr_0-95cm\XRF data\L001173.spe	526.69	35.19	6.43	1	0.017487	-0.004388	0.004353	0.097392	160483	17.9	142	366	651	2535	14243	10809	2677	2232661	0	462	1173	194	2751	269	464	52304	2121	412	288	214	464	694	2231	361	292	132	481	3412	21226	279	1345	81	172	11150	143	482	227	29	384
C:\Data\2019\BlueHole\BH-7_1-7_Cr_0-95cm\XRF data\L001174.spe	526.99	35.22	6.44	1	0.017487	-0.004388	0.004353	0.097392	153689	15.78	32	284	549	2603	14434	10434	2480	2123743	0	335	884	216	2311	291	277	51431	2107	333	278	141	418	725	1948	465	245	132	450	3677	17985	0	1311	40	62	11839	82	451	162	62	478
C:\Data\2019\BlueHole\BH-7_1-7_Cr_0-95cm\XRF data\L001175.spe	527.29	35.25	6.44	1	0.017487	-0.004388	0.004353	0.097392	177054	18.41	66	387	625	4463	20032	9864	3161	2450754	0	527	1495	270	3199	288	523	53120	2101	456	493	348	398	633	2945	481	375	186	614	3916	27789	2275	1721	0	158	13099	155	503	219	14	458
C:\Data\2019\BlueHole\BH-7_1-7_Cr_0-95cm\XRF data\L001176.spe	527.59	35.28	6.43	1	0.017487	-0.004388	0.004353	0.097392	196903	19.07	120	390	878	4744	24317	9754	3879	2732124	54	521	1538	319	4240	364	582	54907	2092	630	487	402	479	863	3324	529	545	238	743	4949	34649	2424	2245	42	253	15293	199	629	308	9	439
C:\Data\2019\BlueHole\BH-7_1-7_Cr_0-95cm\XRF data\L001177.spe	527.89	35.31	6.43	1	0.017487	-0.004388	0.004353	0.097392	202069	20.28	57	416	1045	6766	24293	9743	3979	2804750	44	642	1843	489	4652	415	714	53305	1953	650	570	396	484	878	3646	307	476	111	784	4972	37926	5531	2311	0	310	15636	0	756	344	57	464
C:\Data\2019\BlueHole\BH-7_1-7_Cr_0-95cm\XRF data\L001178.spe	528.19	35.34	6.44	1	0.017487	-0.004388	0.004353	0.097392	200405	18.42	0	359	1135	9069	24647	9778	3980	2775755	80	570	1865	363	4372	486	811	49338	1825	526	518	318	476	869	3860	928	587	276	762	4582	36643	4083	2327	46	0	15802	24	567	103	0	455
C:\Data\2019\BlueHole\BH-7_1-7_Cr_0-95cm\XRF data\L001179.spe	528.49	35.37	6.44	1	0.017487	-0.004388	0.004353	0.097392	198833	18.39	27	472	1060	8533	25232	10005	3921	2753835	23	561	2409	542	4386	472	725	46454	1715	636	538	385	534	807	3217	273	546	200	673	5086	36021	4135	2228	14	200	16092	97	726	249	0	423
C:\Data\2019\BlueHole\BH-7_1-7_Cr_0-95cm\XRF data\L001180.spe	528.79	35.4	6.44	1	0.017487	-0.004388	0.004353	0.097392	198354	17.94	6	416	960	6730	25875	9850	3996	2749595	0	613	1423	218	4018	458	720	45944	1716	537	549	257	475	814	3319	603	577	260	672	5192	34694	3383	2171	96	202	16542	349	557	112	0	490
C:\Data\2019\BlueHole\BH-7_1-7_Cr_0-95cm\XRF data\L001181.spe	529.09	35.43	6.44	1	0.017487	-0.004388	0.004353	0.097392	197560	17.74	60	452	1060	6055	26031	9956	3879	2735329	0	595	1949	304	3994	470	703	47496	1843	540	523	297	411	892	3807	448	530	159	752	5209	33260	4195	2346	29	185	15739	258	710	204	0	483
C:\Data\2019\BlueHole\BH-7_1-7_Cr_0-95cm\XRF data\L001182.spe	529.39	35.46	6.44	1	0.017487	-0.004388	0.004353	0.097392	197285	18.83	94	358	934	6318	26392	9594	3825	2730555	47	486	2397	413	4386	360	688	48333	2012	545	364	243	657	938	2817	311	517	144	735	5194	35182	4004	2244	0	57	16286	270	631	280	0	405
C:\Data\2019\BlueHole\BH-7_1-7_Cr_0-95cm\XRF data\L001183.spe	529.69	35.49	6.43	1	0.017487	-0.004388	0.004353	0.097392	196888	18.91	112	424	857	6427	26385	9788	3813	2725744	23	619	1294	329	4101	444	715	48980	1943	639	488	422	507	824	3315	328	557	207	757	5699	34227	1943	2335	13	385	16455	76	685	262	0	568
C:\Data\2019\BlueHole\BH-7_1-7_Cr_0-95cm\XRF data\L001184.spe	529.99	35.52	6.43	1	0.017487	-0.004388	0.004353	0.097392	196563	19.79	114	373	817	6198	26903	9767	4070	2718298	0	565	1782	331	4304	474	654	49281	2067	628	514	311	608	1001	3358	715	506	194	694	5169	36084	3634	2266	0	0	15905	193	631	218	0	549
C:\Data\2019\BlueHole\BH-7_1-7_Cr_0-95cm\XRF data\L001185.spe	530.29	35.55	6.43	1	0.017487	-0.004388	0.004353	0.097392	197849	19.22	0	474	792	6209	26312	9612	3789	2740124	53	484	2180	190	4297	426	650	49514	1899	516	521	315	552	938	3610	468	439	209	736	5050	35011	7026	2296	14	138	15425	120	637	217	28	374
C:\Data\2019\BlueHole\BH-7_1-7_Cr_0-95cm\XRF data\L001186.spe	530.59	35.58	6.43	1	0.017487	-0.004388	0.004353	0.097392	198082	18.82	27	445	625	5195	26282	9559	3824	2747575	0	571	2328	308	4256	443	505	50341	1870	599	494	381	550	909	3440	74	452	173	787	5115	35116	7796	2434	84	414	15284	306	639	297	30	520
C:\Data\2019\BlueHole\BH-7_1-7_Cr_0-95cm\XRF data\L001187.spe	530.89	35.61	6.43	1	0.017487	-0.004388	0.004353	0.097392	196326	18.28	0	374	700	4608	26923	9545	3756	2715845	67	559	2240	160	4249	353	677	52296	1960	499	584	319	468	858	3574	721	531	218	678	4658	33357	3586	2273	131	0	15677	98	674	82	0	511
C:\Data\2019\BlueHole\BH-7_1-7_Cr_0-95cm\XRF data\L001188.spe	531.19	35.64	6.42	1	0.017487	-0.004388	0.004353	0.097392	196429	18.78	11	439	743	4425	27508	9790	3920	2716858	35	568	2010	196	3776	479	690	52066	2150	504	538	383	576	834	3363	693	630	229	713	4714	32499	7423	2244	0	0	15432	0	652	191	0	485
C:\Data\2019\BlueHole\BH-7_1-7_Cr_0-95cm\XRF data\L001189.spe	531.49	35.67	6.42	1	0.017487	-0.004388	0.004353	0.097392	195485	18.64	32	386	635	4187	27476	9672	3892	2703920	7	505	1252	215	4098	445	531	52356	1828	576	537	338	504	934	3609	573	538	229	692	5173	33728	3099	2245	23	179	15593	245	650	185	0	574
C:\Data\2019\BlueHole\BH-7_1-7_Cr_0-95cm\XRF data\L001190.spe	531.79	35.7	6.42	1	0.017487	-0.004388	0.004353	0.097392	196276	18.9	131	445	673	4728	26706	9872	3795	2717653	0	549	1980	115	4317	386	349	52660	1874	659	638	392	430	846	3439	655	557	191	752	4756	35765	5934	2088	70	29	14991	269	632	223	0	477
C:\Data\2019\BlueHole\BH-7_1-7_Cr_0-95cm\XRF data\L001191.spe	532.09	35.73	6.42	1	0.017487	-0.004388	0.004353	0.097392	196026	18.75	23	393	663	5702	26265	9381	3830	2715752	79	512	1275	281	4201	462	580	51751	1894	555	502	368	580	909	3085	297	554	172	706	5389	33750	3591	2324	101	438	15963	290	718	269	0	478
C:\Data\2019\BlueHole\BH-7_1-7_Cr_0-95cm\XRF data\L001192.spe	532.39	35.76	6.42	1	0.017487	-0.004388	0.004353	0.097392	194635	18.84	52	391	634	4235	26481	9476	3837	2696118	0	615	1647	202	4006	513	753	52776	2047	663	582	398	432	826	3528	565	543	204	734	4780	34587	6067	2214	0	128	15245	263	661	205	0	418
C:\Data\2019\BlueHole\BH-7_1-7_Cr_0-95cm\XRF data\L001193.spe	532.69	35.79	6.42	1	0.017487	-0.004388	0.004353	0.097392	196447	19.18	141	397	580	4420	26056	9772	3675	2721902	0	512	1899	351	4379	419	508	55019	2257	538	466	248	472	886	2747	189	510	120	790	4964	35058	4767	2382	76	252	15695	302	680	283	0	480
C:\Data\2019\BlueHole\BH-7_1-7_Cr_0-95cm\XRF data\L001194.spe	532.99	35.82	6.42	1	0.017487	-0.004388	0.004353	0.097392	197092	19.98	97	507	653	3446	24728	9518	3594	2733869	108	503	1320	188	4531	408	519	57855	2163	515	473	326	567	923	3263	498	484	233	740	5155	35607	2683	2287	24	237	14908	187	693	173	0	436
C:\Data\2019\BlueHole\BH-7_1-7_Cr_0-95cm\XRF data\L001195.spe	533.29	35.85	6.42	1	0.017487	-0.004388	0.004353	0.097392	198324	20.28	51	340	472	3406	24646	9439	3652	2750744	0	454	2237	198	4340	455	488	57895	2418	515	526	386	481	883	3428	755	531	234	689	4089	35254	2660	2259	6	0	14407	76	636	196	0	506
C:\Data\2019\BlueHole\BH-7_1-7_Cr_0-95cm\XRF data\L001196.spe	533.59	35.88	6.41	1	0.017487	-0.004388	0.004353	0.097392	205110	20.24	97	426	585	4442	22522	9496	3668	2858067	0	591	1422	253	4397	463	467	57582	2259	597	587	420	483	860	3265	399	530	145	862	4706	36412	3828	2448	0	268	14616	205	699	266	17	389
C:\Data\2019\BlueHole\BH-7_1-7_Cr_0-95cm\XRF data\L001197.spe	533.89	35.91	6.41	1	0.017487	-0.004388	0.004353	0.097392	211731	21.72	15	453	832	6563	20140	9432	3581	2961581	92	456	2017	252	4856	578	544	56804	2348	578	488	300	580	949	3861	925	445	383	784	4000	43167	3949	2692	69	0	14027	108	519	49	63	379
C:\Data\2019\BlueHole\BH-7_1-7_Cr_0-95cm\XRF data\L001198.spe	534.19	35.94	6.41	1	0.017487	-0.004388	0.004353	0.097392	213901	20.62	46	447	1171	10578	18701	9692	3821	2991033	175	550	1736	270	5161	472	771	52867	1896	629	529	244	486	958	4262	1219	505	211	1016	3814	41488	6391	2582	64	0	14392	133	656	79	0	413
C:\Data\2019\BlueHole\BH-7_1-7_Cr_0-95cm\XRF data\L001199.spe	534.49	35.97	6.41	1	0.017487	-0.004388	0.004353	0.097392	212123	20.4	0	399	1420	14908	17787	9816	3880	2958881	194	525	1824	871	4959	407	837	49924	1602	546	627	307	365	920	4188	743	399	240	850	4156	40261	8374	2507	57	78	15148	169	602	137	65	468
C:\Data\2019\BlueHole\BH-7_1-7_Cr_0-95cm\XRF data\L001200.spe	534.79	36	6.42	1	0.017487	-0.004388	0.004353	0.097392	210653	20.89	30	293	1576	17200	17739	9859	4071	2935570	182	638	2025	1660	4900	399	841	48728	2043	784	633	390	487	911	4665	701	577	260	774	4227	42168	4740	2435	0	273	14685	253	657	196	13	463
C:\Data\2019\BlueHole\BH-7_1-7_Cr_0-95cm\XRF data\L001201.spe	535.09	36.03	6.41	1	0.017487	-0.004388	0.004353	0.097392	211601	20.89	51	404	1527	17154	17276	9834	3908	2951931	142	479	2114	1941	5182	563	733	48887	1897	636	474	306	570	902	3999	1126	633	243	960	3634	42009	5534	2512	78	0	14996	297	650	173	0	429
C:\Data\2019\BlueHole\BH-7_1-7_Cr_0-95cm\XRF data\L001202.spe	535.39	36.06	6.41	1	0.017487	-0.004388	0.004353	0.097392	213986	21.4	67	319	1481	13949	16995	9838	4101	2995793	77	614	1697	958	5171	526	1001	50003	1773	695	463	365	562	809	4190	743	492	250	1012	4107	43605	5905	2424	0	179	15047	110	616	141	0	373
C:\Data\2019\BlueHole\BH-7_1-7_Cr_0-95cm\XRF data\L001203.spe	535.69	36.09	6.4	1	0.017487	-0.004388	0.004353	0.097392	214637	20.32	50	425	1367	13175	16842	9485	4056	3008897	73	499	1545	417	4848	508	712	49871	2045	555	459	299	604	903	4029	1172	504	304	970	3778	40799	9678	2611	147	0	14871	286	531	43	0	511
C:\Data\2019\BlueHole\BH-7_1-7_Cr_0-95cm\XRF data\L001204.spe	535.99	36.12	6.4	1	0.017487	-0.004388	0.004353	0.097392	214537	20.78	91	437	1437	12804	16934	9611	4025	3008280	0	688	2084	470	5049	547	693	49363	1712	741	667	482	488	831	4266	931	450	291	1048	4198	41667	4527	2421	55	0	14674	162	719	212	99	436
C:\Data\2019\BlueHole\BH-7_1-7_Cr_0-95cm\XRF data\L001205.spe	536.29	36.15	6.4	1	0.017487	-0.004388	0.004353	0.097392	214588	20.83	12	373	1489	11391	16690	9402	3831	3013054	69	512	1999	411	5059	463	631	49560	1811	666	479	313	538	917	3706	848	392	306	953	3923	43262	5248	2427	0	0	14852	209	562	116	57	514
C:\Data\2019\BlueHole\BH-7_1-7_Cr_0-95cm\XRF data\L001206.spe	536.59	36.18	6.39	1	0.017487	-0.004388	0.004353	0.097392	214866	21.84	105	496	1273	10433	16533	9401	3857	3019150	88	553	2179	431	4937	534	732	49496	1957	601	463	244	478	824	3982	599	381	236	867	4074	43268	6208	2495	35	70	14138	186	654	191	25	430
C:\Data\2019\BlueHole\BH-7_1-7_Cr_0-95cm\XRF data\L001207.spe	536.89	36.21	6.39	1	0.017487	-0.004388	0.004353	0.097392	212509	21.69	27	385	1417	10392	16937	9546	3966	2976511	177	488	1735	515	4947	443	700	49975	1766	573	407	208	539	974	3737	419	352	300	856	4333	44102	7890	2395	18	292	15151	167	647	154	87	400
C:\Data\2019\BlueHole\BH-7_1-7_Cr_0-95cm\XRF data\L001208.spe	537.19	36.24	6.39	1	0.017487	-0.004388	0.004353	0.097392	209833	19.63	61	441	1510	11821	17411	9486	3999	2932937	60	499	1246	537	4600	561	725	48173	1593	673	450	252	479	969	3745	915	403	288	911	4265	38824	7210	2326	0	109	15425	291	508	45	6	432
C:\Data\2019\BlueHole\BH-7_1-7_Cr_0-95cm\XRF data\L001209.spe	537.49	36.27	6.39	1	0.017487	-0.004388	0.004353	0.097392	210181	20.57	51	389	1509	13576	16378	9710	3941	2941660	13	476	1606	414	4995	480	802	48237	1864	693	518	312	429	841	3582	1271	369	270	846	3795	41841	4737	2336	21	0	15044	141	444	40	108	447
C:\Data\2019\BlueHole\BH-7_1-7_Cr_0-95cm\XRF data\L001210.spe	537.79	36.3	6.38	1	0.017487	-0.004388	0.004353	0.097392	211662	20.33	57	357	1451	12808	16447	9447	3802	2967651	41	472	1375	496	4667	484	502	48776	1832	637	553	295	485	998	3530	927	469	346	885	3827	37903	6049	2418	0	51	15216	410	608	178	28	393
C:\Data\2019\BlueHole\BH-7_1-7_Cr_0-95cm\XRF data\L001211.spe	538.09	36.33	6.38	1	0.017487	-0.004388	0.004353	0.097392	212412	21.83	28	325	1327	10294	16280	9340	3865	2977593	48	545	2052	349	5059	566	611	50869	1832	559	445	252	511	949	3704	729	430	313	910	4027	43466	4383	2514	68	39	14357	301	547	148	24	405
C:\Data\2019\BlueHole\BH-7_1-7_Cr_0-95cm\XRF data\L001212.spe	538.39	36.36	6.38	1	0.017487	-0.004388	0.004353	0.097392	214270	21.24	46	373	1294	9834	16347	9262	3941	2995654	34	557	1906	313	5030	607	661	55724	2093	641	573	334	529	923	4065	759	423	337	969	3945	42625	965	2580	0	105	14337	105	653	156	151	506
C:\Data\2019\BlueHole\BH-7_1-7_Cr_0-95cm\XRF data\L001213.spe	538.69	36.39	6.38	1	0.017487	-0.004388	0.004353	0.097392	217340	23.06	51	295	1300	9528	17283	9161	3883	3005141	78	520	2315	495	5268	533	1062	64078	2214	501	450	224	523	950	3825	382	475	235	891	4163	44588	4820	2684	46	324	14486	221	626	254	0	455
C:\Data\2019\BlueHole\BH-7_1-7_Cr_0-95cm\XRF data\L001214.spe	538.99	36.42	6.38	1	0.017487	-0.004388	0.004353	0.097392	231200	25.39	0	445	1614	14088	21328	9271	4465	3197368	0	638	2531	584	6181	581	1017	62270	1952	713	710	396	503	948	4703	787	513	337	1049	4396	49905	7848	3252	16	50	15624	280	670	151	0	480
C:\Data\2019\BlueHole\BH-7_1-7_Cr_0-95cm\XRF data\L001215.spe	539.29	36.45	6.38	1	0.017487	-0.004388	0.004353	0.097392	219884	23.49	6	373	1346	13328	20229	10313	4194	3058570	32	616	1429	478	5465	514	872	53420	1924	611	496	296	489	907	4046	538	459	216	909	4884	44730	7083	2808	21	261	15718	134	709	160	11	436
C:\Data\2019\BlueHole\BH-7_1-7_Cr_0-95cm\XRF data\L001216.spe	539.59	36.48	6.38	1	0.017487	-0.004388	0.004353	0.097392	204732	21.18	53	404	1066	10471	17780	10774	3680	2849391	6	481	1457	294	4542	486	765	51935	1823	560	375	298	530	783	3183	841	395	235	783	4041	37873	5185	2512	50	0	14576	188	578	61	11	512
C:\Data\2019\BlueHole\BH-7_1-7_Cr_0-95cm\XRF data\L001217.spe	539.89	36.51	6.38	1	0.017487	-0.004388	0.004353	0.097392	196554	19.87	0	474	1328	10637	17165	11313	3498	2729503	0	547	1565	294	4273	450	636	53045	1882	449	478	259	413	739	3093	821	358	231	753	4015	34435	2674	2215	59	0	13916	269	605	114	60	451
C:\Data\2019\BlueHole\BH-7_1-7_Cr_0-95cm\XRF data\L001218.spe	540.19	36.54	6.37	1	0.017487	-0.004388	0.004353	0.097392	195199	20	21	431	1536	13354	17974	10766	3557	2697662	0	504	1516	317	3884	406	777	55355	1950	495	476	269	416	778	3277	694	470	217	764	4471	32781	3469	2151	90	0	14603	176	578	103	0	564
C:\Data\2019\BlueHole\BH-7_1-7_Cr_0-95cm\XRF data\L001219.spe	540.49	36.57	6.36	1	0.017487	-0.004388	0.004353	0.097392	198730	19.36	17	400	1448	15286	18135	10490	3876	2762113	19	534	1960	432	4282	307	608	49440	1836	501	497	286	419	921	3912	445	372	207	790	4662	34234	2802	2148	85	189	14497	304	605	171	0	425
C:\Data\2019\BlueHole\BH-7_1-7_Cr_0-95cm\XRF data\L001220.spe	540.79	36.6	6.34	1	0.017487	-0.004388	0.004353	0.097392	203549	19.46	33	456	1363	15654	18653	10307	4018	2857739	62	546	1361	415	4448	407	696	42304	1524	551	470	253	430	880	3380	1204	497	256	767	3925	37067	5060	2107	29	0	15232	182	521	0	0	312
C:\Data\2019\BlueHole\BH-7_1-7_Cr_0-95cm\XRF data\L001221.spe	541.09	36.63	6.33	1	0.017487	-0.004388	0.004353	0.097392	183007	17.09	66	372	1364	10337	15882	10279	3471	2577331	108	443	1267	365	3328	310	552	38358	1369	440	419	205	385	770	2642	766	318	149	601	3842	27466	4403	1816	0	0	14055	194	522	97	0	334
C:\Data\2019\BlueHole\BH-7_1-7_Cr_0-95cm\XRF data\L001222.spe	541.39	36.66	6.32	1	0.017487	-0.004388	0.004353	0.097392	125020	14.12	27	328	900	7046	10413	10171	2274	1698338	126	296	633	310	1648	124	250	38850	1839	228	226	160	368	532	1633	89	177	90	282	3642	11568	0	869	23	296	10153	146	368	183	22	410
C:\Data\2019\BlueHole\BH-7_1-7_Cr_0-95cm\XRF data\L001223.spe	541.69	36.69	6.31	1	0.017487	-0.004388	0.004353	0.097392	102902	12.49	37	208	678	4883	7826	9190	1774	1355282	0	320	902	241	912	94	392	41640	1892	231	292	195	209	392	1700	179	124	90	143	2581	7482	0	444	0	186	7788	37	347	133	73	412
C:\Data\2019\BlueHole\BH-7_1-7_Cr_0-95cm\XRF data\L001224.spe	541.99	36.72	6.3	1	0.017487	-0.004388	0.004353	0.097392	153277	14.99	53	299	1109	6705	12745	8448	2821	2097620	64	398	1346	377	2463	182	620	48345	1839	294	307	211	271	637	2541	243	244	92	338	3648	18706	427	1209	0	227	11152	285	468	153	25	357
C:\Data\2019\BlueHole\BH-7_1-7_Cr_0-95cm\XRF data\L001225.spe	542.29	36.75	6.3	1	0.017487	-0.004388	0.004353	0.097392	186320	18.1	23	391	1283	7273	15724	8115	3561	2594340	147	380	1155	553	3654	389	800	48703	1940	531	314	171	524	858	2897	607	301	196	656	4034	30866	1857	1852	100	59	14257	44	524	150	51	449
C:\Data\2019\BlueHole\BH-7_1-7_Cr_0-95cm\XRF data\L001226.spe	542.59	36.78	6.31	1	0.017487	-0.004388	0.004353	0.097392	200148	19.37	0	404	1407	6967	16363	8092	3917	2803270	0	498	1844	378	4375	390	762	49641	1604	528	549	236	351	783	3567	710	378	341	770	3849	36137	3224	2124	0	38	13894	309	429	78	41	444
C:\Data\2019\BlueHole\BH-7_1-7_Cr_0-95cm\XRF data\L001227.spe	542.89	36.81	6.31	1	0.017487	-0.004388	0.004353	0.097392	210945	20.75	67	438	1489	9821	16773	7894	3916	2962216	0	557	2320	446	5038	462	754	49435	1930	598	599	291	390	915	4265	419	395	364	879	4131	41412	1728	2462	0	175	14000	181	505	150	81	460
C:\Data\2019\BlueHole\BH-7_1-7_Cr_0-95cm\XRF data\L001228.spe	543.19	36.84	6.32	1	0.017487	-0.004388	0.004353	0.097392	212486	20.4	33	527	1395	10757	16770	8395	3889	2983363	8	517	1094	336	4764	492	758	49140	2031	513	613	271	330	888	3781	959	422	267	855	4221	40975	7145	2473	0	0	15566	207	508	122	39	442
C:\Data\2019\BlueHole\BH-7_1-7_Cr_0-95cm\XRF data\L001229.spe	543.49	36.87	6.33	1	0.017487	-0.004388	0.004353	0.097392	214237	21.03	41	405	1638	10324	16221	8593	3832	3010658	0	538	1359	321	5083	516	940	50536	1883	653	562	279	506	914	3329	811	430	283	961	3972	43137	10305	2558	0	117	15510	82	523	231	48	415
C:\Data\2019\BlueHole\BH-7_1-7_Cr_0-95cm\XRF data\L001230.spe	543.79	36.9	6.34	1	0.017487	-0.004388	0.004353	0.097392	215116	19.73	43	431	1410	10374	16589	8938	3947	3021680	53	481	1664	295	5104	629	765	49722	1866	634	481	329	508	905	3813	888	351	355	871	3865	42405	7034	2515	11	0	14786	134	535	106	66	370
C:\Data\2019\BlueHole\BH-7_1-7_Cr_0-95cm\XRF data\L001231.spe	544.09	36.93	6.34	1	0.017487	-0.004388	0.004353	0.097392	214811	20.57	118	421	1363	12525	16480	9171	3983	3014401	52	570	2069	431	5136	411	802	50032	1928	680	463	356	498	850	4102	303	338	246	957	4464	42472	4397	2566	57	307	14942	117	675	225	75	512
C:\Data\2019\BlueHole\BH-7_1-7_Cr_0-95cm\XRF data\L001232.spe	544.39	36.96	6.35	1	0.017487	-0.004388	0.004353	0.097392	213537	20.24	0	462	1376	14461	16568	9402	3900	2990514	0	535	2224	340	4944	501	686	49258	1814	646	553	303	442	842	4108	725	443	252	865	3870	40464	4956	2551	57	0	14709	414	604	175	0	408
C:\Data\2019\BlueHole\BH-7_1-7_Cr_0-95cm\XRF data\L001233.spe	544.69	36.99	6.35	1	0.017487	-0.004388	0.004353	0.097392	211351	20.4	0	352	1529	13306	16997	9583	4059	2957922	12	524	997	340	4861	542	621	47699	1795	575	546	266	433	874	3585	803	468	301	858	4417	41866	2612	2333	103	100	16245	363	578	123	8	495
C:\Data\2019\BlueHole\BH-7_1-7_Cr_0-95cm\XRF data\L001234.spe	544.99	37.02	6.35	1	0.017487	-0.004388	0.004353	0.097392	209197	19.11	25	382	1425	11942	17083	9518	4111	2926005	82	549	1217	511	4642	541	805	47396	1641	591	528	280	461	919	3649	442	395	261	787	4611	38908	5375	2478	111	352	15920	251	605	180	65	375
C:\Data\2019\BlueHole\BH-7_1-7_Cr_0-95cm\XRF data\L001235.spe	545.29	37.05	6.35	1	0.017487	-0.004388	0.004353	0.097392	207119	18.53	89	453	1645	12589	16969	9247	4091	2896372	0	530	1254	396	4773	442	881	47388	1772	561	516	274	410	942	3609	725	309	215	864	4318	36972	1924	2392	0	55	15342	180	610	179	99	412
C:\Data\2019\BlueHole\BH-7_1-7_Cr_0-95cm\XRF data\L001236.spe	545.59	37.08	6.35	1	0.017487	-0.004388	0.004353	0.097392	208969	19.91	0	420	1404	11762	16625	9612	3853	2931011	47	621	1643	476	4935	466	650	47403	1794	579	525	283	377	842	3696	106	377	232	801	4531	40134	8123	2395	0	590	14861	220	635	274	108	422
C:\Data\2019\BlueHole\BH-7_1-7_Cr_0-95cm\XRF data\L001237.spe	545.89	37.11	6.35	1	0.017487	-0.004388	0.004353	0.097392	209291	20.12	55	370	1421	12462	16532	9431	3844	2938323	91	531	1470	320	4920	450	650	47903	1772	626	394	266	521	884	3615	725	446	185	822	4151	41360	8907	2372	0	37	14830	305	573	158	0	386
C:\Data\2019\BlueHole\BH-7_1-7_Cr_0-95cm\XRF data\L001238.spe	546.19	37.14	6.34	1	0.017487	-0.004388	0.004353	0.097392	210866	20.75	49	375	1292	11047	15928	9439	3809	2962109	0	625	2610	240	4912	503	862	50046	1894	727	607	361	405	770	4162	691	403	272	1007	3479	40725	3117	2283	177	0	13829	283	638	227	42	479
C:\Data\2019\BlueHole\BH-7_1-7_Cr_0-95cm\XRF data\L001239.spe	546.49	37.17	6.34	1	0.017487	-0.004388	0.004353	0.097392	211097	20.93	0	434	1476	11568	16412	9636	3800	2958188	0	600	2355	231	4856	572	777	50258	1928	656	626	339	409	825	4085	763	363	305	846	3898	42160	9916	2235	0	0	14492	188	536	174	84	375
C:\Data\2019\BlueHole\BH-7_1-7_Cr_0-95cm\XRF data\L001240.spe	546.79	37.2	6.34	1	0.017487	-0.004388	0.004353	0.097392	208770	21.1	0	387	1456	12854	17105	9105	3960	2918942	126	533	1670	473	4712	421	619	48178	1788	599	466	247	568	925	3416	511	397	221	796	4376	41485	6690	2292	63	207	15682	315	617	224	82	279
C:\Data\2019\BlueHole\BH-7_1-7_Cr_0-95cm\XRF data\L001241.spe	547.09	37.23	6.34	1	0.017487	-0.004388	0.004353	0.097392	208403	20.08	0	428	1491	11588	16845	9189	3703	2918498	131	565	1646	315	4566	489	823	47596	1726	624	454	312	488	809	3432	830	428	345	901	4052	36988	8877	2418	23	95	14976	72	534	87	44	380
C:\Data\2019\BlueHole\BH-7_1-7_Cr_0-95cm\XRF data\L001242.spe	547.39	37.26	6.34	1	0.017487	-0.004388	0.004353	0.097392	208342	19.43	43	381	1405	13078	16675	9625	3867	2920330	16	631	1940	240	4572	494	648	46799	1925	653	497	312	417	821	3890	1353	405	347	798	3503	38488	6770	2390	0	0	14449	196	482	0	61	353
C:\Data\2019\BlueHole\BH-7_1-7_Cr_0-95cm\XRF data\L001243.spe	547.69	37.29	6.34	1	0.017487	-0.004388	0.004353	0.097392	208987	20.3	122	360	1438	10985	16028	9377	3803	2935303	109	516	2334	430	4640	536	679	47699	1814	607	481	340	557	918	3881	424	341	289	922	4084	39223	9479	2401	0	171	14379	262	623	270	113	365
C:\Data\2019\BlueHole\BH-7_1-7_Cr_0-95cm\XRF data\L001244.spe	547.99	37.32	6.34	1	0.017487	-0.004388	0.004353	0.097392	210109	20.54	73	454	1221	9585	16429	9387	3781	2953085	23	483	1852	315	4989	522	609	48851	1988	563	483	319	479	835	3530	415	422	217	946	4091	40052	7587	2382	0	286	14679	92	681	219	83	420
C:\Data\2019\BlueHole\BH-7_1-7_Cr_0-95cm\XRF data\L001245.spe	548.29	37.35	6.34	1	0.017487	-0.004388	0.004353	0.097392	211172	20.48	54	676	1350	9966	16350	9141	3613	2964221	0	593	1527	412	4919	391	680	49885	1763	570	660	338	397	852	3516	602	391	297	869	4206	42196	5303	2461	0	189	14932	354	610	179	70	427
C:\Data\2019\BlueHole\BH-7_1-7_Cr_0-95cm\XRF data\L001246.spe	548.59	37.38	6.34	1	0.017487	-0.004388	0.004353	0.097392	210586	20.55	27	410	1375	11382	17045	9217	4087	2948554	40	492	1379	404	4887	548	911	50078	1817	632	513	295	454	950	3536	604	330	218	875	4813	40070	7611	2381	0	179	15135	28	640	243	135	417
C:\Data\2019\BlueHole\BH-7_1-7_Cr_0-95cm\XRF data\L001247.spe	548.89	37.41	6.34	1	0.017487	-0.004388	0.004353	0.097392	207997	19.36	52	394	1349	11412	17481	9385	4170	2911695	180	544	1872	513	4436	528	844	48219	1906	640	607	363	482	858	3724	818	461	295	922	3781	37017	5658	2479	0	0	14946	124	622	127	125	423
C:\Data\2019\BlueHole\BH-7_1-7_Cr_0-95cm\XRF data\L001248.spe	549.19	37.44	6.34	1	0.017487	-0.004388	0.004353	0.097392	206401	19.4	52	418	1372	11492	18357	9310	3820	2881296	137	560	1725	404	4575	437	764	49083	1645	535	530	294	428	845	3616	326	500	297	798	4431	39183	3347	2335	7	324	15022	149	567	158	15	365
C:\Data\2019\BlueHole\BH-7_1-7_Cr_0-95cm\XRF data\L001249.spe	549.49	37.47	6.34	1	0.017487	-0.004388	0.004353	0.097392	205033	18.66	124	416	1300	12502	19088	9494	3882	2859157	140	522	1730	369	4473	485	738	48359	1841	577	317	276	539	873	3510	513	451	272	786	4655	35889	4709	2338	55	206	15335	119	551	128	0	393
C:\Data\2019\BlueHole\BH-7_1-7_Cr_0-95cm\XRF data\L001250.spe	549.79	37.5	6.34	1	0.017487	-0.004388	0.004353	0.097392	204177	18.95	93	342	1137	11004	19801	9506	3799	2848975	0	512	1741	381	4522	469	738	47365	2023	501	434	200	525	842	3220	441	422	229	790	4387	35854	5381	2315	29	241	15718	182	560	157	0	490
C:\Data\2019\BlueHole\BH-7_1-7_Cr_0-95cm\XRF data\L001251.spe	550.09	37.53	6.34	1	0.017487	-0.004388	0.004353	0.097392	204993	19.11	68	394	1158	10115	20782	9364	4028	2857718	0	593	1633	277	4511	508	631	49373	1929	662	525	363	554	843	3831	1068	450	266	818	4153	38243	6748	2419	15	0	15127	125	526	131	0	354
C:\Data\2019\BlueHole\BH-7_1-7_Cr_0-95cm\XRF data\L001252.spe	550.39	37.56	6.34	1	0.017487	-0.004388	0.004353	0.097392	205036	18.81	87	444	1105	10538	20390	9478	3896	2858794	65	577	1520	270	4406	471	663	49597	1701	678	517	398	518	840	3712	1138	500	282	860	4257	35229	2390	2292	0	0	15115	132	698	77	86	351
C:\Data\2019\BlueHole\BH-7_1-7_Cr_0-95cm\XRF data\L001253.spe	550.69	37.59	6.34	1	0.017487	-0.004388	0.004353	0.097392	203753	19.46	108	447	1268	9728	20866	9469	4089	2842341	119	527	1812	362	4750	406	812	47596	1652	650	444	354	560	861	3421	545	500	188	780	4370	37809	5634	2288	0	224	15702	208	633	246	0	353
C:\Data\2019\BlueHole\BH-7_1-7_Cr_0-95cm\XRF data\L001254.spe	550.99	37.62	6.34	1	0.017487	-0.004388	0.004353	0.097392	201348	19.3	61	548	1023	8820	22242	9231	3929	2804782	39	513	1622	237	4586	405	799	49196	1723	577	497	247	470	917	3452	773	515	216	849	4447	38443	6088	2290	0	48	15568	76	624	177	0	375
C:\Data\2019\BlueHole\BH-7_1-7_Cr_0-95cm\XRF data\L001255.spe	551.29	37.65	6.33	1	0.017487	-0.004388	0.004353	0.097392	202005	19.05	0	425	1157	7865	23263	9346	3889	2808308	14	516	1424	148	4496	449	468	54120	1916	624	517	359	570	941	3356	751	479	226	883	4663	35597	4694	2385	8	120	15313	281	643	200	52	385
C:\Data\2019\BlueHole\BH-7_1-7_Cr_0-95cm\XRF data\L001256.spe	551.59	37.68	6.33	1	0.017487	-0.004388	0.004353	0.097392	203909	19.29	14	417	897	5883	22927	8932	3718	2836855	0	459	1379	110	4540	475	494	56502	2251	651	473	306	520	969	3873	534	565	236	788	4561	36321	4088	2267	4	341	14874	185	594	142	0	488
C:\Data\2019\BlueHole\BH-7_1-7_Cr_0-95cm\XRF data\L001257.spe	551.89	37.71	6.33	1	0.017487	-0.004388	0.004353	0.097392	205276	19.49	5	409	874	6816	23347	9153	3834	2847570	146	559	1901	324	4776	514	835	54063	2269	665	398	335	634	967	3809	763	503	269	810	4353	38482	3824	2416	0	0	15257	321	528	153	0	427
C:\Data\2019\BlueHole\BH-7_1-7_Cr_0-95cm\XRF data\L001258.spe	552.19	37.74	6.33	1	0.017487	-0.004388	0.004353	0.097392	206268	19.57	137	434	1219	9667	22614	9298	4347	2861999	108	474	1217	545	4411	457	836	51317	1866	580	528	331	553	894	3553	717	505	157	823	4768	37719	3878	2405	55	145	16141	312	693	214	0	442
C:\Data\2019\BlueHole\BH-7_1-7_Cr_0-95cm\XRF data\L001259.spe	552.49	37.77	6.33	1	0.017487	-0.004388	0.004353	0.097392	205562	20.16	99	285	1132	10360	22114	9347	4145	2851997	24	568	1700	512	4873	522	768	50353	1729	666	506	345	504	903	4022	445	517	209	845	4972	40143	3704	2349	0	263	15491	310	668	278	0	438
C:\Data\2019\BlueHole\BH-7_1-7_Cr_0-95cm\XRF data\L001260.spe	552.79	37.8	6.34	1	0.017487	-0.004388	0.004353	0.097392	203937	18.68	67	439	1159	12057	21645	9547	4057	2830957	45	477	1596	420	4228	448	692	49562	1922	620	474	346	546	942	3826	830	522	261	795	4568	34906	3639	2475	41	0	15344	322	579	117	0	517
C:\Data\2019\BlueHole\BH-7_1-7_Cr_0-95cm\XRF data\L001261.spe	553.09	37.83	6.34	1	0.017487	-0.004388	0.004353	0.097392	204316	18.79	0	356	1252	11966	20832	9793	3938	2839095	48	567	1847	386	4494	468	733	49445	1879	582	515	310	466	822	4167	821	496	218	798	4325	36379	3430	2438	23	23	15076	186	592	171	0	466
C:\Data\2019\BlueHole\BH-7_1-7_Cr_0-95cm\XRF data\L001262.spe	553.39	37.86	6.34	1	0.017487	-0.004388	0.004353	0.097392	205693	19.73	92	386	1218	11269	20399	9554	4017	2864841	0	622	1423	443	4685	508	862	48905	1822	618	724	413	294	783	4020	1047	463	246	738	4240	36981	2467	2360	65	0	15059	54	589	76	0	400
C:\Data\2019\BlueHole\BH-7_1-7_Cr_0-95cm\XRF data\L001263.spe	553.69	37.89	6.34	1	0.017487	-0.004388	0.004353	0.097392	207528	19.32	15	456	1302	9477	20331	9746	3726	2896145	103	538	1360	611	4822	475	855	49973	1871	587	433	172	477	878	3129	107	462	178	897	5133	38058	5847	2451	6	502	15563	151	546	276	0	445
C:\Data\2019\BlueHole\BH-7_1-7_Cr_0-95cm\XRF data\L001264.spe	553.99	37.92	6.33	1	0.017487	-0.004388	0.004353	0.097392	207882	19.54	15	499	1181	10293	19931	9485	3907	2896606	40	468	1742	291	4878	474	666	51349	1931	584	441	178	471	971	3707	1026	416	254	783	4249	39089	2345	2452	20	0	15202	218	507	69	17	397
C:\Data\2019\BlueHole\BH-7_1-7_Cr_0-95cm\XRF data\L001265.spe	554.29	37.95	6.33	1	0.017487	-0.004388	0.004353	0.097392	206256	19.67	45	414	1302	10966	20351	9439	4052	2863648	0	452	1791	386	4589	480	834	51578	1896	542	568	259	472	894	4266	874	486	324	900	4054	37691	2996	2422	76	0	14625	99	565	131	0	482
C:\Data\2019\BlueHole\BH-7_1-7_Cr_0-95cm\XRF data\L001266.spe	554.59	37.98	6.33	1	0.017487	-0.004388	0.004353	0.097392	204700	19.09	156	463	1331	12154	20907	9510	4077	2834323	33	533	1532	477	4683	481	772	50567	1820	657	552	281	530	968	4018	730	405	271	901	4525	38120	6486	2286	0	126	15296	275	626	121	99	446
C:\Data\2019\BlueHole\BH-7_1-7_Cr_0-95cm\XRF data\L001267.spe	554.89	38.01	6.33	1	0.017487	-0.004388	0.004353	0.097392	201803	18.97	139	431	1255	13164	21202	9600	4274	2787348	30	568	1729	651	4063	447	846	48309	1635	643	557	384	495	830	3447	712	558	295	795	4451	36154	3415	2381	7	47	15871	358	586	161	0	448
C:\Data\2019\BlueHole\BH-7_1-7_Cr_0-95cm\XRF data\L001268.spe	555.19	38.04	6.33	1	0.017487	-0.004388	0.004353	0.097392	199118	17.75	0	411	1250	13423	21207	9876	4181	2753117	107	594	1775	608	4357	495	856	46534	1640	624	501	336	498	894	3768	592	472	259	797	4828	33384	3783	2155	66	203	15508	229	582	168	6	501
C:\Data\2019\BlueHole\BH-7_1-7_Cr_0-95cm\XRF data\L001269.spe	555.49	38.07	6.33	1	0.017487	-0.004388	0.004353	0.097392	200383	19.48	27	461	1388	11906	20244	9856	4042	2778661	0	567	767	564	4233	458	671	47622	1747	580	600	309	447	861	3393	544	545	190	740	4985	36749	7734	2251	0	386	16319	197	681	205	0	372
C:\Data\2019\BlueHole\BH-7_1-7_Cr_0-95cm\XRF data\L001270.spe	555.79	38.1	6.33	1	0.017487	-0.004388	0.004353	0.097392	202223	18.72	8	397	1273	11049	20075	9769	4094	2809543	29	562	1684	382	4439	522	951	49168	1704	523	494	255	445	909	3272	1081	552	310	790	3978	35724	4640	2349	0	0	15474	64	494	79	0	446
C:\Data\2019\BlueHole\BH-7_1-7_Cr_0-95cm\XRF data\L001271.spe	556.09	38.13	6.33	1	0.017487	-0.004388	0.004353	0.097392	202768	18.76	28	410	1224	11786	20608	9632	4032	2815894	0	630	1294	624	4687	499	708	48831	1761	675	632	367	358	866	3579	506	473	258	792	4907	35648	1929	2359	0	236	15853	195	669	153	26	376
C:\Data\2019\BlueHole\BH-7_1-7_Cr_0-95cm\XRF data\L001272.spe	556.39	38.16	6.32	1	0.017487	-0.004388	0.004353	0.097392	201962	19.05	83	446	1280	12039	20873	9600	4088	2800146	176	560	1636	522	4386	506	882	48576	1687	628	477	360	527	835	3604	995	606	255	832	4176	34787	4079	2267	0	0	15561	226	639	132	0	497
C:\Data\2019\BlueHole\BH-7_1-7_Cr_0-95cm\XRF data\L001273.spe	556.69	38.19	6.32	1	0.017487	-0.004388	0.004353	0.097392	202913	19.5	105	444	1211	12012	20167	9468	4018	2816409	30	506	1890	803	4817	434	808	49206	1825	433	459	253	486	884	3892	0	439	121	774	4917	36060	3979	2276	0	478	14974	432	643	245	0	465
C:\Data\2019\BlueHole\BH-7_1-7_Cr_0-95cm\XRF data\L001274.spe	556.99	38.22	6.32	1	0.017487	-0.004388	0.004353	0.097392	203991	19.82	100	447	1253	12191	19366	9470	4019	2836729	133	496	1986	761	4821	460	789	48408	1837	686	507	396	532	846	3887	615	442	284	790	4479	39494	5101	2293	45	165	14634	182	601	179	15	498
C:\Data\2019\BlueHole\BH-7_1-7_Cr_0-95cm\XRF data\L001275.spe	557.29	38.25	6.32	1	0.017487	-0.004388	0.004353	0.097392	204342	19.29	105	376	1356	11802	19078	9565	4008	2842211	0	551	1475	718	4393	519	800	48696	1993	647	600	318	498	874	4117	1075	459	271	832	4053	36117	8073	2235	0	0	15061	146	661	67	51	436
C:\Data\2019\BlueHole\BH-7_1-7_Cr_0-95cm\XRF data\L001276.spe	557.59	38.28	6.32	1	0.017487	-0.004388	0.004353	0.097392	204311	19.92	80	389	1221	12092	18469	9394	4075	2845675	26	538	2040	890	4524	500	808	48424	1921	610	529	327	527	919	3669	635	470	213	858	4333	39247	4274	2222	56	170	14989	350	624	235	0	583
C:\Data\2019\BlueHole\BH-7_1-7_Cr_0-95cm\XRF data\L001277.spe	557.89	38.31	6.32	1	0.017487	-0.004388	0.004353	0.097392	205045	20.03	47	398	1353	11253	18687	9376	3979	2856825	36	484	1332	727	4430	473	779	48557	1988	682	442	341	536	832	3387	1321	488	279	907	3939	38866	7401	2315	13	0	15609	145	462	100	0	425
C:\Data\2019\BlueHole\BH-7_1-7_Cr_0-95cm\XRF data\L001278.spe	558.19	38.34	6.32	1	0.017487	-0.004388	0.004353	0.097392	205711	20.23	57	430	1305	11367	18508	9503	4109	2867394	0	527	1813	785	4596	470	735	48348	1736	597	651	357	449	858	4202	578	398	359	867	4641	41121	4768	2311	52	215	14753	311	597	157	100	467
C:\Data\2019\BlueHole\BH-7_1-7_Cr_0-95cm\XRF data\L001279.spe	558.49	38.37	6.32	1	0.017487	-0.004388	0.004353	0.097392	206744	19.99	49	337	1354	10738	18344	9528	4009	2884352	50	575	1497	620	4476	531	730	48902	1912	742	577	385	444	814	3667	732	530	279	859	4379	38485	5222	2310	0	200	15346	316	575	179	9	485
C:\Data\2019\BlueHole\BH-7_1-7_Cr_0-95cm\XRF data\L001280.spe	558.79	38.4	6.32	1	0.017487	-0.004388	0.004353	0.097392	206770	19.44	0	327	1341	10821	18586	9567	4046	2881814	0	620	2125	608	4573	405	651	49602	1965	625	590	269	475	847	3663	968	479	268	890	3738	37294	6351	2287	0	0	14925	192	542	120	0	348
C:\Data\2019\BlueHole\BH-7_1-7_Cr_0-95cm\XRF data\L001281.spe	559.09	38.43	6.32	1	0.017487	-0.004388	0.004353	0.097392	205004	20.24	35	398	1354	11069	19275	9538	4095	2848140	130	584	2230	682	4257	504	892	49330	2023	591	417	295	552	753	3332	1158	498	286	802	3710	37498	6607	2428	39	0	15233	8	473	38	0	387
C:\Data\2019\BlueHole\BH-7_1-7_Cr_0-95cm\XRF data\L001282.spe	559.39	38.46	6.32	1	0.017487	-0.004388	0.004353	0.097392	203043	19.4	29	371	1309	12007	20065	9500	4082	2815061	21	574	1921	1015	4549	481	1005	49203	1810	608	537	332	490	863	3580	718	529	270	918	4219	37925	3623	2306	40	92	15512	184	584	172	0	367
C:\Data\2019\BlueHole\BH-7_1-7_Cr_0-95cm\XRF data\L001283.spe	559.69	38.49	6.32	1	0.017487	-0.004388	0.004353	0.097392	201995	18.8	22	389	1221	12724	20081	9638	4109	2798130	156	527	1608	782	4176	490	978	48469	1551	699	496	408	550	834	3692	1025	605	297	762	4316	35163	4792	2333	11	0	15755	466	642	89	0	536
C:\Data\2019\BlueHole\BH-7_1-7_Cr_0-95cm\XRF data\L001284.spe	559.99	38.52	6.32	1	0.017487	-0.004388	0.004353	0.097392	201711	18.35	69	408	1523	12492	20698	9875	4121	2795289	127	547	2033	815	4285	381	1032	47849	1647	615	480	335	496	860	3999	577	492	277	724	4519	35558	4432	2296	19	297	14848	279	530	158	13	449
C:\Data\2019\BlueHole\BH-7_1-7_Cr_0-95cm\XRF data\L001285.spe	560.29	38.55	6.32	1	0.017487	-0.004388	0.004353	0.097392	201921	18.77	29	459	1373	10052	20018	9453	4046	2809005	91	537	2046	992	4704	501	750	47226	1864	660	500	420	501	858	4020	0	393	243	891	5367	36942	4958	2377	96	504	14820	310	688	351	70	495
C:\Data\2019\BlueHole\BH-7_1-7_Cr_0-95cm\XRF data\L001286.spe	560.59	38.58	6.32	1	0.017487	-0.004388	0.004353	0.097392	205276	19.73	0	326	1168	8187	19273	9657	3918	2866592	0	528	1344	690	4668	366	674	48861	1877	622	573	329	491	939	3505	403	522	215	885	4714	38755	3940	2344	60	417	15355	207	590	211	46	410
C:\Data\2019\BlueHole\BH-7_1-7_Cr_0-95cm\XRF data\L001287.spe	560.89	38.61	6.32	1	0.017487	-0.004388	0.004353	0.097392	206642	19.91	137	452	1308	10054	19375	9564	3931	2879632	0	553	2366	1018	4865	525	734	51501	1905	600	572	285	394	895	3965	27	403	237	866	4828	37945	5369	2456	100	397	14072	124	633	238	18	436
C:\Data\2019\BlueHole\BH-7_1-7_Cr_0-95cm\XRF data\L001288.spe	561.19	38.64	6.31	1	0.017487	-0.004388	0.004353	0.097392	203741	19.61	47	400	1513	11802	19810	9314	4117	2824118	35	650	1725	1523	4533	456	918	50635	1823	705	587	391	473	861	4385	758	586	350	806	4270	38625	671	2439	86	172	14789	258	583	185	73	443
C:\Data\2019\BlueHole\BH-7_1-7_Cr_0-95cm\XRF data\L001289.spe	561.49	38.67	6.31	1	0.017487	-0.004388	0.004353	0.097392	201617	18.98	126	393	1487	15070	20343	9314	4305	2781803	55	637	2144	2593	4237	481	1157	49911	1847	721	563	415	442	894	4561	700	551	257	831	4707	35373	5267	2145	68	235	14470	7	621	106	0	485
C:\Data\2019\BlueHole\BH-7_1-7_Cr_0-95cm\XRF data\L001290.spe	561.79	38.7	6.31	1	0.017487	-0.004388	0.004353	0.097392	202798	19.57	57	403	1316	16484	20089	9495	4227	2800519	72	604	1992	2940	4431	431	981	48638	1683	654	541	356	519	867	4699	456	649	225	762	4924	36468	3748	2258	0	450	14581	284	659	193	0	450
C:\Data\2019\BlueHole\BH-7_1-7_Cr_0-95cm\XRF data\L001291.spe	562.09	38.73	6.31	1	0.017487	-0.004388	0.004353	0.097392	202619	19.58	67	478	1273	16778	20260	9465	4098	2798371	43	551	1305	2808	4553	400	1081	47831	1742	653	559	303	511	945	3946	350	663	226	858	5176	36024	5164	2346	38	607	15871	165	682	239	0	442
C:\Data\2019\BlueHole\BH-7_1-7_Cr_0-95cm\XRF data\L001292.spe	562.39	38.76	6.32	1	0.017487	-0.004388	0.004353	0.097392	205094	19.69	79	515	1495	13169	19372	9756	4040	2846841	69	520	1403	1665	4641	536	862	47907	1731	703	527	316	517	984	4022	915	634	409	828	4548	37864	9133	2183	54	185	15379	256	535	109	0	453
C:\Data\2019\BlueHole\BH-7_1-7_Cr_0-95cm\XRF data\L001293.spe	562.69	38.79	6.31	1	0.017487	-0.004388	0.004353	0.097392	207508	20.19	62	414	1379	11621	19054	9583	4070	2887243	0	496	1772	1010	5039	494	828	49721	1856	594	566	295	466	995	3768	99	522	165	854	4913	39351	5710	2400	163	559	15303	249	666	328	0	501
C:\Data\2019\BlueHole\BH-7_1-7_Cr_0-95cm\XRF data\L001294.spe	562.99	38.82	6.31	1	0.017487	-0.004388	0.004353	0.097392	208137	20.32	62	377	1316	11920	19299	9424	3958	2898203	46	545	1205	635	4703	565	907	50409	1914	680	543	350	549	909	3916	802	542	303	837	4567	37857	5679	2350	0	293	15142	209	669	166	8	375
C:\Data\2019\BlueHole\BH-7_1-7_Cr_0-95cm\XRF data\L001295.spe	563.29	38.85	6.31	1	0.017487	-0.004388	0.004353	0.097392	208575	20.61	68	432	1276	12085	18862	9773	3945	2905953	92	515	1877	633	4600	508	951	50404	1936	589	453	273	572	1009	3774	859	513	250	857	3998	39302	5307	2521	35	0	14774	54	591	189	0	395
C:\Data\2019\BlueHole\BH-7_1-7_Cr_0-95cm\XRF data\L001296.spe	563.59	38.88	6.3	1	0.017487	-0.004388	0.004353	0.097392	207285	20.95	0	470	1275	11388	18868	9494	3847	2886639	17	555	1196	823	4775	509	965	50485	1927	613	571	355	500	955	3563	549	485	243	870	5000	38597	3747	2398	0	282	15280	188	603	187	63	436
C:\Data\2019\BlueHole\BH-7_1-7_Cr_0-95cm\XRF data\L001297.spe	563.89	38.91	6.3	1	0.017487	-0.004388	0.004353	0.097392	206511	20.48	96	490	1235	11176	19437	9438	4203	2872902	75	676	2482	1099	4729	419	773	49923	1818	654	522	355	465	833	3894	386	473	203	926	4550	37774	7969	2312	35	239	14761	330	702	268	67	395
C:\Data\2019\BlueHole\BH-7_1-7_Cr_0-95cm\XRF data\L001298.spe	564.19	38.94	6.3	1	0.017487	-0.004388	0.004353	0.097392	204774	20.97	96	424	1225	12632	18872	9885	4143	2848647	28	473	1916	1009	4724	450	958	48773	1931	596	568	371	506	920	4002	764	596	215	847	4463	38645	7293	2332	0	202	14907	0	708	222	0	441
[truncated: 22,221 more rows]
[truncated: 7 more columns]
